# Supplementary material for: Functional genomics of chitin degradation by Vibrio parahaemolyticus reveals finely integrated metabolic contributions to support environmental fitness
Source: PLoS Genet. 2025 Mar 3;21(3):e1011370. doi: 10.1371/journal.pgen.1011370 (PMC11906056; doi:10.1371/journal.pgen.1011370)
Supplement: S1 Data — (XLSX) [file pgen.1011370.s001.xlsx]

## Sheet: HMM Summary
Chromosome	Condition	HMM Summary	KEY
Chr1	Glucose	ES=593	ES=essential
Chr1	Glucose	GD=141	GD=insertions cause growth-defect
Chr1	Glucose	NE=2183	NE=non-essential
Chr1	Glucose	GA=7	GA=insertions confer growth-advantage
Chr1	Glucose	N/A=0	N/A=not analyzed (genes with 0 TA sites)
Chr2	Glucose	ES=70
Chr2	Glucose	GD=82
Chr2	Glucose	NE=1488
Chr2	Glucose	GA=2
Chr2	Glucose	N/A=0
Chr1	Chitin	ES=579
Chr1	Chitin	GD=102
Chr1	Chitin	NE=2193
Chr1	Chitin	GA=50
Chr1	Chitin	N/A=0
Chr2	Chitin	ES=32
Chr2	Chitin	GD=46
Chr2	Chitin	NE=1532
Chr2	Chitin	GA=32
Chr2	Chitin	N/A=0

## Sheet: HMM Analysis Glucose
ORF	gene	annotation	TAs	ES sites	GD sites	NE sites	GA sites	saturation	mean	call
VP_RS00005	mioC	FMN-binding protein MioC	21	0	0	21	0	0.2857	817.17	NE
VP_RS00010	mnmE	tRNA uridine-5-carboxymethylaminomethyl(34) synthesis GTPase MnmE	56	55	0	1	0	0.0179	106	ES
VP_RS00015	yidC	membrane protein insertase YidC	87	87	0	0	0	0	0	ES
VP_RS00020	yidD	membrane protein insertion efficiency factor YidD	14	6	0	8	0	0.2857	137	NE
VP_RS00025	rnpA	ribonuclease P protein component	16	14	0	2	0	0.0625	106	ES
VP_RS00030	rpmH	50S ribosomal protein L34	8	8	0	0	0	0	0	ES
VP_RS00035	-	amino acid ABC transporter ATP-binding protein	33	0	0	33	0	0.3636	1401	NE
VP_RS00040	-	amino acid ABC transporter permease	33	0	0	33	0	0.4242	1685.57	NE
VP_RS00045	-	amino acid ABC transporter substrate-binding protein	34	0	0	34	0	0.4412	1263.6	NE
VP_RS00050	dnaA	chromosomal replication initiator protein DnaA	52	51	0	1	0	0.0192	557	ES
VP_RS00055	dnaN	DNA polymerase III subunit beta	47	42	0	5	0	0.0851	160.75	ES
VP_RS00060	recF	DNA replication/repair protein RecF	50	5	0	45	0	0.34	168.29	NE
VP_RS00065	gyrB	DNA topoisomerase (ATP-hydrolyzing) subunit B	113	112	0	1	0	0.0088	29	ES
VP_RS00070	-	GreA/GreB family elongation factor	23	0	1	22	0	0.4348	250.6	NE
VP_RS00075	-	Hsp20 family protein	27	0	9	18	0	0.2963	351.5	NE
VP_RS00080	-	valine--pyruvate transaminase	52	0	0	52	0	0.3654	510.53	NE
VP_RS00085	-	alpha-amylase	88	0	0	88	0	0.4091	1313.17	NE
VP_RS00090	glyS	glycine--tRNA ligase subunit beta	112	111	0	1	0	0.0089	48	ES
VP_RS00095	glyQ	glycine--tRNA ligase subunit alpha	54	53	0	0	1	0.0185	1334	ES
VP_RS00100	-	TMEM165/GDT1 family protein	30	0	0	30	0	0.4333	802.54	NE
VP_RS00105	-	hypothetical protein	15	0	0	15	0	0.6	485.22	NE
VP_RS00110	tusA	sulfurtransferase TusA	11	9	0	2	0	0.0909	19	ES
VP_RS00115	-	hypothetical protein	9	3	0	6	0	0.2222	1142	NE
VP_RS00120	-	LysR family transcriptional regulator	38	0	0	38	0	0.3421	760.38	NE
VP_RS00125	-	oxidoreductase	47	0	0	47	0	0.4043	1803.16	NE
VP_RS00130	fadA	acetyl-CoA C-acyltransferase FadA	42	0	0	42	0	0.6429	913.15	NE
VP_RS00135	fadB	fatty acid oxidation complex subunit alpha FadB	95	0	0	95	0	0.4421	916.31	NE
VP_RS00140	-	YigZ family protein	31	0	0	31	0	0.6129	464.74	NE
VP_RS00145	-	trk system potassium uptake protein trkH	64	0	0	64	0	0.2969	422.32	NE
VP_RS00150	hemG	menaquinone-dependent protoporphyrinogen IX dehydrogenase	35	32	0	3	0	0.0571	19.5	ES
VP_RS00185	ilvY	HTH-type transcriptional activator IlvY	41	12	18	11	0	0.1951	195.75	GD
VP_RS00190	ilvC	ketol-acid reductoisomerase	87	82	0	5	0	0.0115	192	ES
VP_RS00195	-	accessory factor UbiK family protein	17	0	0	17	0	0.0588	317	NE
VP_RS00200	vmeD	multidrug efflux RND transporter permease subunit VmeD	154	0	0	154	0	0.4675	1191.79	NE
VP_RS00205	vmeC	multidrug efflux RND transporter periplasmic adaptor subunit VmeC	60	0	0	60	0	0.35	899.95	NE
VP_RS00210	-	TetR/AcrR family transcriptional regulator	24	0	0	24	0	0.375	114.11	NE
VP_RS00215	rep	DNA helicase Rep	76	72	0	4	0	0.0132	288	ES
VP_RS00220	-	cytochrome c5 family protein	18	0	0	18	0	0.3889	370.14	NE
VP_RS00250	-	HAD family hydrolase	26	0	0	26	0	0.2308	518.33	NE
VP_RS00255	-	ABC transporter ATP-binding protein	63	0	0	63	0	0.3333	1008.05	NE
VP_RS00260	-	ABC transporter substrate-binding protein	72	0	0	72	0	0.3889	1896.46	NE
VP_RS00265	-	ABC transporter permease	50	0	0	50	0	0.36	386.61	NE
VP_RS00270	-	ABC transporter permease	44	0	0	44	0	0.4318	1558.16	NE
VP_RS00275	-	SPOR domain-containing protein	35	0	0	35	0	0.3714	433.46	NE
VP_RS00280	-	hypothetical protein	103	0	0	103	0	0.4757	788.69	NE
VP_RS00285	-	hypothetical protein	75	0	0	75	0	0.5867	652.82	NE
VP_RS00290	-	sigma-70 family RNA polymerase sigma factor	23	0	0	22	1	0.3043	8090.14	NE
VP_RS00295	-	hypothetical protein	53	0	0	53	0	0.3774	1717.35	NE
VP_RS00300	-	serine/threonine protein kinase	57	0	0	57	0	0.4386	579.64	NE
VP_RS00305	-	substrate-binding domain-containing protein	39	0	0	39	0	0.5385	1557.38	NE
VP_RS00310	-	LysR family transcriptional regulator	34	0	0	34	0	0.4412	1845.8	NE
VP_RS00315	-	multidrug transporter subunit MdtJ	22	0	0	22	0	0.5	1777.09	NE
VP_RS00320	-	SMR family transporter	13	0	0	13	0	0.3846	781.4	NE
VP_RS00325	edd	phosphogluconate dehydratase	50	0	0	50	0	0.24	617.33	NE
VP_RS00330	-	gluconokinase	21	0	0	21	0	0.2857	982.17	NE
VP_RS00335	-	GntP family permease	62	0	0	62	0	0.3871	1381.21	NE
VP_RS00340	-	bifunctional 4-hydroxy-2-oxoglutarate aldolase/2-dehydro-3-deoxy-phosphogluconate aldolase	24	0	0	24	0	0.0833	1367.5	NE
VP_RS00345	xapA	xanthosine phosphorylase	33	0	0	33	0	0.4848	1472.5	NE
VP_RS00350	-	LysR family transcriptional regulator	29	0	0	29	0	0.3448	1282.1	NE
VP_RS00355	gorA	glutathione-disulfide reductase	69	0	0	69	0	0.3043	986.62	NE
VP_RS00360	-	23S rRNA (adenine(2030)-N(6))-methyltransferase RlmJ	32	0	0	32	0	0.4375	901.36	NE
VP_RS00365	prlC	oligopeptidase A	74	0	0	74	0	0.527	1248.85	NE
VP_RS00370	asnC	transcriptional regulator AsnC	26	0	0	26	0	0.3846	2529.7	NE
VP_RS00375	-	EAL domain-containing protein	103	0	0	103	0	0.3689	786.97	NE
VP_RS00380	-	class I SAM-dependent methyltransferase	17	0	0	17	0	0.5882	1486.5	NE
VP_RS00385	-	hypothetical protein	15	0	0	15	0	0.1333	1506.5	NE
VP_RS00390	-	carboxylate/amino acid/amine transporter	38	0	0	38	0	0.2368	176.11	NE
VP_RS00395	uspA	universal stress protein UspA	26	0	0	26	0	0.3462	824.11	NE
VP_RS00400	ftnA	non-heme ferritin	24	0	0	24	0	0.4583	739.09	NE
VP_RS00405	uspB	universal stress protein UspB	19	0	0	19	0	0.6316	947.67	NE
VP_RS00410	-	NAD(P)/FAD-dependent oxidoreductase	42	0	0	42	0	0.4762	986.55	NE
VP_RS00415	-	sigma-54 dependent transcriptional regulator	57	0	0	57	0	0.4737	954.04	NE
VP_RS00420	-	BON domain-containing protein	40	0	40	0	0	0.1	36	GD
VP_RS00425	-	DUF1328 domain-containing protein	13	0	1	12	0	0.3077	324	NE
VP_RS00430	-	hypothetical protein	9	0	0	9	0	0.1111	1430	NE
VP_RS00435	-	hemerythrin domain-containing protein	17	0	0	17	0	0.5882	586.4	NE
VP_RS00440	-	dual specificity protein phosphatase family protein	66	0	0	66	0	0.4848	840.09	NE
VP_RS00445	-	hypothetical protein	26	0	0	26	0	0.2308	292.5	NE
VP_RS00450	-	PA2169 family four-helix-bundle protein	22	0	0	22	0	0.3636	1501.88	NE
VP_RS00455	-	hypothetical protein	8	0	0	8	0	0.5	333.5	NE
VP_RS00460	-	phage holin family protein	24	0	0	24	0	0.4167	1452	NE
VP_RS00465	-	hypothetical protein	6	0	0	6	0	0	0	NE
VP_RS00470	-	AI-2E family transporter	41	0	0	41	0	0.4878	1710.55	NE
VP_RS00475	-	EAL domain-containing protein	73	0	0	73	0	0.4247	1247.06	NE
VP_RS00480	-	DMT family transporter	40	0	0	40	0	0.475	426.32	NE
VP_RS00485	rmuC	DNA recombination protein RmuC	45	0	0	45	0	0.2667	1086.08	NE
VP_RS00490	ubiE	bifunctional demethylmenaquinone methyltransferase/2-methoxy-6-polyprenyl-1%2C4-benzoquinol methylase UbiE	36	36	0	0	0	0	0	ES
VP_RS00495	-	SCP2 domain-containing protein	17	17	0	0	0	0	0	ES
VP_RS00500	ubiB	ubiquinone biosynthesis regulatory protein kinase UbiB	71	71	0	0	0	0	0	ES
VP_RS00505	tatA	Sec-independent protein translocase subunit TatA	13	13	0	0	0	0	0	ES
VP_RS00510	tatB	Sec-independent protein translocase protein TatB	19	18	0	1	0	0.0526	10	ES
VP_RS00515	tatC	twin-arginine translocase subunit TatC	37	33	0	3	1	0.0811	13	ES
VP_RS00520	-	TatD family hydrolase	30	0	0	0	30	0.5333	2236.06	GA
VP_RS00525	hemB	porphobilinogen synthase	55	53	0	2	0	0.0364	748.5	ES
VP_RS00530	-	GNAT family N-acetyltransferase	15	0	0	15	0	0.4	190.33	NE
VP_RS23695	-	hypothetical protein	10	0	0	10	0	0.1	10	NE
VP_RS00535	polA	DNA polymerase I	106	102	0	4	0	0.0377	50.5	ES
VP_RS00540	yihA	ribosome biogenesis GTP-binding protein YihA/YsxC	35	33	0	2	0	0.0286	1651	ES
VP_RS00545	-	cytochrome c4	37	32	0	5	0	0.0541	120	ES
VP_RS00550	-	class I SAM-dependent methyltransferase	37	0	0	37	0	0.3514	327.08	NE
VP_RS00555	yihI	Der GTPase-activating protein YihI	28	0	0	28	0	0.3929	372.55	NE
VP_RS00560	-	DUF2489 domain-containing protein	24	0	0	24	0	0.2083	871.4	NE
VP_RS00565	hemN	oxygen-independent coproporphyrinogen III oxidase	50	0	0	50	0	0.58	1774.69	NE
VP_RS00570	add	adenosine deaminase	44	0	0	44	0	0.4773	1319.86	NE
VP_RS00575	-	EAL domain-containing protein	110	0	0	110	0	0.3818	962.9	NE
VP_RS00580	glnG	nitrogen regulation protein NR(I)	47	47	0	0	0	0	0	ES
VP_RS00585	glnL	nitrogen regulation protein NR(II)	31	3	0	28	0	0.1935	251.17	NE
VP_RS00590	-	DUF4124 domain-containing protein	30	0	0	30	0	0.5333	1316.62	NE
VP_RS00595	glnA	glutamate--ammonia ligase	69	68	0	1	0	0.0145	125	ES
VP_RS00600	typA	translational GTPase TypA	114	0	24	90	0	0.2544	455.07	NE
VP_RS00605	-	AAA family ATPase	30	0	2	28	0	0.5333	520.06	NE
VP_RS00610	-	DUF2959 domain-containing protein	30	0	0	30	0	0.4	175.08	NE
VP_RS00615	-	virulence factor BrkB family protein	52	0	0	52	0	0.6154	1026.94	NE
VP_RS00620	dtd	D-aminoacyl-tRNA deacylase	17	0	0	17	0	0.2353	681.5	NE
VP_RS00625	-	bifunctional GNAT family N-acetyltransferase/hotdog fold thioesterase	31	0	0	31	0	0.5161	855.31	NE
VP_RS00630	-	AsmA family protein	94	0	0	94	0	0.3936	366.78	NE
VP_RS00635	pckA	phosphoenolpyruvate carboxykinase (ATP)	87	0	0	87	0	0.5172	1503.38	NE
VP_RS00640	hslO	Hsp33 family molecular chaperone HslO	54	0	0	54	0	0.3333	177.56	NE
VP_RS00645	hslR	ribosome-associated heat shock protein Hsp15	25	0	4	21	0	0.32	587.88	NE
VP_RS00650	gspC	type II secretion system protein GspC	48	0	5	43	0	0.2708	344	NE
VP_RS00655	gspD	type II secretion system secretin GspD	96	0	0	96	0	0.2396	1021.87	NE
VP_RS00660	gspE	type II secretion system ATPase GspE	61	0	0	61	0	0.3115	1140.53	NE
VP_RS00665	gspF	type II secretion system inner membrane protein GspF	44	0	0	44	0	0.2955	569.92	NE
VP_RS00670	gspG	type II secretion system major pseudopilin GspG	27	0	0	27	0	0.2963	810.88	NE
VP_RS00675	gspH	type II secretion system minor pseudopilin GspH	26	0	0	26	0	0.3462	393.33	NE
VP_RS00680	gspI	type II secretion system minor pseudopilin GspI	18	0	0	18	0	0.3889	547	NE
VP_RS00685	gspJ	type II secretion system minor pseudopilin GspJ	24	0	0	24	0	0.2917	798.14	NE
VP_RS00690	gspK	type II secretion system minor pseudopilin GspK	49	0	0	49	0	0.3265	311.31	NE
VP_RS00695	gspL	type II secretion system protein GspL	46	0	0	46	0	0.2826	558.85	NE
VP_RS00700	-	type II secretion system protein M	15	0	0	15	0	0.4	233.5	NE
VP_RS00705	-	type II secretion system protein N	30	0	0	30	0	0.5667	749.76	NE
VP_RS00710	cysQ	3'(2')%2C5'-bisphosphate nucleotidase CysQ	33	0	0	33	0	0.4545	966.8	NE
VP_RS00715	nudE	ADP compounds hydrolase NudE	24	0	0	24	0	0.1667	542	NE
VP_RS00720	nfuA	Fe-S biogenesis protein NfuA	32	29	0	3	0	0.0625	811	ES
VP_RS00725	-	amidophosphoribosyltransferase	39	0	0	39	0	0.5897	370.04	NE
VP_RS00730	bioH	pimeloyl-ACP methyl ester esterase BioH	21	0	0	21	0	0.2857	1052.5	NE
VP_RS00735	-	hypothetical protein	15	0	0	15	0	0.4667	348.43	NE
VP_RS00740	-	RNA-binding transcriptional accessory protein	78	0	0	78	0	0.3462	530.7	NE
VP_RS00745	-	RimK/LysX family protein	80	0	0	80	0	0.5625	615.96	NE
VP_RS00750	greB	transcription elongation factor GreB	18	0	0	18	0	0.3889	515.57	NE
VP_RS00755	-	DUF1090 domain-containing protein	16	0	0	16	0	0.25	309.75	NE
VP_RS00760	ompR	two-component system response regulator OmpR	33	0	0	33	0	0.7576	1761.16	NE
VP_RS00765	envZ	two-component system sensor histidine kinase EnvZ	49	0	0	49	0	0.5102	951.64	NE
VP_RS00770	-	uracil-xanthine permease family protein	64	0	0	64	0	0.5	889.53	NE
VP_RS00775	recG	ATP-dependent DNA helicase RecG	78	0	0	78	0	0.3333	776.96	NE
VP_RS00780	trmH	tRNA (guanosine(18)-2'-O)-methyltransferase TrmH	28	0	0	28	0	0.5	910.29	NE
VP_RS00785	spoT	bifunctional GTP diphosphokinase/guanosine-3'%2C5'-bis pyrophosphate 3'-pyrophosphohydrolase	82	75	0	7	0	0.0488	868.5	ES
VP_RS00790	rpoZ	DNA-directed RNA polymerase subunit omega	15	1	0	14	0	0.3333	777.4	NE
VP_RS00795	gmk	guanylate kinase	38	28	0	10	0	0.1579	236.83	ES
VP_RS00800	-	hypothetical protein	78	0	0	78	0	0.3974	405.58	NE
VP_RS00805	-	energy transducer TonB	31	0	0	31	0	0.5484	767.12	NE
VP_RS00810	-	biopolymer transporter ExbD	20	0	0	20	0	0.55	933.45	NE
VP_RS00815	-	MotA/TolQ/ExbB proton channel family protein	24	0	0	24	0	0.625	484.4	NE
VP_RS00820	-	MotA/TolQ/ExbB proton channel family protein	79	0	0	79	0	0.4937	1385.41	NE
VP_RS00825	-	DUF3450 domain-containing protein	42	0	0	42	0	0.3095	662.92	NE
VP_RS00830	-	TonB-dependent receptor	157	0	0	146	11	0.5287	1128.37	NE
VP_RS00835	-	ABC transporter permease subunit	56	0	0	56	0	0.3571	828.7	NE
VP_RS00840	-	ABC transporter permease subunit	60	0	0	60	0	0.6	1377.94	NE
VP_RS00845	-	extracellular solute-binding protein	93	0	0	93	0	0.4194	508.44	NE
VP_RS00850	-	ABC transporter ATP-binding protein	41	0	0	41	0	0.5366	412.23	NE
VP_RS00855	-	ATP-binding cassette domain-containing protein	40	0	0	40	0	0.325	170.62	NE
VP_RS00860	-	phosphate-starvation-inducible PsiE family protein	25	0	0	25	0	0.52	921.23	NE
VP_RS00865	-	YicC family protein	32	0	0	32	0	0.3125	1290.8	NE
VP_RS00870	rph	ribonuclease PH	29	0	10	19	0	0.3793	952.73	NE
VP_RS00875	pyrE	orotate phosphoribosyltransferase	33	0	28	5	0	0.0303	1142	GD
VP_RS00880	-	LpxL/LpxP family Kdo(2)-lipid IV(A) lauroyl/palmitoleoyl acyltransferasee	43	0	0	43	0	0.3256	598.43	NE
VP_RS00885	slmA	nucleoid occlusion factor SlmA	28	0	0	28	0	0.2857	561.38	NE
VP_RS00890	coaBC	bifunctional phosphopantothenoylcysteine decarboxylase/phosphopantothenate--cysteine ligase CoaBC	51	50	0	1	0	0.0196	48	ES
VP_RS00895	-	methyl-accepting chemotaxis protein	67	0	0	67	0	0.2388	520.69	NE
VP_RS00900	radC	DNA repair protein RadC	35	0	0	35	0	0.4	389.43	NE
VP_RS00905	rpmB	50S ribosomal protein L28	17	17	0	0	0	0	0	ES
VP_RS00910	rpmG	50S ribosomal protein L33	11	8	0	3	0	0.0909	48	ES
VP_RS00915	-	phosphoethanolamine transferase	91	0	0	91	0	0.3187	400.1	NE
VP_RS00920	-	hypothetical protein	30	0	0	30	0	0.4333	553.08	NE
VP_RS00925	mutM	bifunctional DNA-formamidopyrimidine glycosylase/DNA-(apurinic or apyrimidinic site) lyase	46	0	0	46	0	0.3478	522.5	NE
VP_RS00930	coaD	pantetheine-phosphate adenylyltransferase	25	25	0	0	0	0	0	ES
VP_RS00935	-	LPS A protein	60	2	0	58	0	0.3333	348.9	NE
VP_RS00940	-	glycosyltransferase family 2 protein	32	0	0	32	0	0.4688	1264.27	NE
VP_RS00945	-	glycosyltransferase family 2 protein	47	0	0	47	0	0.617	337.28	NE
VP_RS00950	-	glycosyltransferase family 9 protein	54	0	0	54	0	0.3889	526	NE
VP_RS00955	-	diacylglycerol kinase	27	0	0	27	0	0.3704	173.8	NE
VP_RS00960	-	3-deoxy-D-manno-octulosonic acid kinase	38	34	0	4	0	0.0526	43.5	ES
VP_RS00965	-	UDP-N-acetylglucosamine 4%2C6-dehydratase	75	0	0	75	0	0.4533	421.71	NE
VP_RS00970	-	LegC family aminotransferase	75	0	0	75	0	0.4133	635.94	NE
VP_RS00975	neuC	UDP-N-acetylglucosamine 2-epimerase	78	0	0	78	0	0.4359	344.76	NE
VP_RS00980	neuB	N-acetylneuraminate synthase	73	0	0	73	0	0.2877	311.24	NE
VP_RS00985	-	acetyltransferase	40	0	0	40	0	0.425	197	NE
VP_RS00990	-	nucleotidyltransferase family protein	83	0	0	83	0	0.4337	456.36	NE
VP_RS00995	-	acylneuraminate cytidylyltransferase family protein	47	0	0	47	0	0.383	254.5	NE
VP_RS01000	-	Gfo/Idh/MocA family oxidoreductase	56	0	0	56	0	0.3929	363.5	NE
VP_RS01005	-	glutamate-1-semialdehyde 2%2C1-aminomutase	85	0	0	85	0	0.2941	262.56	NE
VP_RS01010	-	carbon-nitrogen family hydrolase	47	0	0	47	0	0.4468	562	NE
VP_RS01015	-	flagellin modification protein A	67	0	4	63	0	0.4179	235.54	NE
VP_RS01020	-	membrane protein	129	77	52	0	0	0.0388	50	ES
VP_RS01025	-	citrate synthase	95	0	95	0	0	0.0737	69.86	GD
VP_RS01030	-	glycosyltransferase family 25 protein	69	42	27	0	0	0.087	83.17	ES
VP_RS01035	waaA	lipid IV(A) 3-deoxy-D-manno-octulosonic acid transferase	79	79	0	0	0	0	0	ES
VP_RS01040	waaF	lipopolysaccharide heptosyltransferase II	55	3	0	52	0	0.4364	541.88	NE
VP_RS01045	lpxM	lauroyl-Kdo(2)-lipid IV(A) myristoyltransferase	56	0	41	15	0	0.2143	466.25	GD
VP_RS01050	rfaD	ADP-glyceromanno-heptose 6-epimerase	51	0	0	51	0	0.5882	914.23	NE
VP_RS01055	-	YjbH domain-containing protein	136	0	0	136	0	0.4191	460.37	NE
VP_RS01060	-	capsule biosynthesis GfcC family protein	46	0	0	46	0	0.3261	748.73	NE
VP_RS01065	-	YjbF family lipoprotein	52	0	0	52	0	0.3846	121	NE
VP_RS01070	-	hypothetical protein	16	0	0	16	0	0.3125	341.6	NE
VP_RS01075	-	porin family protein	27	0	0	27	0	0.1852	412.8	NE
VP_RS01080	-	SLBB domain-containing protein	152	0	0	152	0	0.3487	428.94	NE
VP_RS01085	-	Wzz/FepE/Etk N-terminal domain-containing protein	68	0	9	59	0	0.25	441.53	NE
VP_RS01090	rfbB	dTDP-glucose 4%2C6-dehydratase	66	0	7	59	0	0.2424	481.69	NE
VP_RS01095	rfbA	glucose-1-phosphate thymidylyltransferase RfbA	72	2	49	21	0	0.1528	121.27	GD
VP_RS01100	-	sugar nucleotide-binding protein	96	96	0	0	0	0.0104	19	ES
VP_RS01105	-	capsular polysaccharide biosynthesis protein CapF	135	135	0	0	0	0	0	ES
VP_RS01110	-	glycosyltransferase	79	79	0	0	0	0	0	ES
VP_RS01115	-	hypothetical protein	104	104	0	0	0	0	0	ES
VP_RS01120	-	oligosaccharide repeat unit polymerase	142	142	0	0	0	0	0	ES
VP_RS01125	rfbC	dTDP-4-dehydrorhamnose 3%2C5-epimerase	38	9	0	29	0	0.1316	105.6	NE
VP_RS01130	-	glycosyltransferase family 4 protein	103	0	82	21	0	0.2039	140.9	GD
VP_RS01135	-	sugar transferase	40	0	40	0	0	0.15	56.17	GD
VP_RS01140	-	ATP-grasp domain-containing protein	68	0	68	0	0	0.1912	50.38	GD
VP_RS01145	-	HAD hydrolase-like protein	59	0	46	13	0	0.1695	829.3	GD
VP_RS01150	-	DegT/DnrJ/EryC1/StrS aminotransferase family protein	54	20	20	14	0	0.0741	266.25	GD
VP_RS01155	-	polysaccharide biosynthesis protein	144	0	4	140	0	0.2292	286.88	NE
VP_RS01160	-	nucleotide sugar dehydrogenase	79	0	56	23	0	0.1392	267.82	GD
VP_RS01165	galU	UTP--glucose-1-phosphate uridylyltransferase GalU	49	0	0	49	0	0.551	690.63	NE
VP_RS01170	-	MBL fold metallo-hydrolase	58	0	0	58	0	0.3448	1815.65	NE
VP_RS01175	tpiA	triose-phosphate isomerase	40	38	0	2	0	0.025	48	ES
VP_RS01180	-	5-carboxymethyl-2-hydroxymuconate isomerase	17	0	0	17	0	0.4118	249.43	NE
VP_RS01185	-	DUF805 domain-containing protein	23	0	0	23	0	0.2609	433.5	NE
VP_RS01190	-	DUF3135 domain-containing protein	15	0	0	15	0	0.3333	241.8	NE
VP_RS01195	-	transcriptional regulator	26	0	0	26	0	0.3077	372	NE
VP_RS01200	glpX	class II fructose-bisphosphatase	41	0	0	41	0	0.6341	667.31	NE
VP_RS01205	zapB	cell division protein ZapB	9	0	0	9	0	0.2222	57.5	NE
VP_RS01210	rraA	ribonuclease E activity regulator RraA	23	0	0	23	0	0.5217	676.67	NE
VP_RS01215	-	1%2C4-dihydroxy-2-naphthoate polyprenyltransferase	59	0	0	59	0	0.2373	399.64	NE
VP_RS01220	hslU	HslU--HslV peptidase ATPase subunit	45	0	0	45	0	0.4222	912.32	NE
VP_RS01225	hslV	ATP-dependent protease subunit HslV	27	0	0	27	0	0.5556	771.67	NE
VP_RS01230	ftsN	cell division protein FtsN	23	22	0	1	0	0.0435	58	ES
VP_RS01235	cytR	DNA-binding transcriptional regulator CytR	45	0	0	45	0	0.4444	677.55	NE
VP_RS01240	priA	primosomal protein N'	105	105	0	0	0	0	0	ES
VP_RS01245	rpmE	50S ribosomal protein L31	17	0	17	0	0	0	0	GD
VP_RS01250	rpsJ	30S ribosomal protein S10	19	19	0	0	0	0	0	ES
VP_RS01255	rplC	50S ribosomal protein L3	37	37	0	0	0	0	0	ES
VP_RS01260	rplD	50S ribosomal protein L4	40	40	0	0	0	0	0	ES
VP_RS01265	rplW	50S ribosomal protein L23	21	21	0	0	0	0	0	ES
VP_RS01270	rplB	50S ribosomal protein L2	56	56	0	0	0	0	0	ES
VP_RS01275	rpsS	30S ribosomal protein S19	15	15	0	0	0	0	0	ES
VP_RS01280	rplV	50S ribosomal protein L22	20	20	0	0	0	0	0	ES
VP_RS01285	rpsC	30S ribosomal protein S3	50	50	0	0	0	0	0	ES
VP_RS01290	rplP	50S ribosomal protein L16	29	29	0	0	0	0	0	ES
VP_RS01295	rpmC	50S ribosomal protein L29	9	9	0	0	0	0	0	ES
VP_RS01300	rpsQ	30S ribosomal protein S17	15	15	0	0	0	0	0	ES
VP_RS01305	rplN	50S ribosomal protein L14	22	22	0	0	0	0	0	ES
VP_RS01310	rplX	50S ribosomal protein L24	25	25	0	0	0	0	0	ES
VP_RS01315	rplE	50S ribosomal protein L5	32	32	0	0	0	0	0	ES
VP_RS01320	rpsN	30S ribosomal protein S14	19	19	0	0	0	0	0	ES
VP_RS01325	rpsH	30S ribosomal protein S8	25	25	0	0	0	0	0	ES
VP_RS01330	rplF	50S ribosomal protein L6	38	38	0	0	0	0	0	ES
VP_RS01335	rplR	50S ribosomal protein L18	22	22	0	0	0	0	0	ES
VP_RS01340	rpsE	30S ribosomal protein S5	32	32	0	0	0	0	0	ES
VP_RS01345	rpmD	50S ribosomal protein L30	16	16	0	0	0	0	0	ES
VP_RS01350	rplO	50S ribosomal protein L15	25	25	0	0	0	0	0	ES
VP_RS01355	secY	preprotein translocase subunit SecY	90	90	0	0	0	0	0	ES
VP_RS01360	rpmJ	50S ribosomal protein L36	6	6	0	0	0	0	0	ES
VP_RS01365	rpsM	30S ribosomal protein S13	28	28	0	0	0	0	0	ES
VP_RS01370	rpsK	30S ribosomal protein S11	21	21	0	0	0	0	0	ES
VP_RS01375	rpsD	30S ribosomal protein S4	41	41	0	0	0	0	0	ES
VP_RS01380	rpoA	DNA-directed RNA polymerase subunit alpha	66	66	0	0	0	0	0	ES
VP_RS01385	rplQ	50S ribosomal protein L17	27	27	0	0	0	0	0	ES
VP_RS01390	-	DUF2780 domain-containing protein	31	0	0	31	0	0.4516	573.79	NE
VP_RS01395	-	FKBP-type peptidyl-prolyl cis-trans isomerase	36	0	0	36	0	0.3611	163.85	NE
VP_RS01400	-	peptidoglycan-binding protein LysM	33	0	0	33	0	0.5455	324.78	NE
VP_RS01405	-	GNAT family N-acetyltransferase	29	0	0	29	0	0.3793	874.27	NE
VP_RS01410	dbpA	ATP-dependent RNA helicase DbpA	67	0	0	67	0	0.4478	783.43	NE
VP_RS01415	-	Crp/Fnr family transcriptional regulator	34	0	0	34	0	0.5	641.29	NE
VP_RS01420	cpdB	2'%2C3'-cyclic-nucleotide 2'-phosphodiesterase	79	0	0	79	0	0.4051	1035.25	NE
VP_RS01425	cobA	uroporphyrinogen-III C-methyltransferase	41	36	0	5	0	0.0488	489	ES
VP_RS01430	cysD	sulfate adenylyltransferase subunit CysD	37	37	0	0	0	0	0	ES
VP_RS01435	cysN	sulfate adenylyltransferase subunit CysN	57	57	0	0	0	0	0	ES
VP_RS01440	-	SLC13 family permease	88	88	0	0	0	0	0	ES
VP_RS01445	cysC	adenylyl-sulfate kinase	20	20	0	0	0	0	0	ES
VP_RS01450	-	TIGR03899 family protein	43	0	0	43	0	0.5349	408.48	NE
VP_RS01455	-	DUF3299 domain-containing protein	18	0	0	18	0	0.1667	47.67	NE
VP_RS01460	-	ABC transporter permease	64	23	0	41	0	0.1719	160.64	NE
VP_RS01465	-	ABC transporter ATP-binding protein	33	0	0	33	0	0.2121	230.43	NE
VP_RS01470	-	DUF2796 domain-containing protein	22	0	0	22	0	0.2273	554.8	NE
VP_RS01475	-	DUF2607 domain-containing protein	10	0	0	10	0	0.6	249.5	NE
VP_RS01480	-	YtfJ family protein	26	0	0	26	0	0.5	628.38	NE
VP_RS01485	-	DUF1107 domain-containing protein	11	0	0	11	0	0.3636	820.5	NE
VP_RS01490	msrA	peptide-methionine (S)-S-oxide reductase MsrA	31	0	0	31	0	0.3871	1333.17	NE
VP_RS01495	-	autotransporter assembly complex protein TamA	79	0	0	79	0	0.3165	472.92	NE
VP_RS01500	-	translocation/assembly module TamB	141	0	0	141	0	0.234	814.58	NE
VP_RS01505	-	gamma-glutamylcyclotransferase	19	0	0	19	0	0.3158	628.5	NE
VP_RS01510	-	DUF2799 domain-containing protein	19	0	0	19	0	0.7895	941.07	NE
VP_RS01515	ppa	inorganic diphosphatase	25	0	0	25	0	0.48	252.67	NE
VP_RS01520	fbp	class 1 fructose-bisphosphatase	44	0	0	44	0	0.5	967.5	NE
VP_RS01525	mpl	UDP-N-acetylmuramate:L-alanyl-gamma-D-glutamyl-meso-diaminopimelate ligase	56	0	0	56	0	0.3393	616.68	NE
VP_RS01530	-	UbiX family flavin prenyltransferase	21	21	0	0	0	0	0	ES
VP_RS01535	thiB	thiamine ABC transporter substrate binding subunit	48	0	0	48	0	0.4583	800.95	NE
VP_RS01540	thiP	thiamine/thiamine pyrophosphate ABC transporter permease ThiP	84	0	0	84	0	0.4524	707.66	NE
VP_RS01545	thiQ	thiamine ABC transporter ATP-binding protein	20	0	0	20	0	0.55	494.73	NE
VP_RS01550	-	universal stress protein	15	0	0	15	0	0.5333	1822	NE
VP_RS01555	-	TRAP transporter permease	136	0	0	136	0	0.4412	558.63	NE
VP_RS01560	-	TAXI family TRAP transporter solute-binding subunit	56	0	0	56	0	0.3571	562.4	NE
VP_RS01565	argR	transcriptional regulator ArgR	31	0	0	31	0	0.4194	1342.85	NE
VP_RS01570	mdh	malate dehydrogenase	52	0	0	52	0	0.1923	113.3	NE
VP_RS01575	-	hypothetical protein	8	1	0	7	0	0.375	307	NE
VP_RS01580	ispB	octaprenyl diphosphate synthase	48	48	0	0	0	0	0	ES
VP_RS01585	rplU	50S ribosomal protein L21	17	17	0	0	0	0	0	ES
VP_RS01590	rpmA	50S ribosomal protein L27	19	19	0	0	0	0	0	ES
VP_RS01595	cgtA	Obg family GTPase CgtA	54	47	0	7	0	0.0741	101	ES
VP_RS01600	-	threonine/serine exporter family protein	47	0	0	47	0	0.5106	1106.04	NE
VP_RS01605	-	threonine/serine exporter family protein	24	0	0	24	0	0.625	583.53	NE
VP_RS01610	folA	type 3 dihydrofolate reductase	28	28	0	0	0	0	0	ES
VP_RS01615	apaH	bis(5'-nucleosyl)-tetraphosphatase (symmetrical) ApaH	40	0	0	40	0	0.4	954.38	NE
VP_RS01620	apaG	Co2+/Mg2+ efflux protein ApaG	18	0	0	18	0	0.6667	308.75	NE
VP_RS01625	rsmA	16S rRNA (adenine(1518)-N(6)/adenine(1519)-N(6))-dimethyltransferase RsmA	47	47	0	0	0	0	0	ES
VP_RS01630	pdxA	4-hydroxythreonine-4-phosphate dehydrogenase PdxA	49	49	0	0	0	0	0	ES
VP_RS01635	surA	peptidylprolyl isomerase SurA	53	53	0	0	0	0	0	ES
VP_RS01640	lptD	LPS assembly protein LptD	145	145	0	0	0	0	0	ES
VP_RS01645	djlA	co-chaperone DjlA	33	0	0	33	0	0.2424	549.5	NE
VP_RS01650	-	DUF547 domain-containing protein	46	0	0	46	0	0.2609	259.33	NE
VP_RS01655	leuD	3-isopropylmalate dehydratase small subunit	23	23	0	0	0	0	0	ES
VP_RS01660	leuC	3-isopropylmalate dehydratase large subunit	65	65	0	0	0	0	0	ES
VP_RS01665	leuB	3-isopropylmalate dehydrogenase	47	45	0	2	0	0.0213	86	ES
VP_RS01670	leuA	2-isopropylmalate synthase	71	69	0	1	1	0.0282	4198.5	ES
VP_RS01675	-	SH3 domain-containing protein	40	0	0	40	0	0.5	820.1	NE
VP_RS01680	-	phosphatase PAP2 family protein	38	0	0	38	0	0.4737	1514.83	NE
VP_RS01685	-	glycosyl transferase	43	0	0	43	0	0.3953	1242.53	NE
VP_RS01690	leuO	LysR family transcriptional regulator CalR	42	0	0	42	0	0.2857	487	NE
VP_RS01695	-	long-chain fatty acid--CoA ligase	70	0	0	70	0	0.5	695.69	NE
VP_RS01700	-	acetolactate synthase 3 large subunit	84	0	0	84	0	0.4643	1130.46	NE
VP_RS01705	ilvN	acetolactate synthase small subunit	16	0	0	16	0	0.375	211.17	NE
VP_RS01710	-	diguanylate cyclase	106	0	0	106	0	0.3868	653.51	NE
VP_RS01715	-	GntR family transcriptional regulator	36	0	0	36	0	0.4167	691.67	NE
VP_RS01720	pykF	pyruvate kinase PykF	99	0	83	16	0	0.1515	64	GD
VP_RS01725	-	DeoR family transcriptional regulator	34	3	0	31	0	0.4118	504.5	NE
VP_RS01730	glmS	glutamine--fructose-6-phosphate transaminase (isomerizing)	83	83	0	0	0	0	0	ES
VP_RS01735	-	DUF3316 domain-containing protein	17	2	0	15	0	0.1765	361.33	NE
VP_RS01740	-	heavy metal response regulator transcription factor	32	0	0	32	0	0.4688	932.93	NE
VP_RS01745	-	heavy metal sensor histidine kinase	60	0	0	60	0	0.35	281.62	NE
VP_RS01750	-	glycerol dehydrogenase	58	0	0	58	0	0.4828	743.71	NE
VP_RS01755	dhaK	dihydroxyacetone kinase subunit DhaK	53	0	0	53	0	0.4151	438.09	NE
VP_RS01760	dhaL	dihydroxyacetone kinase ADP-binding subunit DhaL	32	0	0	32	0	0.4375	608.57	NE
VP_RS01765	ptsP	phosphoenolpyruvate--protein phosphotransferase	94	0	0	94	0	0.2447	311.74	NE
VP_RS01770	dhaR	PTS-dependent dihydroxyacetone kinase operon transcriptional regulator DhaR	95	0	0	95	0	0.4105	442.44	NE
VP_RS01775	-	MltR family transcriptional regulator	24	0	0	24	0	0.2917	204.14	NE
VP_RS01780	-	mannitol-1-phosphate 5-dehydrogenase	44	0	0	44	0	0.4091	1352.67	NE
VP_RS01785	-	PTS mannitol transporter subunit IICBA	80	0	0	80	0	0.35	1934.07	NE
VP_RS01790	-	lysophospholipid acyltransferase family protein	85	0	0	85	0	0.3529	467.33	NE
VP_RS01795	-	hypothetical protein	14	0	0	14	0	0.4286	17.83	NE
VP_RS01800	-	SIMPL domain-containing protein	42	0	0	42	0	0.2381	465.5	NE
VP_RS01805	-	DUF4382 domain-containing protein	58	0	0	58	0	0.4655	875.78	NE
VP_RS01810	-	EAL domain-containing protein	75	0	57	18	0	0.1067	151.12	GD
VP_RS01815	-	helix-turn-helix transcriptional regulator	73	48	0	25	0	0.0548	81.5	ES
VP_RS01820	-	hypothetical protein	15	0	0	15	0	0.1333	110.5	NE
VP_RS01825	-	MetQ/NlpA family ABC transporter substrate-binding protein	46	0	0	46	0	0.4348	594.65	NE
VP_RS01830	-	site-specific integrase	94	4	0	90	0	0.4255	370.12	NE
VP_RS01835	-	AAA family ATPase	9	0	0	9	0	0.2222	590.5	NE
VP_RS01840	-	metallophosphoesterase	58	0	0	58	0	0.4828	303.75	NE
VP_RS01845	-	hypothetical protein	38	0	0	38	0	0.5	208.11	NE
VP_RS01850	-	hypothetical protein	24	0	24	0	0	0.0417	19	GD
VP_RS01855	-	hypothetical protein	49	0	0	49	0	0.2449	1058.83	NE
VP_RS01860	-	restriction endonuclease subunit S	130	0	0	130	0	0.2846	221.86	NE
VP_RS01865	-	type I restriction-modification system subunit M	71	0	0	71	0	0.2676	255.21	NE
VP_RS01870	-	hypothetical protein	26	0	0	26	0	0.3462	356.22	NE
VP_RS01875	-	hypothetical protein	7	0	0	7	0	0.2857	48	NE
VP_RS01880	-	translation elongation factor Ts	18	0	0	18	0	0.4444	98.5	NE
VP_RS01885	-	site-specific DNA-methyltransferase	42	0	0	42	0	0.5238	650.41	NE
VP_RS01890	-	DEAD/DEAH box helicase family protein	110	0	0	110	0	0.4	893.8	NE
VP_RS01895	-	MarR family transcriptional regulator	78	2	0	76	0	0.4359	530.65	NE
VP_RS01900	-	AlpA family phage regulatory protein	10	0	0	10	0	0.6	294.33	NE
VP_RS01905	-	restriction endonuclease	44	0	0	44	0	0.4545	463.5	NE
VP_RS01910	-	hypothetical protein	108	0	0	108	0	0.3519	333.16	NE
VP_RS01915	-	HipA domain-containing protein	83	1	0	82	0	0.4458	835.19	NE
VP_RS01920	-	helix-turn-helix domain-containing protein	24	23	0	1	0	0.0417	345	ES
VP_RS01930	rpoD	RNA polymerase sigma factor RpoD	104	103	1	0	0	0.0096	96	ES
VP_RS01935	dnaG	DNA primase	98	98	0	0	0	0.0102	19	ES
VP_RS01940	-	GatB/YqeY domain-containing protein	20	2	0	18	0	0.25	478	NE
VP_RS01945	rpsU	30S ribosomal protein S21	13	13	0	0	0	0	0	ES
VP_RS01950	tsaD	tRNA (adenosine(37)-N6)-threonylcarbamoyltransferase complex transferase subunit TsaD	47	47	0	0	0	0	0	ES
VP_RS01955	-	alpha/beta hydrolase	33	0	0	33	0	0.5152	449.35	NE
VP_RS01960	plsY	glycerol-3-phosphate 1-O-acyltransferase PlsY	32	0	0	32	0	0.4062	259.08	NE
VP_RS01965	folB	bifunctional dihydroneopterin aldolase/7%2C8-dihydroneopterin epimerase	17	15	0	2	0	0.1176	67.5	ES
VP_RS01970	folK	2-amino-4-hydroxy-6-hydroxymethyldihydropteridine diphosphokinase	27	27	0	0	0	0	0	ES
VP_RS01975	-	undecaprenyl-diphosphate phosphatase	36	11	0	25	0	0.1667	476.5	NE
VP_RS01980	-	multifunctional CCA addition/repair protein	61	0	0	61	0	0.1475	257	NE
VP_RS01985	-	ExeA family protein	70	0	0	70	0	0.5	1770.49	NE
VP_RS01990	-	general secretion pathway protein GspB	22	0	0	22	0	0.4545	1724.5	NE
VP_RS01995	-	SH3 domain-containing protein	33	0	0	33	0	0.1515	313	NE
VP_RS02000	-	inorganic phosphate transporter	71	0	51	20	0	0.0704	280.2	GD
VP_RS02005	-	TIGR00153 family protein	26	0	0	26	0	0.3462	621.78	NE
VP_RS02010	-	inorganic triphosphatase	58	0	0	58	0	0.3966	851.22	NE
VP_RS02015	-	potassium channel family protein	41	0	0	41	0	0.2927	162.5	NE
VP_RS02020	-	methyl-accepting chemotaxis protein	46	0	0	46	0	0.4565	694.19	NE
VP_RS02025	glnE	bifunctional [glutamate--ammonia ligase]-adenylyl-L-tyrosine phosphorylase/[glutamate--ammonia-ligase] adenylyltransferase	124	0	42	82	0	0.3065	268.79	NE
VP_RS02030	hldE	bifunctional D-glycero-beta-D-manno-heptose-7-phosphate kinase/D-glycero-beta-D-manno-heptose 1-phosphate adenylyltransferase HldE	67	0	0	67	0	0.2836	663.68	NE
VP_RS02035	vpoC	efflux RND transporter outer membrane protein VpoC	76	0	34	42	0	0.1184	616.56	NE
VP_RS02040	nudF	ADP-ribose diphosphatase	28	0	0	28	0	0.4286	572.58	NE
VP_RS02045	-	DUF1249 family protein	23	0	0	23	0	0.3913	179.22	NE
VP_RS02050	cpdA	3'%2C5'-cyclic-AMP phosphodiesterase	31	30	0	1	0	0.0323	1881	ES
VP_RS02055	yqiA	esterase YqiA	35	0	0	35	0	0.2857	716.9	NE
VP_RS02060	parE	DNA topoisomerase IV subunit B	100	100	0	0	0	0.01	10	ES
VP_RS02065	parC	DNA topoisomerase IV subunit A	106	106	0	0	0	0	0	ES
VP_RS02070	degS	outer membrane-stress sensor serine endopeptidase DegS	55	55	0	0	0	0	0	ES
VP_RS02075	-	Do family serine endopeptidase	62	0	0	62	0	0.4032	596.88	NE
VP_RS02080	-	DUF1043 family protein	24	0	0	24	0	0.2083	155.4	NE
VP_RS02085	-	cell division protein ZapE	68	5	0	63	0	0.4265	867.41	NE
VP_RS02090	rplM	50S ribosomal protein L13	30	30	0	0	0	0	0	ES
VP_RS02095	rpsI	30S ribosomal protein S9	30	30	0	0	0	0	0	ES
VP_RS02100	petA	ubiquinol-cytochrome c reductase iron-sulfur subunit	32	32	0	0	0	0	0	ES
VP_RS02105	-	cytochrome bc complex cytochrome b subunit	86	86	0	0	0	0	0	ES
VP_RS02110	-	cytochrome c1	41	41	0	0	0	0	0	ES
VP_RS02115	sspA	stringent starvation protein A	43	43	0	0	0	0	0	ES
VP_RS02120	sspB	ClpXP protease specificity-enhancing factor	23	0	0	23	0	0.3478	215.88	NE
VP_RS02125	-	BON domain-containing protein	40	0	0	40	0	0.525	1157.1	NE
VP_RS02130	-	phosphoheptose isomerase	25	0	0	25	0	0.36	1097.22	NE
VP_RS02135	-	YraN family protein	18	4	0	14	0	0.3333	868.5	NE
VP_RS02140	-	penicillin-binding protein activator	89	89	0	0	0	0	0	ES
VP_RS02145	rsmI	16S rRNA (cytidine(1402)-2'-O)-methyltransferase	43	0	0	43	0	0.3721	310.81	NE
VP_RS02155	rsmH	16S rRNA (cytosine(1402)-N(4))-methyltransferase RsmH	38	0	25	13	0	0.1842	108.43	GD
VP_RS02160	ftsL	cell division protein FtsL	15	0	15	0	0	0	0	GD
VP_RS02165	-	penicillin-binding protein 3	87	81	6	0	0	0.0115	38	ES
VP_RS02170	murE	UDP-N-acetylmuramoyl-L-alanyl-D-glutamate--2%2C6-diaminopimelate ligase	64	64	0	0	0	0	0	ES
VP_RS02175	murF	UDP-N-acetylmuramoyl-tripeptide--D-alanyl-D-alanine ligase	58	58	0	0	0	0	0	ES
VP_RS02180	mraY	phospho-N-acetylmuramoyl-pentapeptide-transferase	65	65	0	0	0	0	0	ES
VP_RS02185	-	UDP-N-acetylmuramoyl-L-alanine--D-glutamate ligase	62	62	0	0	0	0	0	ES
VP_RS02190	ftsW	cell division protein FtsW	57	57	0	0	0	0	0	ES
VP_RS02195	murG	undecaprenyldiphospho-muramoylpentapeptide beta-N-acetylglucosaminyltransferase	48	48	0	0	0	0	0	ES
VP_RS02200	murC	UDP-N-acetylmuramate--L-alanine ligase	75	75	0	0	0	0	0	ES
VP_RS02205	-	cell division protein FtsQ/DivIB	49	49	0	0	0	0	0	ES
VP_RS02210	ftsA	cell division protein FtsA	79	79	0	0	0	0	0	ES
VP_RS02215	ftsZ	cell division protein FtsZ	54	54	0	0	0	0	0	ES
VP_RS02220	lpxC	UDP-3-O-acyl-N-acetylglucosamine deacetylase	50	48	0	2	0	0.04	10	ES
VP_RS02225	-	DciA family protein	24	21	0	3	0	0.0833	240	ES
VP_RS02230	secA	preprotein translocase subunit SecA	127	121	0	6	0	0.0236	806	ES
VP_RS02235	mutT	8-oxo-dGTP diphosphatase MutT	22	0	0	22	0	0.3182	111	NE
VP_RS02240	dapB	4-hydroxy-tetrahydrodipicolinate reductase	44	44	0	0	0	0	0	ES
VP_RS02245	carA	glutamine-hydrolyzing carbamoyl-phosphate synthase small subunit	52	52	0	0	0	0	0	ES
VP_RS02250	carB	carbamoyl-phosphate synthase large subunit	165	164	0	1	0	0.0061	58	ES
VP_RS02255	-	hypothetical protein	49	49	0	0	0	0	0	ES
VP_RS02260	-	hypothetical protein	74	50	0	24	0	0.0676	165.2	ES
VP_RS02265	-	TSUP family transporter	39	0	0	39	0	0.3846	353.13	NE
VP_RS02270	-	LysR family transcriptional regulator	55	0	0	55	0	0.4364	623.75	NE
VP_RS02275	-	TRIC cation channel family protein	39	0	0	39	0	0.2821	506	NE
VP_RS02280	btuF	vitamin B12 ABC transporter substrate-binding protein BtuF	40	0	0	40	0	0.375	193.87	NE
VP_RS02285	-	cobalamin biosynthesis family protein	53	0	0	53	0	0.4151	464.09	NE
VP_RS02290	mtnN	5'-methylthioadenosine/S-adenosylhomocysteine nucleosidase	34	31	0	3	0	0.0588	340.5	ES
VP_RS02295	-	DUF1499 domain-containing protein	15	0	0	15	0	0.2	80	NE
VP_RS02300	-	FAD-dependent oxidoreductase	58	0	0	58	0	0.3276	374.79	NE
VP_RS02305	gltB	glutamate synthase large subunit	201	0	0	201	0	0.3184	607.75	NE
VP_RS02310	-	glutamate synthase subunit beta	62	62	0	0	0	0.0161	19	ES
VP_RS02315	gltB	glutamate synthase large subunit	213	139	35	39	0	0.0704	510	ES
VP_RS02320	-	TIGR01212 family radical SAM protein	51	0	0	51	0	0.4118	910.71	NE
VP_RS02325	-	diguanylate cyclase	90	0	0	90	0	0.4333	771.23	NE
VP_RS02330	arcB	aerobic respiration two-component sensor histidine kinase ArcB	126	100	24	2	0	0.0397	259	ES
VP_RS02335	-	hypothetical protein	21	0	0	21	0	0.381	819.25	NE
VP_RS02340	arcA	two-component system response regulator ArcA	41	41	0	0	0	0	0	ES
VP_RS02345	-	DUF3293 domain-containing protein	31	0	0	31	0	0.5484	483.24	NE
VP_RS02350	-	putative 4-hydroxy-4-methyl-2-oxoglutarate aldolase	20	0	0	20	0	0.35	567.57	NE
VP_RS02355	-	hypothetical protein	27	0	9	18	0	0.4444	101.67	NE
VP_RS02360	thrA	bifunctional aspartate kinase/homoserine dehydrogenase I	125	0	121	4	0	0.048	150.67	GD
VP_RS02365	thrB	homoserine kinase	41	40	0	1	0	0.0244	278	ES
VP_RS02370	thrC	threonine synthase	62	59	0	3	0	0.0323	950.5	ES
VP_RS02375	grcA	autonomous glycyl radical cofactor GrcA	27	0	0	27	0	0.3704	1548	NE
VP_RS02380	nfo	deoxyribonuclease IV	45	1	0	44	0	0.3556	679	NE
VP_RS02385	ung	uracil-DNA glycosylase	23	0	0	23	0	0.2609	377.17	NE
VP_RS02390	-	hemerythrin domain-containing protein	23	0	0	23	0	0.2174	69.2	NE
VP_RS02395	-	DUF3545 family protein	14	0	0	14	0	0.4286	919.67	NE
VP_RS02400	-	sodium:alanine symporter family protein	77	0	0	77	0	0.4156	1831.19	NE
VP_RS02405	yaaA	peroxide stress protein YaaA	35	6	0	29	0	0.2571	1077.11	NE
VP_RS02410	srmB	ATP-dependent RNA helicase SrmB	51	13	0	38	0	0.098	741	NE
VP_RS02415	-	methyltransferase	27	0	0	27	0	0.4074	1041.73	NE
VP_RS02420	brnQ	branched-chain amino acid transport system II carrier protein	75	0	4	71	0	0.5067	1088.71	NE
VP_RS02425	fldB	flavodoxin FldB	25	0	0	25	0	0.28	509.86	NE
VP_RS02430	xerD	site-specific tyrosine recombinase XerD	33	32	0	1	0	0.0303	461	ES
VP_RS02435	dsbC	bifunctional protein-disulfide isomerase/oxidoreductase DsbC	44	0	0	44	0	0.5909	534.85	NE
VP_RS02440	recJ	single-stranded-DNA-specific exonuclease RecJ	50	0	0	50	0	0.28	409.21	NE
VP_RS02445	prfB	peptide chain release factor 2	52	51	0	1	0	0.0192	58	ES
VP_RS02445	prfB	peptide chain release factor 2	52	51	0	1	0	0.0192	58	ES
VP_RS02450	lysS	lysine--tRNA ligase	83	83	0	0	0	0	0	ES
VP_RS02455	vpsR	cyclic-di-GMP-binding transcriptional regulator VpsR	61	1	0	60	0	0.5738	647.4	NE
VP_RS02460	-	hypothetical protein	15	0	0	15	0	0.4667	1347.43	NE
VP_RS02465	-	NADP(H)-dependent aldo-keto reductase	55	0	0	55	0	0.4182	1125.39	NE
VP_RS02470	-	DUF6482 family protein	25	0	0	25	0	0.4	310.9	NE
VP_RS02475	mutH	DNA mismatch repair endonuclease MutH	29	0	0	29	0	0.2414	887	NE
VP_RS02480	rppH	RNA pyrophosphohydrolase	24	0	0	24	0	0.2083	299.4	NE
VP_RS02485	ptsP	phosphoenolpyruvate--protein phosphotransferase	119	6	0	113	0	0.395	486.4	NE
VP_RS02490	-	sulfite exporter TauE/SafE family protein	41	41	0	0	0	0.0244	10	ES
VP_RS02495	lgt	prolipoprotein diacylglyceryl transferase	44	43	0	1	0	0.0227	173	ES
VP_RS02500	-	thymidylate synthase	43	42	0	1	0	0.0233	48	ES
VP_RS02505	-	flavohemoglobin expression-modulating QEGLA motif protein	76	0	0	76	0	0.4474	500.47	NE
VP_RS02510	-	Na/Pi symporter	74	5	0	69	0	0.4189	383.87	NE
VP_RS02515	nhaR	transcriptional activator NhaR	41	0	0	41	0	0.4634	156.26	NE
VP_RS02520	-	metalloregulator ArsR/SmtB family transcription factor	12	0	2	10	0	0.5833	563.43	NE
VP_RS02525	rpsT	30S ribosomal protein S20	17	0	17	0	0	0	0	GD
VP_RS02530	murJ	murein biosynthesis integral membrane protein MurJ	80	77	3	0	0	0.0125	10	ES
VP_RS02535	ribF	bifunctional riboflavin kinase/FAD synthetase	38	38	0	0	0	0	0	ES
VP_RS02540	ileS	isoleucine--tRNA ligase	138	134	0	4	0	0.029	29	ES
VP_RS02545	lspA	signal peptidase II	27	27	0	0	0	0	0	ES
VP_RS02550	fkpB	FKBP-type peptidyl-prolyl cis-trans isomerase	22	16	0	6	0	0.1364	1340.33	ES
VP_RS02555	ispH	4-hydroxy-3-methylbut-2-enyl diphosphate reductase	41	41	0	0	0	0	0	ES
VP_RS02560	btsR	two-component system response regulator BtsR	33	0	0	33	0	0.4848	1038.31	NE
VP_RS02565	-	sensor histidine kinase	78	0	0	78	0	0.3462	678.81	NE
VP_RS02570	-	carbon starvation protein A	93	0	0	93	0	0.4839	515.93	NE
VP_RS02575	-	DUF2799 domain-containing protein	18	0	0	18	0	0.2778	119.4	NE
VP_RS02580	-	hypothetical protein	23	0	0	23	0	0.3478	391	NE
VP_RS02585	murQ	N-acetylmuramic acid 6-phosphate etherase	47	0	0	47	0	0.383	566.83	NE
VP_RS02590	-	anhydro-N-acetylmuramic acid kinase	51	0	0	51	0	0.4118	1773.1	NE
VP_RS02595	nagZ	beta-N-acetylhexosaminidase	44	4	0	40	0	0.3864	343.41	NE
VP_RS02600	-	3-deoxy-7-phosphoheptulonate synthase	48	0	0	48	0	0.2917	363.5	NE
VP_RS02605	tyrA	bifunctional chorismate mutase/prephenate dehydrogenase	41	41	0	0	0	0	0	ES
VP_RS02610	-	M23 family metallopeptidase	51	0	0	51	0	0.2745	272.79	NE
VP_RS02615	-	PilZ domain-containing protein	20	0	0	20	0	0.3	802.83	NE
VP_RS02620	ettA	energy-dependent translational throttle protein EttA	83	0	0	83	0	0.4337	1022.33	NE
VP_RS02625	sltY	murein transglycosylase	102	0	40	62	0	0.2647	248.19	NE
VP_RS02630	trpR	trp operon repressor	12	0	0	12	0	0.25	131	NE
VP_RS02635	yjjX	inosine/xanthosine triphosphatase	20	0	0	20	0	0.2	168.25	NE
VP_RS02640	pheA	prephenate dehydratase	51	51	0	0	0	0	0	ES
VP_RS02645	raiA	ribosome-associated translation inhibitor RaiA	17	0	0	17	0	0.2353	693.5	NE
VP_RS02650	-	lytic transglycosylase F	73	0	0	73	0	0.3562	609.08	NE
VP_RS02655	-	outer membrane protein assembly factor BamD	39	35	0	4	0	0.0513	1607.5	ES
VP_RS02660	rluD	23S rRNA pseudouridine(1911/1915/1917) synthase RluD	54	0	54	0	0	0.0741	86.5	GD
VP_RS02665	pgeF	peptidoglycan editing factor PgeF	39	4	4	31	0	0.4615	647.89	NE
VP_RS02670	clpB	ATP-dependent chaperone ClpB	115	8	1	106	0	0.3043	464.8	NE
VP_RS02710	-	DUF1904 domain-containing protein	22	0	0	22	0	0.3182	294.71	NE
VP_RS02715	mepA	penicillin-insensitive murein endopeptidase	53	0	0	53	0	0.2642	700.5	NE
VP_RS02720	-	hypothetical protein	18	0	0	18	0	0.6667	451.75	NE
VP_RS02725	-	YfhL family 4Fe-4S dicluster ferredoxin	12	0	0	12	0	0.5	1884.17	NE
VP_RS02730	yegQ	tRNA 5-hydroxyuridine modification protein YegQ	79	0	0	79	0	0.4051	778.91	NE
VP_RS02735	rdgC	recombination-associated protein RdgC	45	0	0	45	0	0.4	776.28	NE
VP_RS02740	phoB	phosphate regulon transcriptional regulator PhoB	38	0	0	38	0	0.3947	525.87	NE
VP_RS02745	phoR	phosphate regulon sensor histidine kinase PhoR	60	0	0	60	0	0.4833	942.83	NE
VP_RS02750	-	phosphate ABC transporter substrate-binding protein PstS family protein	51	20	0	31	0	0.1765	183.56	NE
VP_RS02755	ppx	exopolyphosphatase	66	0	0	66	0	0.2879	918.26	NE
VP_RS02760	ppk1	polyphosphate kinase 1	95	0	0	95	0	0.4421	530.6	NE
VP_RS02765	-	ABC transporter permease subunit	101	97	0	4	0	0.0396	177.5	ES
VP_RS02770	pstA	phosphate ABC transporter permease PstA	73	40	0	33	0	0.1233	388.22	ES
VP_RS02775	pstB	phosphate ABC transporter ATP-binding protein PstB	49	48	0	1	0	0.0204	633	ES
VP_RS02780	phoU	phosphate signaling complex protein PhoU	26	23	0	3	0	0.0769	326	ES
VP_RS02785	ppk2	polyphosphate kinase 2	38	0	0	38	0	0.2368	660.11	NE
VP_RS02790	-	copper homeostasis protein CutC	31	0	0	31	0	0.5161	1372.25	NE
VP_RS02795	-	peroxiredoxin C	40	0	0	40	0	0.275	851.64	NE
VP_RS02800	-	hydrogen peroxide-inducible genes activator	46	0	0	46	0	0.4348	277.9	NE
VP_RS02805	aceB	malate synthase A	65	0	0	65	0	0.4154	374.26	NE
VP_RS02810	aceA	isocitrate lyase	67	0	0	67	0	0.4627	1051.9	NE
VP_RS02815	-	CBS domain-containing protein	20	0	0	20	0	0.4	659.75	NE
VP_RS02820	-	trypsin-like serine protease	58	0	0	58	0	0.3793	1124.95	NE
VP_RS02825	queA	tRNA preQ1(34) S-adenosylmethionine ribosyltransferase-isomerase QueA	64	0	0	64	0	0.3594	207.87	NE
VP_RS02830	tgt	tRNA guanosine(34) transglycosylase Tgt	61	0	0	61	0	0.4098	989.64	NE
VP_RS02835	yajC	preprotein translocase subunit YajC	17	0	0	17	0	0.2941	848.6	NE
VP_RS02840	secD	protein translocase subunit SecD	103	0	0	103	0	0.4466	444.41	NE
VP_RS02845	secF	protein translocase subunit SecF	58	0	0	58	0	0.3103	590.78	NE
VP_RS02850	suhB	inositol-1-monophosphatase	54	0	0	54	0	0.3889	274.76	NE
VP_RS02855	trmJ	tRNA (cytosine(32)/uridine(32)-2'-O)-methyltransferase TrmJ	35	0	12	23	0	0.3429	73.75	NE
VP_RS02860	iscR	Fe-S cluster assembly transcriptional regulator IscR	26	1	25	0	0	0.0385	29	GD
VP_RS02865	-	IscS subfamily cysteine desulfurase	60	60	0	0	0	0	0	ES
VP_RS02870	iscU	Fe-S cluster assembly scaffold IscU	16	16	0	0	0	0	0	ES
VP_RS02875	iscA	iron-sulfur cluster assembly protein IscA	14	14	0	0	0	0	0	ES
VP_RS02880	hscB	co-chaperone HscB	20	20	0	0	0	0	0	ES
VP_RS02885	hscA	Fe-S protein assembly chaperone HscA	88	85	0	3	0	0.0341	918	ES
VP_RS02890	fdx	ISC system 2Fe-2S type ferredoxin	16	0	0	16	0	0.1875	86.33	NE
VP_RS02895	iscX	Fe-S cluster assembly protein IscX	5	0	0	5	0	0	0	NE
VP_RS02900	pepB	aminopeptidase PepB	62	0	0	62	0	0.4355	1121.07	NE
VP_RS02905	ndk	nucleoside-diphosphate kinase	18	0	0	18	0	0.5	138.56	NE
VP_RS02910	-	bifunctional tRNA (adenosine(37)-C2)-methyltransferase TrmG/ribosomal RNA large subunit methyltransferase RlmN	53	0	0	53	0	0.3774	1256.8	NE
VP_RS02915	rodZ	cytoskeleton protein RodZ	46	2	0	44	0	0.2826	235.46	NE
VP_RS02920	ispG	flavodoxin-dependent (E)-4-hydroxy-3-methylbut-2-enyl-diphosphate synthase	56	56	0	0	0	0	0	ES
VP_RS02925	hisS	histidine--tRNA ligase	63	63	0	0	0	0	0	ES
VP_RS02930	-	YfgM family protein	32	0	0	32	0	0.4062	666.62	NE
VP_RS02935	bamB	outer membrane protein assembly factor BamB	62	59	0	3	0	0.0161	58	ES
VP_RS02940	der	ribosome biogenesis GTPase Der	82	78	0	4	0	0.0244	48	ES
VP_RS02945	-	alanyl-tRNA editing protein	47	0	0	47	0	0.4043	294.63	NE
VP_RS02950	-	zinc ribbon domain-containing protein	9	0	0	9	0	0.1111	86	NE
VP_RS02955	xseA	exodeoxyribonuclease VII large subunit	65	0	0	65	0	0.4923	1028.69	NE
VP_RS02960	guaB	IMP dehydrogenase	80	76	0	4	0	0.025	206.5	ES
VP_RS02965	guaA	glutamine-hydrolyzing GMP synthase	92	92	0	0	0	0	0	ES
VP_RS02970	-	sodium/hydrogen exchanger	73	0	0	73	0	0.4521	448.21	NE
VP_RS02975	-	chitinase	74	0	0	74	0	0.4054	1337.53	NE
VP_RS02980	-	GPR1/FUN34/YaaH family transporter	36	0	0	36	0	0.3611	1420.31	NE
VP_RS02985	-	haloacid dehalogenase-like hydrolase	62	0	0	62	0	0.4516	540.82	NE
VP_RS02990	-	alanine:cation symporter family protein	78	0	0	78	0	0.5	1024.44	NE
VP_RS02995	-	D-amino acid dehydrogenase	59	0	0	59	0	0.3051	445.28	NE
VP_RS03000	-	LysR substrate-binding domain-containing protein	39	0	0	39	0	0.3333	517.69	NE
VP_RS03005	-	hypothetical protein	37	0	0	37	0	0.2973	418.82	NE
VP_RS03010	-	lipase family protein	73	0	0	73	0	0.411	354.53	NE
VP_RS03015	-	amidohydrolase	85	0	0	85	0	0.4118	551.11	NE
VP_RS03020	-	O-acetylhomoserine aminocarboxypropyltransferase/cysteine synthase	70	0	0	70	0	0.3857	862.3	NE
VP_RS03025	-	aspartate aminotransferase family protein	64	0	0	64	0	0.4062	623.77	NE
VP_RS03030	-	3-keto-5-aminohexanoate cleavage protein	37	0	0	37	0	0.2162	172.88	NE
VP_RS03035	-	Na+/H+ antiporter NhaC family protein	63	0	0	63	0	0.4921	649.87	NE
VP_RS03040	-	DedA family protein	32	0	0	32	0	0.3125	914.5	NE
VP_RS03045	-	bifunctional GNAT family N-acetyltransferase/carbon-nitrogen hydrolase family protein	62	0	0	62	0	0.3387	945	NE
VP_RS03050	-	LysR family transcriptional regulator	43	0	0	43	0	0.3023	717.54	NE
VP_RS03055	-	porin family protein	45	14	0	31	0	0.2667	517.5	NE
VP_RS03060	-	hypothetical protein	48	0	0	48	0	0.3333	201.62	NE
VP_RS03065	-	recombinase family protein	36	0	0	36	0	0.5278	434.11	NE
VP_RS03070	-	hypothetical protein	15	0	0	15	0	0.6	170.44	NE
VP_RS03075	-	hypothetical protein	39	0	0	39	0	0.5641	207.18	NE
VP_RS03080	-	ribonuclease HI	27	0	0	27	0	0.4444	687.75	NE
VP_RS03085	-	site-specific integrase	103	5	0	98	0	0.5437	921.66	NE
VP_RS03095	smpB	SsrA-binding protein SmpB	28	0	0	28	0	0.25	146.57	NE
VP_RS03100	-	ubiquinone-binding protein	24	24	0	0	0	0	0	ES
VP_RS03105	-	RnfH family protein	18	18	0	0	0	0	0	ES
VP_RS03110	bamE	outer membrane protein assembly factor BamE	28	28	0	0	0	0	0	ES
VP_RS03115	recN	DNA repair protein RecN	79	0	0	79	0	0.2532	504.4	NE
VP_RS03120	-	DUF3103 domain-containing protein	49	0	0	49	0	0.4286	467.19	NE
VP_RS03125	nadK	NAD(+) kinase	42	38	0	4	0	0.0476	134.5	ES
VP_RS03130	grpE	nucleotide exchange factor GrpE	26	26	0	0	0	0	0	ES
VP_RS03135	-	dicarboxylate/amino acid:cation symporter	73	0	6	67	0	0.3425	2115.48	NE
VP_RS03140	dnaK	molecular chaperone DnaK	119	114	0	5	0	0.0084	154	ES
VP_RS03145	dnaJ	molecular chaperone DnaJ	52	48	0	4	0	0.0192	10	ES
VP_RS03150	-	prepilin-type N-terminal cleavage/methylation domain-containing protein	24	0	0	24	0	0.4167	243.9	NE
VP_RS03155	-	GspH/FimT family pseudopilin	31	0	0	31	0	0.4516	405.21	NE
VP_RS03160	-	hypothetical protein	37	0	0	37	0	0.3514	859.38	NE
VP_RS03165	-	hypothetical protein	90	0	0	90	0	0.3333	282.87	NE
VP_RS03170	-	prepilin-type N-terminal cleavage/methylation domain-containing protein	28	0	0	28	0	0.2857	209.88	NE
VP_RS03175	-	AbgT family transporter	89	0	0	89	0	0.5169	637.37	NE
VP_RS03180	tadA	tRNA adenosine(34) deaminase TadA	27	24	0	3	0	0.1111	543.67	ES
VP_RS03185	mltF	membrane-bound lytic murein transglycosylase MltF	75	36	0	39	0	0.0933	293.43	NE
VP_RS03190	purL	phosphoribosylformylglycinamidine synthase	180	180	0	0	0	0	0	ES
VP_RS03195	-	DUF3622 domain-containing protein	10	0	0	10	0	0.3	310.67	NE
VP_RS03200	-	hypothetical protein	19	0	0	19	0	0.5263	204.5	NE
VP_RS03205	-	M14 family metallopeptidase	70	0	0	70	0	0.4429	804.94	NE
VP_RS03210	-	DUF3332 domain-containing protein	36	0	0	36	0	0.4444	777.88	NE
VP_RS03215	-	aminoacyl-histidine dipeptidase	56	0	0	56	0	0.2321	327.23	NE
VP_RS03220	-	NCS2 family permease	66	0	16	50	0	0.4242	638.25	NE
VP_RS03225	tet(34)	oxytetracycline resistance phosphoribosyltransferase domain-containing protein Tet(34)	34	0	0	34	0	0.4706	160.19	NE
VP_RS03230	frsA	esterase FrsA	51	12	0	39	0	0.1765	784.78	NE
VP_RS03235	crl	sigma factor-binding protein Crl	17	1	0	16	0	0.2941	366.8	NE
VP_RS03240	proB	glutamate 5-kinase	46	46	0	0	0	0	0	ES
VP_RS03245	-	glutamate-5-semialdehyde dehydrogenase	50	50	0	0	0	0	0	ES
VP_RS03250	nrdR	transcriptional regulator NrdR	22	0	0	22	0	0.1818	55.25	NE
VP_RS03255	ribD	bifunctional diaminohydroxyphosphoribosylaminopyrimidine deaminase/5-amino-6-(5-phosphoribosylamino)uracil reductase RibD	49	46	0	3	0	0.0408	130	ES
VP_RS03260	-	riboflavin synthase	32	0	0	32	0	0.375	743.92	NE
VP_RS03265	-	bifunctional 3%2C4-dihydroxy-2-butanone-4-phosphate synthase/GTP cyclohydrolase II	43	0	0	43	0	0.6279	764.26	NE
VP_RS03270	ribE	6%2C7-dimethyl-8-ribityllumazine synthase	35	35	0	0	0	0	0	ES
VP_RS03275	nusB	transcription antitermination factor NusB	29	16	13	0	0	0.1379	14.75	ES
VP_RS03280	thiL	thiamine-phosphate kinase	48	46	0	2	0	0.0208	10	ES
VP_RS03285	pgpA	phosphatidylglycerophosphatase A	21	21	0	0	0	0	0	ES
VP_RS03290	dxs	1-deoxy-D-xylulose-5-phosphate synthase	85	84	0	1	0	0.0118	67	ES
VP_RS03295	ispA	(2E%2C6E)-farnesyl diphosphate synthase	37	32	0	0	5	0.027	86	ES
VP_RS03300	xseB	exodeoxyribonuclease VII small subunit	10	0	0	10	0	0.5	270.6	NE
VP_RS03305	pomA	flagellar motor protein PomA	27	0	0	27	0	0.4074	1488.45	NE
VP_RS03310	-	flagellar motor protein MotB	23	0	0	23	0	0.3913	557.89	NE
VP_RS03315	thiI	tRNA 4-thiouridine(8) synthase ThiI	82	81	0	1	0	0.0122	221	ES
VP_RS03320	-	transcriptional regulator GcvA	45	0	0	45	0	0.2667	1874.58	NE
VP_RS03325	-	alpha/beta fold hydrolase	19	0	0	19	0	0.3684	394.86	NE
VP_RS03330	-	DUF423 domain-containing protein	16	0	0	16	0	0.3125	1357	NE
VP_RS03335	rlmM	23S rRNA (cytidine(2498)-2'-O)-methyltransferase RlmM	46	0	0	46	0	0.5217	492.33	NE
VP_RS03340	-	DNA/RNA non-specific endonuclease	35	0	0	35	0	0.2857	883.9	NE
VP_RS03345	xni	flap endonuclease Xni	32	0	0	32	0	0.3438	792.27	NE
VP_RS03350	-	nucleotide 5'-monophosphate nucleosidase PpnN	69	0	0	69	0	0.3768	468.46	NE
VP_RS03355	-	GGDEF domain-containing protein	64	0	0	64	0	0.2969	348.42	NE
VP_RS03360	-	hypothetical protein	112	0	0	112	0	0.4375	841.86	NE
VP_RS03365	queF	NADPH-dependent 7-cyano-7-deazaguanine reductase QueF	42	0	0	42	0	0.2381	384.9	NE
VP_RS03370	syd	SecY-interacting protein	21	0	0	21	0	0.2381	1504.6	NE
VP_RS03375	-	Zn-ribbon-containing protein	31	0	0	31	0	0.4839	1416.53	NE
VP_RS03380	-	MetQ/NlpA family lipoprotein	53	0	0	53	0	0.3396	1906.61	NE
VP_RS03385	-	ABC transporter permease	40	0	0	40	0	0.425	197.06	NE
VP_RS03390	metN	methionine ABC transporter ATP-binding protein MetN	43	0	0	43	0	0.3256	858.36	NE
VP_RS03395	gmhB	D-glycero-beta-D-manno-heptose 1%2C7-bisphosphate 7-phosphatase	24	0	0	24	0	0.0833	158	NE
VP_RS03400	treR	trehalose operon repressor TreR	44	0	0	44	0	0.2955	966.38	NE
VP_RS03405	treB	PTS trehalose transporter subunit IIBC	71	0	0	71	0	0.4789	1563.44	NE
VP_RS03410	treC	alpha%2Calpha-phosphotrehalase	78	0	0	78	0	0.3974	964.71	NE
VP_RS03415	-	hypothetical protein	43	0	0	43	0	0.3721	666.31	NE
VP_RS03420	-	winged helix-turn-helix domain-containing protein	80	0	0	80	0	0.5	805.67	NE
VP_RS03425	-	YitT family protein	31	0	0	31	0	0.1613	218.8	NE
VP_RS03430	-	serine hydroxymethyltransferase	79	79	0	0	0	0	0	ES
VP_RS03435	lipA	lipoyl synthase	46	46	0	0	0	0	0	ES
VP_RS03440	lipB	lipoyl(octanoyl) transferase LipB	43	43	0	0	0	0	0	ES
VP_RS03445	ybeD	DUF493 family protein YbeD	17	0	17	0	0	0	0	GD
VP_RS03450	-	serine hydrolase	73	70	0	3	0	0.0274	743.5	ES
VP_RS03455	-	septal ring lytic transglycosylase RlpA family protein	46	0	0	46	0	0.3913	559.89	NE
VP_RS03460	rodA	rod shape-determining protein RodA	60	59	0	1	0	0.0167	2303	ES
VP_RS03465	mrdA	penicillin-binding protein 2	100	99	0	0	1	0.01	1036	ES
VP_RS03470	rlmH	23S rRNA (pseudouridine(1915)-N(3))-methyltransferase RlmH	24	0	0	24	0	0.2083	74.8	NE
VP_RS03475	rsfS	ribosome silencing factor	17	0	0	17	0	0.4706	430.62	NE
VP_RS03480	holA	DNA polymerase III subunit delta	49	49	0	0	0	0	0	ES
VP_RS03485	-	LPS assembly lipoprotein LptE	23	1	0	22	0	0.1739	427.25	NE
VP_RS03490	leuS	leucine--tRNA ligase	133	133	0	0	0	0	0	ES
VP_RS03495	-	zinc ribbon-containing protein	27	0	0	27	0	0.1481	134.5	NE
VP_RS03500	lnt	apolipoprotein N-acyltransferase	74	53	0	21	0	0.0811	246.33	ES
VP_RS03505	corC	CNNM family magnesium/cobalt transport protein CorC	44	0	0	44	0	0.5	700.32	NE
VP_RS03510	ybeY	rRNA maturation RNase YbeY	19	0	0	19	0	0.1053	547	NE
VP_RS03515	-	PhoH family protein	58	0	0	58	0	0.4138	644.25	NE
VP_RS03520	miaB	tRNA (N6-isopentenyl adenosine(37)-C2)-methylthiotransferase MiaB	87	0	0	87	0	0.2759	675.42	NE
VP_RS03525	-	2-octaprenyl-3-methyl-6-methoxy-1%2C4-benzoquinol hydroxylase	59	59	0	0	0	0	0	ES
VP_RS03635	-	hypothetical protein	11	0	0	11	0	0.1818	10	NE
VP_RS03640	ychF	redox-regulated ATPase YchF	67	0	0	67	0	0.3284	710.55	NE
VP_RS03645	pth	aminoacyl-tRNA hydrolase	32	27	0	5	0	0.0938	25.67	ES
VP_RS03650	-	ribose-phosphate pyrophosphokinase	54	53	0	1	0	0.0185	1756	ES
VP_RS03655	ispE	4-(cytidine 5'-diphospho)-2-C-methyl-D-erythritol kinase	34	34	0	0	0	0	0	ES
VP_RS03660	lolB	lipoprotein insertase outer membrane protein LolB	30	28	0	2	0	0.0333	29	ES
VP_RS03665	hemA	glutamyl-tRNA reductase	60	60	0	0	0	0	0	ES
VP_RS03670	prfA	peptide chain release factor 1	51	51	0	0	0	0	0	ES
VP_RS03675	prmC	peptide chain release factor N(5)-glutamine methyltransferase	34	0	0	34	0	0.2647	342.44	NE
VP_RS03680	-	SirB2 family protein	17	0	0	17	0	0.4118	477	NE
VP_RS03685	-	SirB1 family protein	43	0	11	32	0	0.2791	393.42	NE
VP_RS03690	kdsA	3-deoxy-8-phosphooctulonate synthase	39	0	39	0	0	0.0513	82	GD
VP_RS03695	ushA	bifunctional UDP-sugar hydrolase/5'-nucleotidase UshA	81	0	3	78	0	0.3704	691.23	NE
VP_RS03700	ybaK	Cys-tRNA(Pro) deacylase	18	0	0	18	0	0.1111	134.5	NE
VP_RS03705	rluF	23S rRNA pseudouridine(2604) synthase RluF	51	0	0	51	0	0.3725	1395.63	NE
VP_RS03710	smrA	DNA endonuclease SmrA	24	0	0	24	0	0.5	1200.25	NE
VP_RS03715	-	DUF3149 domain-containing protein	10	0	0	10	0	0.6	179.17	NE
VP_RS03725	-	TraB/GumN family protein	51	0	0	51	0	0.2941	443.4	NE
VP_RS03730	-	beta-N-acetylhexosaminidase	134	0	0	134	0	0.3806	829.1	NE
VP_RS03735	-	porin	39	0	0	39	0	0.4359	648.71	NE
VP_RS03740	-	DUF411 domain-containing protein	23	0	0	23	0	0.3043	438.57	NE
VP_RS03745	-	heavy metal translocating P-type ATPase	114	113	0	1	0	0.0088	106	ES
VP_RS03750	chiP	chitoporin	69	0	0	69	0	0.4928	1010.53	NE
VP_RS03755	-	DUF2057 domain-containing protein	21	21	0	0	0	0	0	ES
VP_RS03760	gltX	glutamate--tRNA ligase	73	72	0	1	0	0.0137	67	ES
VP_RS03765	-	OmpA family protein	59	0	0	59	0	0.4915	514.97	NE
VP_RS03770	-	hypothetical protein	35	0	17	18	0	0.2286	182.38	NE
VP_RS03780	-	flagellar assembly protein FlgT	47	0	0	47	0	0.2979	655.21	NE
VP_RS03785	-	membrane protein	28	0	0	28	0	0.4286	935.75	NE
VP_RS03790	flgP	flagellar assembly lipoprotein FlgP	26	0	0	26	0	0.5769	438.33	NE
VP_RS03795	flgN	flagellar export chaperone FlgN	20	0	0	20	0	0.45	191	NE
VP_RS03800	flgM	flagellar biosynthesis anti-sigma factor FlgM	15	0	0	15	0	0.0667	19	NE
VP_RS03805	flgA	flagellar basal body P-ring formation protein FlgA	35	0	0	35	0	0.4	717.79	NE
VP_RS03810	-	chemotaxis protein CheV	50	0	0	50	0	0.26	422.38	NE
VP_RS03815	-	protein-glutamate O-methyltransferase	45	0	0	45	0	0.4222	675.79	NE
VP_RS03820	flgB	flagellar basal body rod protein FlgB	19	0	0	19	0	0.4211	759.5	NE
VP_RS03825	flgC	flagellar basal body rod protein FlgC	21	0	0	21	0	0.4286	656.78	NE
VP_RS03830	flgD	flagellar hook assembly protein FlgD	32	24	0	8	0	0.0625	455.5	ES
VP_RS03835	flgE	flagellar hook protein FlgE	69	0	0	69	0	0.3623	461.12	NE
VP_RS03840	-	flagellar basal body rod protein FlgF	28	6	0	22	0	0.3214	302.78	NE
VP_RS03845	flgG	flagellar basal-body rod protein FlgG	29	0	0	29	0	0.3448	441.6	NE
VP_RS03850	flgH	flagellar basal body L-ring protein FlgH	33	0	0	33	0	0.3636	218.5	NE
VP_RS03855	-	flagellar basal body P-ring protein FlgI	41	0	0	41	0	0.3659	1167.6	NE
VP_RS03860	flgJ	flagellar assembly peptidoglycan hydrolase FlgJ	35	0	0	35	0	0.4571	497.31	NE
VP_RS03865	flgK	flagellar hook-associated protein FlgK	87	0	0	87	0	0.4138	1861.78	NE
VP_RS03870	flgL	flagellar hook-associated protein FlgL	49	0	0	49	0	0.3061	566.87	NE
VP_RS03875	-	flagellin	47	0	0	47	0	0.4043	399.47	NE
VP_RS03880	-	flagellin	46	0	0	46	0	0.5	617.57	NE
VP_RS03885	-	flagellin	50	0	0	50	0	0.44	697.09	NE
VP_RS03890	crr	PTS glucose transporter subunit IIA	29	20	0	9	0	0.069	177.5	ES
VP_RS03895	ptsI	phosphoenolpyruvate-protein phosphotransferase PtsI	103	103	0	0	0	0	0	ES
VP_RS03900	-	HPr family phosphocarrier protein	21	0	21	0	0	0	0	GD
VP_RS03905	cysK	cysteine synthase A	57	57	0	0	0	0	0	ES
VP_RS03910	cysZ	sulfate transporter CysZ	50	0	3	47	0	0.32	246.56	NE
VP_RS03915	zipA	cell division protein ZipA	29	29	0	0	0	0	0	ES
VP_RS03920	ligA	NAD-dependent DNA ligase LigA	90	90	0	0	0	0	0	ES
VP_RS03925	-	porin	104	3	0	101	0	0.5481	1008.96	NE
VP_RS03930	-	hypothetical protein	17	0	0	17	0	0.1176	14.5	NE
VP_RS03935	-	NfeD family protein	21	0	18	3	0	0.2857	115.17	GD
VP_RS03940	-	SPFH/Band 7/PHB domain protein	42	0	0	42	0	0.4524	503.05	NE
VP_RS03945	-	co-chaperone YbbN	40	0	0	40	0	0.325	660	NE
VP_RS03950	-	SDR family oxidoreductase	44	0	0	44	0	0.3409	368.4	NE
VP_RS03955	-	TIGR01777 family oxidoreductase	46	0	0	46	0	0.3913	557.78	NE
VP_RS03960	-	DUF1538 domain-containing protein	30	0	0	30	0	0.3	250.78	NE
VP_RS03965	-	DUF1538 domain-containing protein	44	0	0	44	0	0.3409	614.87	NE
VP_RS03970	-	P-II family nitrogen regulator	12	0	0	12	0	0.25	412.67	NE
VP_RS03975	-	CBS domain-containing protein	27	0	0	27	0	0.5556	436.33	NE
VP_RS03980	yfcE	phosphodiesterase	24	0	0	24	0	0.4583	2481.91	NE
VP_RS03985	-	SelT/SelW/SelH family protein	14	0	0	14	0	0.2143	1123	NE
VP_RS03990	-	sulfite exporter TauE/SafE family protein	36	0	0	36	0	0.3333	288.67	NE
VP_RS03995	toxS	transmembrane regulator ToxS	34	0	0	34	0	0.2353	213.38	NE
VP_RS04000	toxR	transcriptional regulator ToxR	44	0	44	0	0	0.0455	58	GD
VP_RS04005	htpG	molecular chaperone HtpG	85	0	0	85	0	0.4	471.68	NE
VP_RS04010	adk	adenylate kinase	45	45	0	0	0	0	0	ES
VP_RS04015	hemH	ferrochelatase	54	54	0	0	0	0	0	ES
VP_RS04020	-	peptide MFS transporter	84	0	0	84	0	0.5357	387.31	NE
VP_RS04025	rfaH	transcription/translation regulatory transformer protein RfaH	24	0	0	24	0	0.25	1266.67	NE
VP_RS04030	asnB	asparagine synthase B	89	87	0	2	0	0.0112	125	ES
VP_RS04035	-	cation:proton antiporter	102	0	0	102	0	0.3627	354.11	NE
VP_RS04040	-	ROK family protein	72	0	0	72	0	0.2222	676	NE
VP_RS04045	nagA	N-acetylglucosamine-6-phosphate deacetylase	64	0	0	64	0	0.3906	475.68	NE
VP_RS04050	nagE	N-acetylglucosamine-specific PTS transporter subunit IIBC	103	0	0	103	0	0.4175	1035.56	NE
VP_RS04055	glnS	glutamine--tRNA ligase	104	55	49	0	0	0.0192	38.5	ES
VP_RS04060	fur	ferric iron uptake transcriptional regulator FcrX	30	0	30	0	0	0	0	GD
VP_RS04065	-	DUF4442 domain-containing protein	30	0	23	7	0	0.3333	74	GD
VP_RS04070	fldA	flavodoxin FldA	32	30	0	2	0	0.0625	110.5	ES
VP_RS04075	-	DUF2788 domain-containing protein	17	6	0	11	0	0.2353	24	NE
VP_RS04080	-	alpha/beta fold hydrolase	43	0	0	43	0	0.3721	415.06	NE
VP_RS04085	seqA	replication initiation negative regulator SeqA	37	36	0	1	0	0.027	77	ES
VP_RS04090	pgm	phosphoglucomutase (alpha-D-glucose-1%2C6-bisphosphate-dependent)	85	0	27	58	0	0.2588	624.82	NE
VP_RS04095	-	DUF1853 family protein	38	0	38	0	0	0.1053	81.75	GD
VP_RS04100	-	Nif3-like dinuclear metal center hexameric protein	43	0	30	13	0	0.2558	87.27	GD
VP_RS04105	-	citrate synthase	69	69	0	0	0	0	0	ES
VP_RS04110	sdhC	succinate dehydrogenase cytochrome b556 subunit	24	0	0	24	0	0.4167	453	NE
VP_RS04115	sdhD	succinate dehydrogenase%2C hydrophobic membrane anchor protein	21	0	0	21	0	0.5714	590.25	NE
VP_RS04120	sdhA	succinate dehydrogenase flavoprotein subunit	86	0	0	86	0	0.3953	882.71	NE
VP_RS04125	-	succinate dehydrogenase iron-sulfur subunit	39	0	0	39	0	0.4872	597.42	NE
VP_RS04130	sucA	2-oxoglutarate dehydrogenase E1 component	121	120	0	1	0	0.0083	288	ES
VP_RS04135	odhB	2-oxoglutarate dehydrogenase complex dihydrolipoyllysine-residue succinyltransferase	66	66	0	0	0	0	0	ES
VP_RS04140	sucC	ADP-forming succinate--CoA ligase subunit beta	69	0	68	0	1	0.1884	107.92	GD
VP_RS04145	sucD	succinate--CoA ligase subunit alpha	60	0	60	0	0	0.1333	52.88	GD
VP_RS04150	znuB	zinc ABC transporter permease subunit ZnuB	47	46	0	1	0	0.0213	432	ES
VP_RS04155	znuC	zinc ABC transporter ATP-binding protein ZnuC	34	30	0	4	0	0.0882	310.33	ES
VP_RS04160	znuA	zinc ABC transporter substrate-binding protein ZnuA	46	45	0	1	0	0.0217	29	ES
VP_RS04165	-	AraC family transcriptional regulator	199	0	32	167	0	0.3065	416.61	NE
VP_RS04170	-	ferrous iron transport protein A	15	0	3	12	0	0.2667	314.25	NE
VP_RS04175	feoB	Fe(2+) transporter permease subunit FeoB	128	0	0	128	0	0.4062	1022.48	NE
VP_RS04180	-	FeoC-like transcriptional regulator	13	0	0	13	0	0.4615	503.67	NE
VP_RS04185	-	HIT domain-containing protein	20	0	0	20	0	0.3	68.83	NE
VP_RS04190	argS	arginine--tRNA ligase	101	100	0	1	0	0.0099	6382	ES
VP_RS04195	-	VOC family protein	22	0	0	22	0	0.3636	628.5	NE
VP_RS04200	purU	formyltetrahydrofolate deformylase	49	0	0	49	0	0.1633	728.25	NE
VP_RS04205	-	ATP-dependent DNA helicase	71	0	0	71	0	0.3239	652.22	NE
VP_RS04210	tsaB	tRNA (adenosine(37)-N6)-threonylcarbamoyltransferase complex dimerization subunit type 1 TsaB	31	31	0	0	0	0	0	ES
VP_RS04215	-	hypothetical protein	18	1	0	17	0	0.3889	449.86	NE
VP_RS04220	-	Slp family lipoprotein	31	0	0	31	0	0.6129	305.53	NE
VP_RS04225	-	alpha/beta hydrolase	40	0	0	40	0	0.35	213.21	NE
VP_RS04230	fadD	long-chain-fatty-acid--CoA ligase FadD	86	0	0	86	0	0.4535	583.97	NE
VP_RS04235	rnd	ribonuclease D	58	0	0	58	0	0.2759	508.62	NE
VP_RS04240	minE	cell division topological specificity factor MinE	12	0	0	12	0	0.5	414.33	NE
VP_RS04245	minD	septum site-determining protein MinD	45	0	0	45	0	0.2889	336	NE
VP_RS04250	minC	septum site-determining protein MinC	38	0	0	38	0	0.3158	500	NE
VP_RS04255	-	YcgL domain-containing protein	19	0	0	19	0	0.4737	87.44	NE
VP_RS04260	-	lytic murein transglycosylase	59	0	0	59	0	0.3729	673.95	NE
VP_RS04265	-	LysR family transcriptional regulator	46	0	0	46	0	0.3043	1465.43	NE
VP_RS04270	-	NupC/NupG family nucleoside CNT transporter	71	0	0	71	0	0.3803	762.81	NE
VP_RS04275	folD	bifunctional methylenetetrahydrofolate dehydrogenase/methenyltetrahydrofolate cyclohydrolase FolD	39	37	0	2	0	0.0513	192	ES
VP_RS04285	-	class I SAM-dependent methyltransferase	95	0	0	95	0	0.3474	412.12	NE
VP_RS04290	-	beta-ketoacyl-ACP synthase	45	0	0	45	0	0.4	1894.78	NE
VP_RS04295	fabG	3-oxoacyl-ACP reductase FabG	34	0	0	34	0	0.4706	1694.31	NE
VP_RS04300	-	hotdog family protein	21	0	0	21	0	0.2857	684.5	NE
VP_RS04305	-	beta-ketoacyl-[acyl-carrier-protein] synthase family protein	50	0	0	50	0	0.42	1614.14	NE
VP_RS04310	-	DUF3261 domain-containing protein	33	0	0	33	0	0.2727	98.22	NE
VP_RS04315	-	MMPL family transporter	100	0	0	100	0	0.29	506.93	NE
VP_RS04320	-	outer membrane lipoprotein carrier protein LolA	23	0	0	23	0	0.2174	902.2	NE
VP_RS04325	-	acyl-CoA thioesterase	24	0	0	24	0	0.375	980.11	NE
VP_RS04330	-	aromatic amino acid ammonia-lyase	58	0	0	58	0	0.431	1145.04	NE
VP_RS04335	-	glycosyltransferase family 2 protein	72	0	0	72	0	0.2639	831.42	NE
VP_RS04340	-	3-hydroxyacyl-ACP dehydratase	12	0	0	12	0	0.1667	33.5	NE
VP_RS04345	-	AMP-binding protein	59	0	0	59	0	0.4407	513	NE
VP_RS04350	-	hypothetical protein	34	0	0	34	0	0.3529	108.17	NE
VP_RS04355	-	acyl carrier protein	16	0	0	16	0	0.375	319.83	NE
VP_RS04360	-	phosphopantetheine-binding protein	19	0	0	19	0	0.2105	1101.25	NE
VP_RS04365	-	1-acyl-sn-glycerol-3-phosphate acyltransferase	48	0	30	18	0	0.1667	1466.12	GD
VP_RS04370	-	beta-ketoacyl synthase chain length factor	28	0	23	5	0	0.1429	261.5	GD
VP_RS04375	-	lipoprotein	28	0	20	8	0	0.1786	184.2	GD
VP_RS04380	-	O-methyltransferase	58	0	0	58	0	0.2759	1053.94	NE
VP_RS04385	-	NAD(P)/FAD-dependent oxidoreductase	46	1	0	45	0	0.3261	847.13	NE
VP_RS04390	-	hypothetical protein	31	4	0	27	0	0.3871	1042.92	NE
VP_RS04395	-	hemolysin family protein	49	0	0	49	0	0.4082	288.4	NE
VP_RS04400	-	DEAD/DEAH box helicase	47	0	0	47	0	0.2766	561.85	NE
VP_RS04405	-	TrkA family potassium uptake protein	25	0	0	25	0	0.32	336	NE
VP_RS04410	-	TrkH family potassium uptake protein	50	0	0	50	0	0.3	1371.67	NE
VP_RS04415	-	M6 family metalloprotease domain-containing protein	115	0	0	115	0	0.2957	934.26	NE
VP_RS04420	-	sugar transporter	36	0	0	36	0	0.3889	622.43	NE
VP_RS04425	-	YdiU family protein	54	0	0	54	0	0.3519	397.63	NE
VP_RS04430	-	TRAP transporter substrate-binding protein	30	0	0	30	0	0.2	123	NE
VP_RS04435	-	TRAP transporter small permease	30	0	0	30	0	0.2667	848	NE
VP_RS04440	-	TRAP transporter large permease	59	0	0	59	0	0.5085	678.27	NE
VP_RS04445	-	hypothetical protein	10	0	0	10	0	0.2	115.5	NE
VP_RS04450	-	sigma-54 dependent transcriptional regulator	55	0	0	55	0	0.2545	796.57	NE
VP_RS04455	-	ATP-binding protein	87	0	0	87	0	0.2759	511.83	NE
VP_RS04460	-	hypothetical protein	9	0	0	9	0	0.4444	117.75	NE
VP_RS04465	tig	trigger factor	73	0	33	40	0	0.274	221.2	NE
VP_RS04470	clpP	ATP-dependent Clp endopeptidase proteolytic subunit ClpP	37	0	0	37	0	0.1892	471.57	NE
VP_RS04475	clpX	ATP-dependent protease ATP-binding subunit ClpX	59	0	0	59	0	0.3559	209.43	NE
VP_RS04480	lon	endopeptidase La	119	0	0	119	0	0.4034	509.88	NE
VP_RS04485	-	HU family DNA-binding protein	14	0	0	14	0	0.2857	1922	NE
VP_RS04490	ppiD	peptidylprolyl isomerase	90	0	0	90	0	0.5333	476.08	NE
VP_RS04495	-	ComEA family DNA-binding protein	17	0	0	17	0	0.1176	158.5	NE
VP_RS04500	rrtA	rhombosortase	32	0	0	32	0	0.4062	279.92	NE
VP_RS04505	-	DTW domain-containing protein	31	0	0	31	0	0.3548	433.64	NE
VP_RS04510	-	deoxyguanosinetriphosphate triphosphohydrolase family protein	64	0	0	64	0	0.4062	470.92	NE
VP_RS04515	yfbR	5'-deoxynucleotidase	32	0	0	32	0	0.2812	256.11	NE
VP_RS04520	-	pyridoxal phosphate-dependent aminotransferase	60	0	1	59	0	0.3	587.56	NE
VP_RS04525	-	isochorismate synthase	52	0	22	30	0	0.2692	571	NE
VP_RS04530	-	2-succinyl-5-enolpyruvyl-6-hydroxy-3-cyclohexene-1-carboxylic-acid synthase	76	0	0	76	0	0.4079	937.16	NE
VP_RS04535	menH	2-succinyl-6-hydroxy-2%2C4-cyclohexadiene-1-carboxylate synthase	27	0	0	27	0	0.3704	213.9	NE
VP_RS04540	menB	1%2C4-dihydroxy-2-naphthoyl-CoA synthase	40	0	0	40	0	0.4	1690.25	NE
VP_RS04545	menC	o-succinylbenzoate synthase	42	0	0	42	0	0.4286	470.17	NE
VP_RS04550	menE	o-succinylbenzoate--CoA ligase	74	0	0	74	0	0.3919	520.28	NE
VP_RS04555	-	hypothetical protein	10	9	0	1	0	0.1	278	ES
VP_RS04560	-	putative sulfate exporter family transporter	50	1	0	49	0	0.44	282.68	NE
VP_RS04565	-	MFS transporter	97	0	30	67	0	0.3505	349.97	NE
VP_RS04570	-	WHG domain-containing protein	35	0	6	29	0	0.2857	311.2	NE
VP_RS04575	-	Tim44 domain-containing protein	52	50	0	2	0	0.0192	10	ES
VP_RS04610	vmeE	multidrug efflux RND transporter periplasmic adaptor subunit VmeE	42	0	0	42	0	0.3571	301.47	NE
VP_RS04615	vmeF	multidrug efflux RND transporter permease subunit VmeF	141	0	0	141	0	0.3901	658.98	NE
VP_RS04620	-	type II secretion system GspH family protein	14	0	0	14	0	0.2143	2575	NE
VP_RS04625	-	porin family protein	36	0	0	36	0	0.4444	409.06	NE
VP_RS04630	-	DUF1244 domain-containing protein	14	0	0	14	0	0.1429	134.5	NE
VP_RS04635	-	PLP-dependent cysteine synthase family protein	53	0	10	43	0	0.3396	737.44	NE
VP_RS04640	-	Lrp/AsnC family transcriptional regulator	27	0	27	0	0	0.1481	60	GD
VP_RS04645	-	hypothetical protein	160	0	1	159	0	0.3688	533.88	NE
VP_RS04650	tesB	acyl-CoA thioesterase II	43	0	0	43	0	0.3721	744.94	NE
VP_RS04655	-	YbaY family lipoprotein	29	0	0	29	0	0.4138	642.08	NE
VP_RS04660	-	DNA base-flipping protein	16	0	0	16	0	0.4375	324.86	NE
VP_RS04665	-	hypothetical protein	29	0	0	29	0	0.3793	870.91	NE
VP_RS04670	-	GGDEF domain-containing protein	103	0	0	103	0	0.3107	687.69	NE
VP_RS04680	-	RNA methyltransferase	28	0	0	28	0	0.3571	701.6	NE
VP_RS04685	-	ferredoxin family protein	13	0	0	13	0	0.4615	126.33	NE
VP_RS04690	-	NAD(P)/FAD-dependent oxidoreductase	75	0	0	75	0	0.3333	1068.76	NE
VP_RS04695	-	CBS domain-containing protein	20	0	0	20	0	0.5	1443.5	NE
VP_RS04700	-	zinc/cadmium/mercury/lead-transporting ATPase	91	0	0	91	0	0.2967	484.11	NE
VP_RS04705	udp	uridine phosphorylase	37	0	0	37	0	0.2973	419.73	NE
VP_RS04710	-	DUF1887 family protein	50	0	0	50	0	0.36	565.61	NE
VP_RS04715	-	methyl-accepting chemotaxis protein	76	0	29	47	0	0.25	617.32	NE
VP_RS04720	hinT	purine nucleoside phosphoramidase	21	0	9	12	0	0.2857	326.17	NE
VP_RS04725	-	hypothetical protein	64	0	0	64	0	0.4062	554.08	NE
VP_RS04730	-	YcfL family protein	16	0	0	16	0	0.375	137.5	NE
VP_RS04735	lpoB	penicillin-binding protein activator LpoB	33	0	0	33	0	0.5152	320.76	NE
VP_RS04740	thiK	thiamine kinase	43	0	0	43	0	0.4651	351.8	NE
VP_RS04745	ycfP	alpha/beta hydrolase YcfP	30	0	0	30	0	0.3333	361.8	NE
VP_RS04750	-	NAD(P)/FAD-dependent oxidoreductase	62	0	62	0	0	0.0484	67.33	GD
VP_RS04755	-	GNAT family N-acetyltransferase	30	0	30	0	0	0.1333	72	GD
VP_RS04760	-	peptidoglycan binding protein CsiV	39	23	0	16	0	0.1538	152.17	ES
VP_RS04765	mfd	transcription-repair coupling factor	124	0	0	124	0	0.25	961.42	NE
VP_RS04770	-	PilZ domain-containing protein	31	0	0	31	0	0.3226	291.7	NE
VP_RS04775	lolC	lipoprotein-releasing ABC transporter permease subunit LolC	46	46	0	0	0	0	0	ES
VP_RS04780	lolD	lipoprotein-releasing ABC transporter ATP-binding protein LolD	33	33	0	0	0	0	0	ES
VP_RS04785	lolE	lipoprotein-releasing ABC transporter permease subunit LolE	53	53	0	0	0	0	0	ES
VP_RS04790	-	DUF2062 domain-containing protein	25	24	0	1	0	0.04	614	ES
VP_RS04795	-	DNA internalization-related competence protein ComEC/Rec2	138	1	0	137	0	0.3551	430.37	NE
VP_RS04800	msbA	lipid A ABC transporter ATP-binding protein/permease MsbA	92	89	0	3	0	0.0326	19.33	ES
VP_RS04805	lpxK	tetraacyldisaccharide 4'-kinase	49	49	0	0	0	0	0	ES
VP_RS04810	-	Trm112 family protein	10	10	0	0	0	0	0	ES
VP_RS04815	kdsB	3-deoxy-manno-octulosonate cytidylyltransferase	44	42	0	2	0	0.0227	29	ES
VP_RS04820	-	SpoVR family protein	83	0	0	83	0	0.3494	638	NE
VP_RS04825	-	YeaH/YhbH family protein	59	0	0	59	0	0.3898	408.48	NE
VP_RS04830	-	PrkA family serine protein kinase	104	0	0	104	0	0.3654	629.66	NE
VP_RS04835	-	YfbU family protein	29	0	0	29	0	0.2759	536.25	NE
VP_RS04840	-	energy-coupling factor ABC transporter permease	46	0	0	46	0	0.4348	347.5	NE
VP_RS04845	pflA	pyruvate formate lyase 1-activating protein	39	0	0	39	0	0.3333	719.77	NE
VP_RS04850	-	lipid A deacylase LpxR family protein	57	0	0	57	0	0.4035	522.78	NE
VP_RS04855	pflB	formate C-acetyltransferase	144	0	0	144	0	0.4306	719.31	NE
VP_RS04860	-	DUF3360 family protein	88	0	0	88	0	0.5227	620.72	NE
VP_RS04865	-	flagellar sheath protein A	94	6	0	88	0	0.4149	359.33	NE
VP_RS04870	-	ABC transporter ATP-binding protein	40	0	0	40	0	0.275	130.73	NE
VP_RS04875	-	ABC transporter substrate-binding protein	40	0	0	40	0	0.4	429.5	NE
VP_RS04880	-	ABC transporter permease	36	0	0	36	0	0.3889	1416.29	NE
VP_RS04885	-	ABC transporter permease	37	0	0	37	0	0.4324	263.94	NE
VP_RS04890	-	ImpA family metalloprotease	121	0	0	121	0	0.4298	567.33	NE
VP_RS04895	xthA	exodeoxyribonuclease III	42	0	38	4	0	0.1905	200.38	GD
VP_RS04900	rsmS	pleiotropic regulatory protein RsmS	5	0	0	5	0	0.4	2025	NE
VP_RS04905	-	primosomal replication protein	26	20	0	6	0	0.1154	255.67	ES
VP_RS04910	-	TSUP family transporter	46	0	0	46	0	0.3478	367.62	NE
VP_RS04915	dinG	ATP-dependent DNA helicase DinG	105	0	0	105	0	0.181	334.37	NE
VP_RS04920	-	porin	67	9	0	58	0	0.2836	1162.26	NE
VP_RS04925	-	DUF2057 domain-containing protein	46	12	0	34	0	0.3478	449.94	NE
VP_RS04930	-	pseudouridine synthase	45	3	0	42	0	0.3556	356.31	NE
VP_RS04935	-	NADP-dependent isocitrate dehydrogenase	132	132	0	0	0	0	0	ES
VP_RS04940	cspD	cold shock domain-containing protein CspD	12	7	0	5	0	0.25	86.33	ES
VP_RS04945	clpS	ATP-dependent Clp protease adapter ClpS	23	0	0	23	0	0.3478	203	NE
VP_RS04950	clpA	ATP-dependent Clp protease ATP-binding subunit ClpA	118	0	35	83	0	0.161	221.84	NE
VP_RS04955	-	serine hydrolase	62	11	0	51	0	0.3226	1705.7	NE
VP_RS04960	infA	translation initiation factor IF-1	13	13	0	0	0	0	0	ES
VP_RS04965	-	arginyltransferase	43	0	0	43	0	0.3256	595.79	NE
VP_RS04970	aat	leucyl/phenylalanyl-tRNA--protein transferase	35	0	0	35	0	0.3714	360.15	NE
VP_RS04975	-	glycine zipper 2TM domain-containing protein	32	2	0	30	0	0.3125	280.4	NE
VP_RS04980	aroA	3-phosphoshikimate 1-carboxyvinyltransferase	71	71	0	0	0	0	0	ES
VP_RS04985	-	YciN family protein	19	18	0	1	0	0.1053	62.5	ES
VP_RS04990	topA	type I DNA topoisomerase	145	144	0	1	0	0.0069	547	ES
VP_RS04995	glgC	glucose-1-phosphate adenylyltransferase	67	0	0	67	0	0.4328	715.79	NE
VP_RS05000	glgA	glycogen synthase GlgA	81	0	58	23	0	0.1111	122.44	GD
VP_RS05005	-	alpha/beta hydrolase	51	0	0	51	0	0.2941	348.67	NE
VP_RS05010	-	DUF2007 domain-containing protein	15	0	0	15	0	0.6	335.67	NE
VP_RS05015	-	TVP38/TMEM64 family protein	49	0	0	49	0	0.2041	369.7	NE
VP_RS05020	-	TfoX/Sxy family DNA transformation protein	40	0	0	40	0	0.15	296	NE
VP_RS05025	purR	HTH-type transcriptional repressor PurR	61	0	0	61	0	0.2951	439.83	NE
VP_RS05030	torD	molecular chaperone TorD	30	0	11	19	0	0.3333	279.1	NE
VP_RS05035	torR	two-component system response regulator TorR	45	0	0	45	0	0.4222	714.16	NE
VP_RS05040	elyC	envelope biogenesis factor ElyC	41	0	0	41	0	0.1707	548.43	NE
VP_RS05045	cmoM	tRNA uridine 5-oxyacetic acid(34) methyltransferase CmoM	47	0	0	47	0	0.4681	349.91	NE
VP_RS05050	mukF	chromosome partition protein MukF	53	40	0	13	0	0.0189	451	ES
VP_RS05055	mukE	chromosome partition protein MukE	33	30	0	3	0	0.0606	163.5	ES
VP_RS05060	mukB	chromosome partition protein MukB	154	78	75	1	0	0.0714	119.45	ES
VP_RS23535	-	hypothetical protein	8	0	0	8	0	0.375	156.67	NE
VP_RS05065	-	alpha-L-glutamate ligase-like protein	46	0	0	46	0	0.3261	514.4	NE
VP_RS05070	-	inactive transglutaminase family protein	73	0	0	73	0	0.3699	266.26	NE
VP_RS05075	-	ATP-dependent zinc protease	37	0	0	37	0	0.1622	503.83	NE
VP_RS05080	cmoB	tRNA 5-methoxyuridine(34)/uridine 5-oxyacetic acid(34) synthase CmoB	41	0	0	41	0	0.2683	537.55	NE
VP_RS05085	cmoA	carboxy-S-adenosyl-L-methionine synthase CmoA	38	0	0	38	0	0.3947	710.93	NE
VP_RS05090	-	DUF72 domain-containing protein	42	0	16	26	0	0.3571	509.33	NE
VP_RS05095	aspS	aspartate--tRNA ligase	106	106	0	0	0	0	0	ES
VP_RS05100	ruvC	crossover junction endodeoxyribonuclease RuvC	26	0	0	26	0	0.0769	475	NE
VP_RS05105	-	chemotaxis protein	61	2	0	59	0	0.377	527.87	NE
VP_RS05110	ruvA	Holliday junction branch migration protein RuvA	31	31	0	0	0	0	0	ES
VP_RS05115	ruvB	Holliday junction branch migration DNA helicase RuvB	42	42	0	0	0	0	0	ES
VP_RS05120	cydA	cytochrome ubiquinol oxidase subunit I	83	18	0	65	0	0.1566	311.69	NE
VP_RS05125	cydB	cytochrome d ubiquinol oxidase subunit II	59	7	0	52	0	0.2203	516.77	NE
VP_RS05130	cydX	cytochrome bd-I oxidase subunit CydX	7	0	0	7	0	0.4286	403	NE
VP_RS05135	ybgE	cyd operon protein YbgE	21	0	0	21	0	0.2381	144	NE
VP_RS05140	ybgC	tol-pal system-associated acyl-CoA thioesterase	25	5	0	20	0	0.32	116.38	NE
VP_RS05145	tolQ	protein TolQ	31	31	0	0	0	0	0	ES
VP_RS05150	-	ExbD/TolR family protein	22	21	0	1	0	0.0455	38	ES
VP_RS05155	tolA	cell envelope integrity protein TolA	46	46	0	0	0	0	0	ES
VP_RS05160	tolB	Tol-Pal system beta propeller repeat protein TolB	86	86	0	0	0	0	0	ES
VP_RS05165	pal	peptidoglycan-associated lipoprotein Pal	36	35	0	1	0	0.0278	413	ES
VP_RS05170	ybgF	tol-pal system protein YbgF	42	30	0	12	0	0.0952	129.75	ES
VP_RS05175	nadA	quinolinate synthase NadA	47	46	0	1	0	0.0213	374	ES
VP_RS05180	-	ion channel	58	19	0	39	0	0.1724	321.6	NE
VP_RS05185	-	DUF350 domain-containing protein	22	0	0	22	0	0.3636	439	NE
VP_RS05190	-	DUF1190 domain-containing protein	31	0	0	31	0	0.3226	577.8	NE
VP_RS05195	-	glutathionylspermidine synthase family protein	56	0	0	56	0	0.1964	329	NE
VP_RS05200	-	YecA family protein	25	0	0	25	0	0.2	1136.2	NE
VP_RS05205	-	hybrid sensor histidine kinase/response regulator	129	0	0	129	0	0.2868	639.92	NE
VP_RS05210	-	L-alanine exporter AlaE	23	12	0	11	0	0.1304	694.33	ES
VP_RS05220	-	site-specific integrase	93	0	24	69	0	0.3011	176.25	NE
VP_RS05225	-	DEAD/DEAH box helicase family protein	136	0	8	128	0	0.2132	469.62	NE
VP_RS05230	-	helix-turn-helix domain-containing protein	20	0	0	20	0	0.45	584.44	NE
VP_RS05235	-	hypothetical protein	32	0	0	32	0	0.4062	171.31	NE
VP_RS05240	-	hypothetical protein	22	0	0	22	0	0.4091	270.89	NE
VP_RS05245	-	helix-turn-helix domain-containing protein	38	0	0	38	0	0.2632	178.7	NE
VP_RS05250	-	tyrosine-type recombinase/integrase	67	0	0	67	0	0.4328	395.9	NE
VP_RS05255	-	NYN domain-containing protein	50	0	0	50	0	0.24	582.25	NE
VP_RS05260	-	hypothetical protein	120	0	0	120	0	0.3583	439.4	NE
VP_RS05265	-	hypothetical protein	12	0	0	12	0	0.5833	626.57	NE
VP_RS05270	-	DUF2075 domain-containing protein	87	0	0	87	0	0.3908	698.41	NE
VP_RS05275	-	sigma-70 family RNA polymerase sigma factor	56	0	10	46	0	0.25	162.64	NE
VP_RS05280	-	hypothetical protein	41	0	41	0	0	0.0488	19	GD
VP_RS05285	-	UvrD-helicase domain-containing protein	223	0	6	217	0	0.3857	297.91	NE
VP_RS05290	-	multiubiquitin domain-containing protein	48	0	0	48	0	0.2708	321.92	NE
VP_RS05295	-	ThiF family adenylyltransferase	86	0	0	86	0	0.4302	294.73	NE
VP_RS05300	-	hypothetical protein	15	0	0	15	0	0.1333	715	NE
VP_RS05305	-	hypothetical protein	168	27	69	72	0	0.1667	140.96	NE
VP_RS05310	-	methyl-accepting chemotaxis protein	66	1	0	65	0	0.3636	725.38	NE
VP_RS05315	vmeA	multidrug efflux RND transporter periplasmic adaptor subunit VmeA	38	0	0	38	0	0.2368	202.56	NE
VP_RS05320	vmeB	multidrug efflux RND transporter permease subunit VmeB	117	0	0	117	0	0.3846	1078.76	NE
VP_RS05325	-	MarR family transcriptional regulator	14	0	0	14	0	0.2143	48	NE
VP_RS05330	-	AEC family transporter	45	0	0	45	0	0.4222	641.42	NE
VP_RS05335	trpS	tryptophan--tRNA ligase	40	0	0	40	0	0.225	600.33	NE
VP_RS05340	-	hypothetical protein	38	0	0	38	0	0.4474	750.35	NE
VP_RS05345	-	sphingomyelin phosphodiesterase	77	0	0	77	0	0.3506	541.07	NE
VP_RS05350	-	tRNA isopentenyl-2-thiomethyl-A-37 hydroxylase MiaE	40	20	0	20	0	0.225	832.89	NE
VP_RS05355	-	hypothetical protein	39	0	0	39	0	0.4359	485.53	NE
VP_RS05360	cysB	HTH-type transcriptional regulator CysB	51	51	0	0	0	0	0	ES
VP_RS05365	-	methyltransferase	53	0	24	29	0	0.2453	626	NE
VP_RS05370	ald	alanine dehydrogenase	58	1	2	55	0	0.4655	713.7	NE
VP_RS05375	lrp	leucine-responsive transcriptional regulator Lrp	38	38	0	0	0	0	0	ES
VP_RS05380	-	DNA translocase FtsK	128	128	0	0	0	0	0	ES
VP_RS05385	lolA	outer membrane lipoprotein chaperone LolA	24	24	0	0	0	0	0	ES
VP_RS05390	-	replication-associated recombination protein A	65	0	0	65	0	0.3692	314.38	NE
VP_RS05395	serS	serine--tRNA ligase	75	75	0	0	0	0	0	ES
VP_RS05400	-	hypothetical protein	68	1	0	67	0	0.5	340.38	NE
VP_RS05405	-	hypothetical protein	49	0	0	49	0	0.2653	337.46	NE
VP_RS05410	-	DksA/TraR family C4-type zinc finger protein	13	0	0	13	0	0.2308	876.67	NE
VP_RS05415	bioA	adenosylmethionine--8-amino-7-oxononanoate transaminase	51	0	0	51	0	0.2745	214	NE
VP_RS05420	bioB	biotin synthase BioB	43	40	0	3	0	0.0233	10	ES
VP_RS05425	bioF	8-amino-7-oxononanoate synthase	47	0	0	47	0	0.2553	190.33	NE
VP_RS05430	bioC	malonyl-ACP O-methyltransferase BioC	42	0	0	42	0	0.1905	163	NE
VP_RS05435	bioD	dethiobiotin synthase	35	0	0	35	0	0.3143	237.36	NE
VP_RS23540	-	hypothetical protein	11	0	0	11	0	0.6364	408.86	NE
VP_RS05440	htpX	protease HtpX	42	41	0	1	0	0.0238	29	ES
VP_RS05445	-	nuclear transport factor 2 family protein	13	0	0	13	0	0.1538	412.5	NE
VP_RS05450	-	SDR family oxidoreductase	39	0	0	39	0	0.4359	880.71	NE
VP_RS05455	-	NAD(P)/FAD-dependent oxidoreductase	68	0	0	68	0	0.3676	842.6	NE
VP_RS05460	-	DUF1365 domain-containing protein	46	0	0	46	0	0.3043	174.07	NE
VP_RS05465	-	cyclopropane-fatty-acyl-phospholipid synthase family protein	80	0	0	80	0	0.325	917	NE
VP_RS05470	-	DUF2878 domain-containing protein	30	0	0	30	0	0.4	428.75	NE
VP_RS05475	-	chalcone isomerase family protein	32	0	0	32	0	0.4375	223.43	NE
VP_RS05480	-	DUF3833 domain-containing protein	28	0	0	28	0	0.25	360.43	NE
VP_RS05485	purB	adenylosuccinate lyase	76	76	0	0	0	0	0	ES
VP_RS05490	hflD	high frequency lysogenization protein HflD	28	0	0	28	0	0.2857	1441.88	NE
VP_RS05495	mnmA	tRNA 2-thiouridine(34) synthase MnmA	59	54	0	5	0	0.0508	35.33	ES
VP_RS05500	-	hypothetical protein	11	0	0	11	0	0.5455	45	NE
VP_RS05505	-	inosine/guanosine kinase	70	4	0	66	0	0.3143	658.59	NE
VP_RS05510	-	DNA-binding protein H-NS	28	28	0	0	0	0	0	ES
VP_RS05515	tet(35)	tetracycline efflux Na+/H+ antiporter family transporter Tet(35)	100	0	0	100	0	0.46	922.17	NE
VP_RS05520	-	hypothetical protein	125	0	0	125	0	0.376	493.11	NE
VP_RS05525	-	sigma-54 dependent transcriptional regulator	57	0	1	56	0	0.4737	439	NE
VP_RS05530	hisG	ATP phosphoribosyltransferase	30	30	0	0	0	0	0	ES
VP_RS05535	hisD	histidinol dehydrogenase	56	54	0	2	0	0.0179	278	ES
VP_RS05540	-	histidinol-phosphate transaminase	53	49	0	4	0	0.0189	10	ES
VP_RS05545	hisB	bifunctional histidinol-phosphatase/imidazoleglycerol-phosphate dehydratase HisB	38	38	0	0	0	0	0	ES
VP_RS05550	hisH	imidazole glycerol phosphate synthase subunit HisH	28	28	0	0	0	0	0	ES
VP_RS05555	hisA	1-(5-phosphoribosyl)-5-[(5-phosphoribosylamino)methylideneamino]imidazole-4-carboxamide isomerase	37	37	0	0	0	0	0	ES
VP_RS05560	hisF	imidazole glycerol phosphate synthase subunit HisF	41	41	0	0	0	0	0	ES
VP_RS05565	-	bifunctional phosphoribosyl-AMP cyclohydrolase/phosphoribosyl-ATP diphosphatase HisIE	27	26	0	1	0	0.037	48	ES
VP_RS05570	-	YchJ family protein	24	0	0	24	0	0.25	744	NE
VP_RS05575	-	EAL domain-containing protein	63	2	0	61	0	0.3333	842.71	NE
VP_RS05580	lpxH	UDP-2%2C3-diacylglucosamine diphosphatase	35	35	0	0	0	0	0	ES
VP_RS05585	-	peptidylprolyl isomerase	28	0	0	28	0	0.3571	346.6	NE
VP_RS05590	cysS	cysteine--tRNA ligase	70	70	0	0	0	0	0	ES
VP_RS05595	-	thymidine kinase	36	1	0	35	0	0.2778	140.1	NE
VP_RS05600	-	YdcF family protein	30	0	0	30	0	0.1667	692.8	NE
VP_RS05605	-	NAD(P)H-binding protein	34	0	0	34	0	0.2941	748.6	NE
VP_RS05610	-	LysR family transcriptional regulator	41	0	0	41	0	0.1951	212.25	NE
VP_RS05615	-	PACE efflux transporter	24	0	0	24	0	0.1667	273.5	NE
VP_RS05620	-	TIGR02647 family protein	11	0	0	11	0	0.1818	1723	NE
VP_RS05625	focA	formate transporter FocA	41	16	0	25	0	0.2195	516.22	NE
VP_RS23545	-	hypothetical protein	3	0	0	3	0	0	0	NE
VP_RS05630	-	ABC transporter permease	47	8	0	39	0	0.4468	827.24	NE
VP_RS05635	torE	trimethylamine N-oxide reductase system protein TorE	7	0	0	7	0	0	0	NE
VP_RS05640	torC	pentaheme c-type cytochrome TorC	60	0	0	60	0	0.3833	371.87	NE
VP_RS05645	torA	trimethylamine-N-oxide reductase TorA	124	0	0	124	0	0.3871	755.12	NE
VP_RS05650	-	alpha-galactosidase	79	0	3	76	0	0.3038	319.46	NE
VP_RS05655	-	putative manganese transporter	56	0	37	19	0	0.1786	240	GD
VP_RS05660	-	manganese-dependent inorganic pyrophosphatase	48	0	0	48	0	0.5	350.33	NE
VP_RS05665	-	DUF2750 domain-containing protein	16	0	0	16	0	0.25	307	NE
VP_RS05670	-	ATP-binding cassette domain-containing protein	30	30	0	0	0	0	0	ES
VP_RS05675	-	ATP-binding cassette domain-containing protein	40	39	0	1	0	0.025	336	ES
VP_RS05680	-	ABC transporter permease subunit	44	2	41	1	0	0.0455	225.5	GD
VP_RS05685	-	ABC transporter permease subunit	42	0	38	4	0	0.0476	187	GD
VP_RS05690	sapA	peptide ABC transporter substrate-binding protein SapA	83	35	0	48	0	0.1928	652.12	NE
VP_RS05695	pspF	phage shock protein operon transcriptional activator	43	0	0	43	0	0.3721	716.81	NE
VP_RS05700	pspA	phage shock protein PspA	27	0	0	27	0	0.2963	60	NE
VP_RS05705	pspB	envelope stress response membrane protein PspB	15	0	0	15	0	0.2667	350	NE
VP_RS05710	pspC	envelope stress response membrane protein PspC	26	4	0	22	0	0.5385	575	NE
VP_RS05715	vmeG	efflux RND transporter periplasmic adaptor subunit VmeG	40	1	0	39	0	0.275	573.27	NE
VP_RS05720	vmeH	efflux RND transporter periplasmic adaptor subunit VmeH	37	0	0	37	0	0.2162	280.62	NE
VP_RS05725	vmeI	efflux RND transporter permease subunit VmeI	155	0	0	155	0	0.3806	772.17	NE
VP_RS05730	-	DNA-3-methyladenine glycosylase I	23	0	0	23	0	0.3478	639.5	NE
VP_RS05735	-	lipase secretion chaperone	44	0	0	44	0	0.3182	270.86	NE
VP_RS05740	-	triacylglycerol lipase	43	0	0	43	0	0.2093	875.56	NE
VP_RS05745	-	cystathionine beta-lyase	45	45	0	0	0	0	0	ES
VP_RS05750	cls	cardiolipin synthase	70	0	0	70	0	0.2714	348.47	NE
VP_RS05755	-	sodium-dependent transporter	88	0	0	88	0	0.3977	708.23	NE
VP_RS05760	-	methyl-accepting chemotaxis protein	62	0	0	62	0	0.3387	505.1	NE
VP_RS05765	-	TIGR01621 family pseudouridine synthase	30	0	0	30	0	0.2333	403	NE
VP_RS05770	-	class I SAM-dependent methyltransferase	32	0	0	32	0	0.3438	390	NE
VP_RS05775	-	hybrid-cluster NAD(P)-dependent oxidoreductase	40	0	0	40	0	0.275	451.27	NE
VP_RS05780	hcp	hydroxylamine reductase	71	2	0	69	0	0.3944	916.43	NE
VP_RS05785	norR	nitric oxide reductase transcriptional regulator NorR	77	7	0	70	0	0.2857	725.09	NE
VP_RS05790	-	glycine zipper 2TM domain-containing protein	27	0	0	27	0	0.2222	200	NE
VP_RS05795	-	CDP-alcohol phosphatidyltransferase family protein	26	0	0	26	0	0.3077	445.12	NE
VP_RS05800	-	ATP-binding cassette domain-containing protein	24	0	0	24	0	0.2917	1283	NE
VP_RS05805	-	ABC transporter permease	98	0	0	98	0	0.3061	237.13	NE
VP_RS05810	-	ABC transporter substrate-binding protein	51	20	0	31	0	0.1961	388.7	NE
VP_RS05815	-	TVP38/TMEM64 family protein	41	0	0	41	0	0.2927	575.75	NE
VP_RS05820	-	(Fe-S)-binding protein	29	0	0	29	0	0.1724	395.4	NE
VP_RS05825	-	FAD-dependent oxidoreductase	82	0	0	82	0	0.3415	987.07	NE
VP_RS05830	-	sulfurtransferase	48	0	0	48	0	0.5625	313.78	NE
VP_RS05835	-	sensor histidine kinase	90	0	0	90	0	0.3889	359.57	NE
VP_RS05840	-	response regulator	40	15	0	25	0	0.275	427.55	NE
VP_RS05845	-	META domain-containing protein	24	4	0	20	0	0.2083	124.8	NE
VP_RS05850	-	DUF1289 domain-containing protein	11	0	0	11	0	0.2727	297.33	NE
VP_RS05855	-	hypothetical protein	9	0	0	9	0	0.5556	5170.6	NE
VP_RS05860	ushA	bifunctional UDP-sugar hydrolase/5'-nucleotidase UshA	108	0	5	103	0	0.4352	998.81	NE
VP_RS05865	-	GNAT family N-acetyltransferase	55	0	30	25	0	0.2727	577.13	GD
VP_RS05870	-	GNAT family N-acetyltransferase	32	0	0	32	0	0.375	742.25	NE
VP_RS05875	rplY	50S ribosomal protein L25	20	20	0	0	0	0	0	ES
VP_RS05880	-	sensor histidine kinase	75	75	0	0	0	0	0	ES
VP_RS05885	-	response regulator transcription factor	37	3	0	34	0	0.2162	315.5	NE
VP_RS05890	-	membrane protein	18	0	0	18	0	0.1111	134.5	NE
VP_RS05895	-	DEAD/DEAH box helicase	71	0	0	71	0	0.338	1151.67	NE
VP_RS05900	rsuA	16S rRNA pseudouridine(516) synthase RsuA	33	0	0	33	0	0.3636	1356.42	NE
VP_RS05905	-	Bcr/CflA family multidrug efflux MFS transporter	46	0	0	46	0	0.4348	1712	NE
VP_RS05910	-	DUF2913 family protein	20	0	0	20	0	0.3	1041.17	NE
VP_RS05915	-	MtrB/PioB family decaheme-associated outer membrane protein	103	22	0	81	0	0.2718	703.75	NE
VP_RS05920	-	DmsE family decaheme c-type cytochrome	31	0	0	31	0	0.3871	823.75	NE
VP_RS05925	-	OmcA/MtrC family decaheme c-type cytochrome	97	0	0	97	0	0.4124	1373.97	NE
VP_RS05930	-	cytochrome subunit of sulfide dehydrogenase	35	7	0	28	0	0.1714	417.33	NE
VP_RS05935	-	NapC/NirT family cytochrome c	25	0	0	25	0	0.28	1387.43	NE
VP_RS05940	-	DUF2867 domain-containing protein	68	0	0	68	0	0.3382	288.78	NE
VP_RS05945	-	MATE family efflux transporter	61	0	0	61	0	0.3607	873.64	NE
VP_RS05950	-	ABC transporter ATP-binding protein	33	0	0	33	0	0.2424	1404.62	NE
VP_RS05955	-	ABC transporter permease	110	0	38	72	0	0.2091	918	NE
VP_RS05960	-	ABC transporter	51	0	31	20	0	0.098	1117	GD
VP_RS05965	nhaA	Na+/H+ antiporter NhaA	65	0	0	65	0	0.2923	1401.11	NE
VP_RS05970	-	TetR/AcrR family transcriptional regulator	34	0	0	34	0	0.3529	350.42	NE
VP_RS05975	-	acyl-CoA dehydrogenase	114	0	0	114	0	0.4474	967.39	NE
VP_RS05980	-	trans-2-enoyl-CoA reductase family protein	66	65	0	1	0	0.0152	10	ES
VP_RS05985	-	aspartate:alanine antiporter	101	0	0	101	0	0.3069	718.29	NE
VP_RS05990	-	GrxA family glutaredoxin	15	0	0	15	0	0.3333	886.8	NE
VP_RS05995	-	iron-containing alcohol dehydrogenase	57	0	0	57	0	0.386	732.55	NE
VP_RS06000	-	MurR/RpiR family transcriptional regulator	51	0	0	51	0	0.3333	613.65	NE
VP_RS06005	panP	putative pyridoxal-dependent aspartate 1-decarboxylase	73	73	0	0	0	0	0	ES
VP_RS06010	-	hypothetical protein	26	0	0	26	0	0.3462	258	NE
VP_RS06015	-	lysine exporter LysO family protein	61	0	0	61	0	0.3279	458.35	NE
VP_RS06020	-	HDOD domain-containing protein	55	0	0	55	0	0.2364	735.23	NE
VP_RS06025	-	TfoX/Sxy family DNA transformation protein	37	0	31	6	0	0.2162	505.25	GD
VP_RS06030	-	hypothetical protein	28	0	15	13	0	0.3214	355.22	GD
VP_RS06035	-	response regulator	20	0	0	20	0	0.25	337.8	NE
VP_RS06040	-	ATP-binding protein	90	0	0	90	0	0.2444	445	NE
VP_RS06045	-	DUF945 family protein	68	0	16	52	0	0.2353	255.5	NE
VP_RS06050	serC	3-phosphoserine/phosphohydroxythreonine transaminase	46	44	0	2	0	0.0435	331	ES
VP_RS06055	-	D-serine ammonia-lyase	57	0	0	57	0	0.5263	667.97	NE
VP_RS06060	cydC	cysteine/glutathione ABC transporter ATP-binding protein/permease CydC	69	66	0	3	0	0.029	772.5	ES
VP_RS06065	cydD	cysteine/glutathione ABC transporter permease/ATP-binding protein CydD	81	80	0	1	0	0.0123	211	ES
VP_RS06070	trxB	thioredoxin-disulfide reductase	46	0	0	46	0	0.5652	471.12	NE
VP_RS06075	-	2OG-Fe dioxygenase family protein	27	0	0	27	0	0.4815	939	NE
VP_RS06080	-	cysteine desulfurase-like protein	60	0	0	60	0	0.4833	665.28	NE
VP_RS06085	-	DUF2797 domain-containing protein	33	0	0	33	0	0.303	449.3	NE
VP_RS06090	-	diguanylate cyclase	69	0	0	69	0	0.3623	480.92	NE
VP_RS06095	-	DASS family sodium-coupled anion symporter	45	0	0	45	0	0.2222	716	NE
VP_RS06100	-	YdcF family protein	30	0	0	30	0	0.1333	880.5	NE
VP_RS06105	-	NAD-dependent malic enzyme	93	0	0	93	0	0.4194	598.46	NE
VP_RS06110	-	DEAD/DEAH box helicase	85	0	0	85	0	0.3529	786.67	NE
VP_RS06115	-	phospholipase A	48	0	0	48	0	0.3958	842.11	NE
VP_RS06120	-	hypothetical protein	16	0	0	16	0	0.5	366.12	NE
VP_RS06125	-	alkaline phosphatase D family protein	73	0	0	73	0	0.3699	784	NE
VP_RS06130	-	phosphoribosylaminoimidazolesuccinocarboxamide synthase	58	57	0	1	0	0.0172	106	ES
VP_RS06135	-	DNA helicase	16	0	0	16	0	0.3125	1493.4	NE
VP_RS06140	-	hypothetical protein	10	0	0	10	0	0.3	1318	NE
VP_RS06145	-	J domain-containing protein	42	0	0	42	0	0.2381	582.8	NE
VP_RS06150	-	OmpA family protein	33	0	0	33	0	0.4545	457.47	NE
VP_RS06155	-	DUF2786 domain-containing protein	26	0	0	26	0	0.2308	734.33	NE
VP_RS06160	-	DUF3334 family protein	32	0	18	14	0	0.25	385.25	GD
VP_RS06165	-	FAD-binding oxidoreductase	152	21	34	97	0	0.1382	165	NE
VP_RS06170	-	isoprenylcysteine carboxylmethyltransferase family protein	25	0	0	25	0	0.48	601.5	NE
VP_RS06175	-	DUF3581 domain-containing protein	38	0	0	38	0	0.5526	444.76	NE
VP_RS06180	hutH	histidine ammonia-lyase	66	0	0	66	0	0.3485	772.35	NE
VP_RS06185	-	urocanate hydratase	75	0	0	75	0	0.4267	653.62	NE
VP_RS06190	-	formimidoylglutamase	50	0	0	50	0	0.42	602.38	NE
VP_RS06195	hutI	imidazolonepropionase	71	0	0	71	0	0.3944	876.82	NE
VP_RS06200	hutC	histidine utilization repressor	49	0	0	49	0	0.4286	404.43	NE
VP_RS06205	-	sporulation protein	30	0	0	30	0	0.2	860.67	NE
VP_RS06210	-	DUF3187 family protein	59	0	0	59	0	0.3729	211.18	NE
VP_RS06215	thrS	threonine--tRNA ligase	115	115	0	0	0	0	0	ES
VP_RS06220	infC	translation initiation factor IF-3	25	25	0	0	0	0	0	ES
VP_RS06225	rpmI	50S ribosomal protein L35	17	12	5	0	0	0.1765	22.67	ES
VP_RS06230	rplT	50S ribosomal protein L20	24	24	0	0	0	0	0	ES
VP_RS06235	-	heavy metal-binding domain-containing protein	17	0	0	17	0	0.4706	271.25	NE
VP_RS06240	-	helix-turn-helix domain-containing protein	49	0	0	49	0	0.2449	118.58	NE
VP_RS06245	-	TetR/AcrR family transcriptional regulator	50	0	10	40	0	0.44	418.32	NE
VP_RS06250	-	MMPL family transporter	109	0	0	109	0	0.2844	489.48	NE
VP_RS06255	-	outer membrane lipoprotein-sorting protein	41	0	0	41	0	0.2683	291.55	NE
VP_RS06260	-	hypothetical protein	66	0	0	66	0	0.2879	503.11	NE
VP_RS06265	-	GGDEF domain-containing protein	60	0	39	21	0	0.1833	315.82	GD
VP_RS06270	pheS	phenylalanine--tRNA ligase subunit alpha	58	58	0	0	0	0	0	ES
VP_RS06275	pheT	phenylalanine--tRNA ligase subunit beta	132	132	0	0	0	0	0	ES
VP_RS06280	-	AEC family transporter	55	0	0	55	0	0.3636	219.8	NE
VP_RS06285	ihfA	integration host factor subunit alpha	16	0	16	0	0	0	0	GD
VP_RS06290	-	phosphoribosylglycinamide formyltransferase	49	0	0	49	0	0.2857	150.29	NE
VP_RS06295	-	thiopurine S-methyltransferase	30	0	0	30	0	0.2	363	NE
VP_RS06300	purT	formate-dependent phosphoribosylglycinamide formyltransferase	58	0	0	58	0	0.3103	1417.56	NE
VP_RS06305	cdd	cytidine deaminase	45	0	0	45	0	0.4	239.89	NE
VP_RS06310	-	LrgB family protein	44	0	0	44	0	0.2273	357.1	NE
VP_RS06315	-	CidA/LrgA family protein	18	0	0	18	0	0.2222	345.5	NE
VP_RS06320	sbcB	exodeoxyribonuclease I	70	0	0	70	0	0.3143	478.23	NE
VP_RS06325	-	L-cystine transporter	64	0	0	64	0	0.25	1018.5	NE
VP_RS06330	-	NAD(P)H-binding protein	31	0	0	31	0	0.2258	333.14	NE
VP_RS06335	cobT	nicotinate-nucleotide--dimethylbenzimidazole phosphoribosyltransferase	44	0	3	41	0	0.3409	293.67	NE
VP_RS06340	-	adenosylcobinamide-GDP ribazoletransferase	36	0	0	36	0	0.3056	471.09	NE
VP_RS06345	cobU	bifunctional adenosylcobinamide kinase/adenosylcobinamide-phosphate guanylyltransferase	21	0	0	21	0	0.2857	278.33	NE
VP_RS06350	cobC	alpha-ribazole phosphatase	30	0	0	30	0	0.3	478.78	NE
VP_RS06355	-	M3 family oligoendopeptidase	79	0	0	79	0	0.3291	160.96	NE
VP_RS06360	-	succinylglutamate desuccinylase	43	0	0	43	0	0.2326	461.7	NE
VP_RS06365	btuC	vitamin B12 ABC transporter permease BtuC	50	0	0	50	0	0.34	378.35	NE
VP_RS06370	btuD	vitamin B12 ABC transporter ATP-binding protein BtuD	37	0	0	37	0	0.5405	1304.2	NE
VP_RS06375	-	nucleoside triphosphate pyrophosphohydrolase family protein	36	36	0	0	0	0	0	ES
VP_RS06380	-	DUF1415 domain-containing protein	26	0	0	26	0	0.3077	460.75	NE
VP_RS06385	-	MFS transporter	66	0	0	66	0	0.2727	585.89	NE
VP_RS06390	-	LysR family transcriptional regulator	35	0	0	35	0	0.2286	344.25	NE
VP_RS06395	-	glutaredoxin family protein	10	0	0	10	0	0.3	265.33	NE
VP_RS06400	-	hypothetical protein	124	0	117	7	0	0.129	66	GD
VP_RS06405	-	polysaccharide pyruvyl transferase family protein	89	0	65	24	0	0.1011	297.44	GD
VP_RS06410	-	2-C-methyl-D-erythritol 4-phosphate cytidylyltransferase	44	0	11	33	0	0.2273	786	NE
VP_RS06415	-	NAD-dependent epimerase/dehydratase family protein	52	0	31	21	0	0.2308	184.92	GD
VP_RS06420	-	LicD family protein	56	0	0	56	0	0.2857	603.81	NE
VP_RS06425	-	M48 family metallopeptidase	28	0	0	28	0	0.3929	705.82	NE
VP_RS06430	rlmF	23S rRNA (adenine(1618)-N(6))-methyltransferase RlmF	47	0	0	47	0	0.2128	288.9	NE
VP_RS06435	-	hypothetical protein	17	0	0	17	0	0.2353	271	NE
VP_RS06440	-	S41 family peptidase	100	20	0	80	0	0.25	378.92	NE
VP_RS06445	-	hypothetical protein	41	22	0	19	0	0.0976	650	ES
VP_RS06450	-	GntR family transcriptional regulator	36	0	0	36	0	0.25	364.67	NE
VP_RS06455	-	aldehyde dehydrogenase (NADP(+))	61	34	0	27	0	0.082	115.4	ES
VP_RS06460	-	4-hydroxyproline epimerase	37	0	8	29	0	0.1892	827.86	NE
VP_RS06465	-	FAD-binding oxidoreductase	48	0	18	30	0	0.1875	204.78	NE
VP_RS06470	-	polyamine ABC transporter substrate-binding protein	44	0	0	44	0	0.2045	221.78	NE
VP_RS06475	-	ornithine cyclodeaminase family protein	39	0	0	39	0	0.4103	516.5	NE
VP_RS06480	-	dihydrodipicolinate synthase family protein	51	0	0	51	0	0.2353	1326.08	NE
VP_RS06485	-	ABC transporter ATP-binding protein	38	0	0	38	0	0.3158	272	NE
VP_RS06490	-	ABC transporter permease	66	0	0	66	0	0.3636	481.46	NE
VP_RS06495	-	ABC transporter permease	40	0	0	40	0	0.2	526.88	NE
VP_RS06500	-	hypothetical protein	27	0	0	27	0	0.1852	226.6	NE
VP_RS06505	-	collagenase	113	0	0	113	0	0.2655	703.47	NE
VP_RS06510	-	aminopeptidase P family protein	74	0	0	74	0	0.3649	675.67	NE
VP_RS06515	-	ATP-binding cassette domain-containing protein	30	13	0	17	0	0.3667	701.45	NE
VP_RS06520	-	ATP-binding cassette domain-containing protein	36	6	0	30	0	0.25	1101.67	NE
VP_RS06525	-	ABC transporter permease subunit	36	0	0	36	0	0.3333	1270.83	NE
VP_RS06530	oppB	oligopeptide ABC transporter permease OppB	30	0	0	30	0	0.2667	742.62	NE
VP_RS06535	-	peptide ABC transporter substrate-binding protein	79	0	0	79	0	0.4177	367.03	NE
VP_RS06540	-	M20/M25/M40 family metallo-hydrolase	43	15	0	28	0	0.2093	853.11	NE
VP_RS06545	hppD	4-hydroxyphenylpyruvate dioxygenase	53	0	0	53	0	0.3585	319.68	NE
VP_RS06550	-	homogentisate 1%2C2-dioxygenase	59	0	0	59	0	0.3898	378.52	NE
VP_RS06555	-	fumarylacetoacetate hydrolase family protein	41	0	0	41	0	0.2683	1669.82	NE
VP_RS06560	maiA	maleylacetoacetate isomerase	32	0	0	32	0	0.3438	907.18	NE
VP_RS06565	-	DUF2726 domain-containing protein	37	0	0	37	0	0.2973	473.82	NE
VP_RS06570	-	hypothetical protein	19	0	0	19	0	0.1579	58	NE
VP_RS06585	-	DUF4056 domain-containing protein	72	0	0	72	0	0.2639	426.89	NE
VP_RS06590	-	BamA/TamA family outer membrane protein	70	0	0	70	0	0.3429	349	NE
VP_RS06595	-	hypothetical protein	57	18	0	39	0	0.2632	406.93	NE
VP_RS06600	-	FUSC family protein	88	19	56	13	0	0.1705	148.47	GD
VP_RS06605	-	HlyD family secretion protein	45	0	0	45	0	0.3556	361.12	NE
VP_RS06610	-	DUF1656 domain-containing protein	12	0	0	12	0	0.25	124.67	NE
VP_RS06615	-	MlaE family lipid ABC transporter permease subunit	49	26	0	23	0	0.2041	795.6	ES
VP_RS06620	-	ATP-binding cassette domain-containing protein	50	0	0	50	0	0.34	178.41	NE
VP_RS06625	-	MlaD family protein	49	0	0	49	0	0.2857	161.93	NE
VP_RS06630	-	hypothetical protein	39	0	0	39	0	0.3077	261.42	NE
VP_RS06635	-	mechanosensitive ion channel	154	0	0	154	0	0.2727	360.33	NE
VP_RS06640	-	M20 family peptidase	66	0	0	66	0	0.2273	530.33	NE
VP_RS06645	pdxY	pyridoxal kinase	50	0	0	50	0	0.32	585.88	NE
VP_RS06650	-	LysR family transcriptional regulator	48	0	0	48	0	0.2708	477.62	NE
VP_RS06655	-	class I SAM-dependent methyltransferase	38	0	0	38	0	0.1842	449.43	NE
VP_RS06660	-	hypothetical protein	17	0	0	17	0	0.1176	624	NE
VP_RS06665	-	antibiotic biosynthesis monooxygenase	13	0	0	13	0	0.2308	441.33	NE
VP_RS06670	-	phosphoglycerate mutase family protein	29	0	0	29	0	0.4138	284.75	NE
VP_RS06675	-	hypothetical protein	23	0	0	23	0	0.3478	283.12	NE
VP_RS06680	-	GNAT family N-acetyltransferase	26	0	0	26	0	0.2308	193.5	NE
VP_RS06685	-	SLC13 family permease	70	0	0	70	0	0.3571	1506.4	NE
VP_RS06690	-	ATP-binding protein	63	23	0	40	0	0.2381	279.67	NE
VP_RS06695	-	response regulator	22	0	0	22	0	0.3636	935.62	NE
VP_RS06700	scrG	regulatory protein ScrG	82	0	1	81	0	0.2805	314.65	NE
VP_RS06705	-	HD-GYP domain-containing protein	52	0	0	52	0	0.25	355.15	NE
VP_RS06710	-	LysE family translocator	37	0	0	37	0	0.3243	308.67	NE
VP_RS06715	-	YjjI family glycine radical enzyme	85	0	0	85	0	0.3294	503.43	NE
VP_RS06720	-	YjjW family glycine radical enzyme activase	46	0	0	46	0	0.3696	492.88	NE
VP_RS06725	-	LysR family transcriptional regulator	41	0	0	41	0	0.4146	1842.65	NE
VP_RS06730	-	TerC family protein	47	0	0	47	0	0.2553	1066.25	NE
VP_RS06735	-	peptidoglycan DD-metalloendopeptidase family protein	89	0	70	19	0	0.1348	582.17	GD
VP_RS06740	-	tandem large repeat	640	22	11	607	0	0.3484	384.42	NE
VP_RS06745	-	hypothetical protein	104	0	0	104	0	0.2019	793.05	NE
VP_RS06750	-	hypothetical protein	83	24	32	27	0	0.1084	538.44	GD
VP_RS06755	-	OmpA family protein	308	6	45	257	0	0.3214	289.04	NE
VP_RS06760	-	sigma-54 dependent transcriptional regulator	82	17	0	65	0	0.1707	1599.07	NE
VP_RS06765	tssH	type VI secretion system ATPase TssH	123	0	34	89	0	0.2683	901	NE
VP_RS06770	-	Hcp family type VI secretion system effector	35	0	0	35	0	0.3714	595.85	NE
VP_RS06775	VgrG	type VI secretion system tip protein VgrG	107	0	0	107	0	0.2991	434.91	NE
VP_RS06780	-	hypothetical protein	19	0	0	19	0	0.4211	849.38	NE
VP_RS06785	-	hypothetical protein	58	0	0	58	0	0.2241	368.46	NE
VP_RS06790	-	DUF2169 domain-containing protein	38	0	0	38	0	0.3947	630.73	NE
VP_RS06795	-	hypothetical protein	57	0	41	16	0	0.193	619.45	GD
VP_RS06800	-	protein kinase family protein	107	0	0	107	0	0.2804	336.57	NE
VP_RS06805	tssA	type VI secretion system protein TssA	75	0	0	75	0	0.2267	315	NE
VP_RS06810	tssB	type VI secretion system contractile sheath small subunit	25	0	0	25	0	0.6	126.07	NE
VP_RS06815	tssC	type VI secretion system contractile sheath large subunit	81	0	0	81	0	0.3827	614.26	NE
VP_RS06820	tssE	type VI secretion system baseplate subunit TssE	23	0	0	23	0	0.1739	350.5	NE
VP_RS06825	tssF	type VI secretion system baseplate subunit TssF	89	0	0	89	0	0.382	296.79	NE
VP_RS06830	tssG	type VI secretion system baseplate subunit TssG	58	0	0	58	0	0.1897	816.55	NE
VP_RS06835	-	Lrp/AsnC family transcriptional regulator	37	0	0	37	0	0.2703	279.2	NE
VP_RS06840	tssM	type VI secretion system membrane subunit TssM	216	0	39	177	0	0.2269	322.22	NE
VP_RS06845	-	type VI secretion system ImpA family N-terminal domain-containing protein	74	0	6	68	0	0.3108	677.78	NE
VP_RS06850	-	hypothetical protein	39	0	39	0	0	0.2308	82.22	GD
VP_RS06855	-	FHA domain-containing protein	84	0	5	79	0	0.2262	235.37	NE
VP_RS06860	tssJ	type VI secretion system lipoprotein TssJ	22	0	0	22	0	0.4545	262.9	NE
VP_RS06865	tssK	type VI secretion system baseplate subunit TssK	63	0	0	63	0	0.3492	600.68	NE
VP_RS06870	icmH	type IVB secretion system protein IcmH/DotU	42	3	0	39	0	0.2857	155.92	NE
VP_RS06875	-	DUF4150 domain-containing protein	141	8	25	108	0	0.3191	440.53	NE
VP_RS06880	-	hypothetical protein	48	0	48	0	0	0.1042	29	GD
VP_RS06885	-	hypothetical protein	41	0	36	5	0	0.1707	504.57	GD
VP_RS06890	-	hypothetical protein	49	15	34	0	0	0.0612	96	GD
VP_RS06895	-	hypothetical protein	38	8	0	30	0	0.1316	451.2	NE
VP_RS06900	-	hypothetical protein	38	0	36	2	0	0.1842	122.29	GD
VP_RS06905	-	hypothetical protein	17	0	0	17	0	0.3529	270.17	NE
VP_RS06910	-	2OG-Fe(II) oxygenase	27	0	0	27	0	0.1111	102.33	NE
VP_RS06915	-	HD-GYP domain-containing protein	61	0	0	61	0	0.3279	508.65	NE
VP_RS06920	-	iron-containing alcohol dehydrogenase	60	0	0	60	0	0.25	239.33	NE
VP_RS06925	-	aromatic amino acid transporter	80	2	0	78	0	0.275	941.05	NE
VP_RS06930	-	c-di-GMP phosphodiesterase	64	11	18	35	0	0.3125	395.95	NE
VP_RS06935	-	hypothetical protein	10	0	10	0	0	0.1	10	GD
VP_RS06940	-	hypothetical protein	36	0	5	31	0	0.2222	950.12	NE
VP_RS06945	-	ATP-binding cassette domain-containing protein	90	0	20	70	0	0.2889	450.04	NE
VP_RS06950	-	ATP-binding cassette domain-containing protein	70	0	0	70	0	0.3286	364.26	NE
VP_RS06955	-	type II secretion system GspH family protein	26	9	0	17	0	0.2308	391.83	NE
VP_RS06960	-	sodium:glutamate symporter	70	0	0	70	0	0.3571	627.92	NE
VP_RS06965	-	DNA-3-methyladenine glycosylase I	31	0	0	31	0	0.3871	504.67	NE
VP_RS06970	-	hypothetical protein	13	13	0	0	0	0	0	ES
VP_RS06975	-	hsp70 family protein	103	7	0	96	0	0.3398	709.09	NE
VP_RS06980	-	Hsp70 family protein	88	3	0	85	0	0.3295	849.17	NE
VP_RS06985	-	DUF2760 domain-containing protein	28	20	0	8	0	0.1429	81.5	ES
VP_RS06990	-	sensor domain-containing diguanylate cyclase	78	0	0	78	0	0.2051	310.06	NE
VP_RS06995	-	exonuclease domain-containing protein	22	0	0	22	0	0.2273	476.2	NE
VP_RS07000	-	TerB family tellurite resistance protein	18	0	0	18	0	0.2778	245.8	NE
VP_RS07005	-	alkaline phosphatase family protein	92	23	0	69	0	0.3043	483.29	NE
VP_RS07010	-	hypothetical protein	17	0	0	17	0	0.2353	168	NE
VP_RS07015	-	MipA/OmpV family protein	62	1	0	61	0	0.3065	146.47	NE
VP_RS07020	-	dimethyl sulfoxide reductase subunit A	109	0	0	109	0	0.4954	765.61	NE
VP_RS07025	dmsB	dimethylsulfoxide reductase subunit B	29	0	0	29	0	0.4483	650.31	NE
VP_RS07030	-	dimethyl sulfoxide reductase anchor subunit	43	0	0	43	0	0.3721	1816.25	NE
VP_RS07035	-	molecular chaperone TorD family protein	22	0	0	22	0	0.3182	622.43	NE
VP_RS07040	-	4Fe-4S binding protein	19	0	0	19	0	0.2632	936.8	NE
VP_RS07045	-	FMN-dependent NADH-azoreductase	27	0	0	27	0	0.2222	246.33	NE
VP_RS07050	hrpA	ATP-dependent RNA helicase HrpA	150	0	41	109	0	0.2067	570.29	NE
VP_RS07055	-	porin family protein	35	0	0	35	0	0.5143	1052.5	NE
VP_RS07060	-	outer membrane beta-barrel protein	26	0	0	26	0	0.3846	292.7	NE
VP_RS07065	-	BCCT family transporter	85	0	0	85	0	0.2706	673.91	NE
VP_RS07070	-	ATP-binding protein	14	0	0	14	0	0.2143	268.33	NE
VP_RS07075	-	sugar transferase	31	0	0	31	0	0.4839	1086.33	NE
VP_RS07080	-	glycosyltransferase family 2 protein	58	0	0	58	0	0.2759	447.56	NE
VP_RS07085	-	glycosyltransferase	46	0	17	29	0	0.2174	395.5	NE
VP_RS07090	-	chain-length determining protein	62	0	9	53	0	0.2258	1545.71	NE
VP_RS07095	-	glycosyltransferase	48	0	0	48	0	0.2708	299.62	NE
VP_RS07100	-	O-antigen ligase family protein	57	0	0	57	0	0.2807	654.38	NE
VP_RS07105	-	lipopolysaccharide biosynthesis protein	54	0	0	54	0	0.4074	732.45	NE
VP_RS07110	-	glycosyltransferase family 4 protein	54	0	0	54	0	0.3704	482.85	NE
VP_RS07115	-	glycosyltransferase	45	0	0	45	0	0.2444	561.82	NE
VP_RS07120	-	glycosyltransferase family 4 protein	49	0	0	49	0	0.3469	290.18	NE
VP_RS07125	-	sigma-54 dependent transcriptional regulator	68	0	0	68	0	0.3971	975.3	NE
VP_RS07130	-	Hpt domain-containing protein	13	0	0	13	0	0.1538	91.5	NE
VP_RS07135	-	CpsD/CapB family tyrosine-protein kinase	26	0	0	26	0	0.2692	202.86	NE
VP_RS07140	-	SLBB domain-containing protein	86	0	0	86	0	0.3256	628.89	NE
VP_RS07145	-	OmpA family protein	39	0	0	39	0	0.5385	515.1	NE
VP_RS07150	-	STAS domain-containing protein	14	0	0	14	0	0.4286	458.83	NE
VP_RS07155	-	DNA ligase	41	0	29	12	0	0.2683	262.73	GD
VP_RS07160	-	DUF3080 domain-containing protein	41	0	9	32	0	0.2195	599.22	NE
VP_RS07165	-	MATE family efflux transporter	68	0	0	68	0	0.4118	557.25	NE
VP_RS07170	-	riboflavin synthase	24	0	0	24	0	0.2917	618.57	NE
VP_RS07175	-	CPXCG motif-containing cysteine-rich protein	13	0	0	13	0	0.3077	14.5	NE
VP_RS07180	-	fructosamine kinase family protein	49	0	0	49	0	0.3265	1157.62	NE
VP_RS07185	-	response regulator	55	0	0	55	0	0.2364	2297.54	NE
VP_RS07190	-	sensor domain-containing diguanylate cyclase	49	0	0	49	0	0.3061	339.2	NE
VP_RS07195	-	DUF3802 family protein	20	0	0	20	0	0.15	451.33	NE
VP_RS07200	-	NlpC/P60 family protein	26	0	0	26	0	0.2308	385.67	NE
VP_RS07205	-	methyl-accepting chemotaxis protein	80	0	0	80	0	0.2375	488.53	NE
VP_RS07210	-	NUDIX domain-containing protein	23	0	0	23	0	0.2609	118.5	NE
VP_RS07215	-	NUDIX domain-containing protein	19	0	0	19	0	0.4211	605.62	NE
VP_RS07220	-	hypothetical protein	20	0	0	20	0	0.45	275.22	NE
VP_RS07225	-	hypothetical protein	23	0	0	23	0	0.4348	325.4	NE
VP_RS07230	-	membrane protein	13	0	0	13	0	0.2308	185.67	NE
VP_RS07235	-	sterol desaturase family protein	29	0	0	29	0	0.3793	199.09	NE
VP_RS07240	-	DTW domain-containing protein	31	0	0	31	0	0.4194	320.46	NE
VP_RS07245	nagK	N-acetylglucosamine kinase	47	0	0	47	0	0.3404	463.19	NE
VP_RS07250	-	DUF2960 domain-containing protein	18	0	9	9	0	0.1667	121.33	NE
VP_RS07255	-	bifunctional molybdopterin-guanine dinucleotide biosynthesis adaptor protein MobB/molybdopterin molybdotransferase MoeA	62	0	46	1	15	0.1452	1630.33	GD
VP_RS07260	mobA	molybdenum cofactor guanylyltransferase MobA	25	0	0	25	0	0.24	787	NE
VP_RS07265	-	energy-coupling factor ABC transporter ATP-binding protein	36	0	0	36	0	0.2778	625.8	NE
VP_RS07270	-	ABC transporter permease	43	0	0	43	0	0.3023	344	NE
VP_RS07275	-	substrate-binding domain-containing protein	39	0	0	39	0	0.3077	795	NE
VP_RS07280	-	sigma-54 dependent transcriptional regulator	59	0	0	59	0	0.2542	426.6	NE
VP_RS07285	-	cache domain-containing protein	98	21	0	77	0	0.3061	461.37	NE
VP_RS07290	-	ABC-F family ATPase	67	0	0	67	0	0.209	684.29	NE
VP_RS07295	-	formate dehydrogenase accessory sulfurtransferase FdhD	36	0	0	36	0	0.3056	522.73	NE
VP_RS07300	-	DUF3305 domain-containing protein	26	0	0	26	0	0.1538	74.25	NE
VP_RS07305	-	DUF3306 domain-containing protein	31	0	0	31	0	0.1613	170.8	NE
VP_RS07310	-	4Fe-4S binding protein	80	0	0	80	0	0.325	1524.85	NE
VP_RS07315	-	molecular chaperone TorD family protein	23	0	0	23	0	0.3043	783	NE
VP_RS07320	-	twin-arginine translocation signal domain-containing protein	9	0	0	9	0	0.3333	1065.33	NE
VP_RS07325	-	formate dehydrogenase subunit alpha	113	0	0	113	0	0.3717	582.05	NE
VP_RS07330	fdh3B	formate dehydrogenase FDH3 subunit beta	23	0	0	23	0	0.4348	262.2	NE
VP_RS07335	-	formate dehydrogenase subunit gamma	51	0	0	51	0	0.2745	342.86	NE
VP_RS07340	-	membrane protein	30	0	0	30	0	0.3	278.22	NE
VP_RS07345	-	DUF6531 domain-containing protein	275	0	13	262	0	0.3345	329.38	NE
VP_RS07350	-	SMI1/KNR4 family protein	38	0	38	0	0	0.0263	19	GD
VP_RS07355	-	immunity 49 family protein	74	0	31	43	0	0.2703	483.15	NE
VP_RS07360	-	immunity 49 family protein	49	0	0	49	0	0.3265	148.75	NE
VP_RS07365	-	ammonium transporter	61	0	0	61	0	0.1803	316.73	NE
VP_RS07370	-	hypothetical protein	10	0	0	10	0	0.3	76.67	NE
VP_RS07375	cobB	NAD-dependent protein deacylase	37	0	0	37	0	0.4324	272.31	NE
VP_RS07380	-	extracellular solute-binding protein	70	0	43	27	0	0.1857	337.62	GD
VP_RS07385	-	extracellular solute-binding protein	77	0	0	77	0	0.3247	461.44	NE
VP_RS07390	potC	spermidine/putrescine ABC transporter permease PotC	56	0	0	56	0	0.3214	350.89	NE
VP_RS07395	potB	spermidine/putrescine ABC transporter permease PotB	61	0	0	61	0	0.3443	214.43	NE
VP_RS07400	potA	spermidine/putrescine ABC transporter ATP-binding protein PotA	62	22	0	40	0	0.1774	374.27	NE
VP_RS07405	-	hypothetical protein	52	0	0	52	0	0.2885	187.47	NE
VP_RS07410	-	Bax protein	44	7	0	37	0	0.1364	1094.17	NE
VP_RS07415	-	DUF2987 domain-containing protein	40	17	0	23	0	0.2	250.75	NE
VP_RS07420	ttcA	tRNA 2-thiocytidine(32) synthetase TtcA	47	0	12	35	0	0.1702	208.75	NE
VP_RS07425	uspE	universal stress protein UspE	51	0	16	35	0	0.1373	1223	NE
VP_RS07430	-	FNR family transcription factor	42	0	7	35	0	0.4524	358.21	NE
VP_RS07435	-	sulfite exporter TauE/SafE family protein	45	0	45	0	0	0.1111	124.6	GD
VP_RS07440	ccoS	cbb3-type cytochrome oxidase assembly protein CcoS	9	0	8	1	0	0.2222	172.5	GD
VP_RS07445	cadA	cadmium-translocating P-type ATPase	136	85	50	1	0	0.0294	172.75	ES
VP_RS07450	-	FixH family protein	36	0	36	0	0	0.0833	51	GD
VP_RS07455	ccoP	cytochrome-c oxidase%2C cbb3-type subunit III	58	14	43	1	0	0.0345	288	GD
VP_RS07460	-	CcoQ/FixQ family Cbb3-type cytochrome c oxidase assembly chaperone	13	13	0	0	0	0	0	ES
VP_RS07465	ccoO	cytochrome-c oxidase%2C cbb3-type subunit II	32	32	0	0	0	0	0	ES
VP_RS07470	ccoN	cytochrome-c oxidase%2C cbb3-type subunit I	103	74	29	0	0	0.0194	24	ES
VP_RS07475	-	hypothetical protein	22	0	0	22	0	0.0909	100.5	NE
VP_RS07480	-	FIST C-terminal domain-containing protein	73	0	0	73	0	0.3014	214.64	NE
VP_RS07485	-	ATP-binding protein	109	0	25	84	0	0.2294	414.24	NE
VP_RS07490	-	DUF3693 domain-containing protein	28	0	28	0	0	0.0714	57.5	GD
VP_RS07495	-	hypothetical protein	9	0	0	0	9	0.1111	432	GA
VP_RS07500	-	replication initiation factor domain-containing protein	47	12	0	3	32	0.2979	3325.29	GA
VP_RS07505	-	DUF1293 family protein	13	0	0	13	0	0.2308	38.33	NE
VP_RS07510	-	hypothetical protein	11	0	0	11	0	0.3636	2382.5	NE
VP_RS07515	-	hypothetical protein	12	0	0	12	0	0.1667	1137.5	NE
VP_RS07520	-	hypothetical protein	48	27	0	14	7	0.1875	332.89	ES
VP_RS07525	-	DUF2523 domain-containing protein	21	0	0	21	0	0.4762	575.9	NE
VP_RS07530	-	toxin	50	0	0	50	0	0.3	383.33	NE
VP_RS23550	-	hypothetical protein	9	0	0	9	0	0.2222	153.5	NE
VP_RS07535	-	hypothetical protein	142	0	61	81	0	0.1972	310.18	NE
VP_RS07540	-	phage protein	26	7	1	18	0	0.3077	319.12	NE
VP_RS07545	-	phage protein	24	0	0	24	0	0.2083	428	NE
VP_RS07550	-	hypothetical protein	92	22	0	70	0	0.2717	491.44	NE
VP_RS07555	-	hypothetical protein	10	0	0	10	0	0.2	96	NE
VP_RS07560	-	hypothetical protein	9	0	0	9	0	0.1111	1929	NE
VP_RS07565	-	hypothetical protein	19	0	0	19	0	0.3158	582.17	NE
VP_RS07570	-	hypothetical protein	42	0	0	42	0	0.3095	374.38	NE
VP_RS07575	-	hypothetical protein	17	0	0	17	0	0.1765	307.33	NE
VP_RS07580	-	hypothetical protein	15	0	0	15	0	0.3333	144	NE
VP_RS07585	-	hypothetical protein	14	0	0	14	0	0.2143	150.67	NE
VP_RS07590	-	hypothetical protein	9	0	0	9	0	0.3333	719.67	NE
VP_RS23555	-	hypothetical protein	6	0	0	6	0	0.5	681.67	NE
VP_RS07595	-	hypothetical protein	13	0	0	13	0	0.1538	220.5	NE
VP_RS07600	-	major capsid protein P2	29	0	0	29	0	0.2414	444.29	NE
VP_RS07605	-	hypothetical protein	22	0	0	22	0	0.3182	1600	NE
VP_RS07610	-	hypothetical protein	14	0	0	14	0	0.3571	236.2	NE
VP_RS07615	-	hypothetical protein	12	0	0	12	0	0.4167	1101.8	NE
VP_RS07620	-	hypothetical protein	11	0	6	5	0	0.1818	513.5	GD
VP_RS23560	-	hypothetical protein	4	0	4	0	0	0.25	38	GD
VP_RS07625	-	replication endonuclease	68	0	23	45	0	0.25	548.59	NE
VP_RS07630	-	hypothetical protein	14	0	0	14	0	0.2143	416	NE
VP_RS07635	-	hypothetical protein	12	0	0	12	0	0.3333	511	NE
VP_RS07640	-	helix-turn-helix domain-containing protein	24	0	0	24	0	0.1667	329	NE
VP_RS07645	-	hypothetical protein	11	0	0	11	0	0.1818	220.5	NE
VP_RS07650	-	hypothetical protein	28	0	0	28	0	0.2857	207.62	NE
VP_RS07655	-	DUF3634 family protein	22	0	0	22	0	0.3636	489.5	NE
VP_RS07660	matP	macrodomain Ter protein MatP	25	0	21	4	0	0.12	499	GD
VP_RS07665	-	Lon protease family protein	101	0	47	54	0	0.3168	317.09	NE
VP_RS07670	fabA	bifunctional 3-hydroxydecanoyl-ACP dehydratase/trans-2-decenoyl-ACP isomerase	27	0	27	0	0	0	0	GD
VP_RS07675	rmf	ribosome modulation factor	11	0	11	0	0	0	0	GD
VP_RS07680	-	DUF3466 family protein	99	19	10	70	0	0.202	228.95	NE
VP_RS07685	-	ABC transporter ATP-binding protein	105	12	0	93	0	0.2	344.57	NE
VP_RS07690	-	glutaredoxin family protein	17	0	0	17	0	0.4118	1109.14	NE
VP_RS07695	rlmKL	bifunctional 23S rRNA (guanine(2069)-N(7))-methyltransferase RlmK/23S rRNA (guanine(2445)-N(2))-methyltransferase RlmL	106	0	0	106	0	0.3491	662.22	NE
VP_RS07700	-	cell division protein ZapC	28	0	3	25	0	0.4286	366.42	NE
VP_RS07705	pyrD	quinone-dependent dihydroorotate dehydrogenase	49	49	0	0	0	0	0	ES
VP_RS07710	-	NAD-glutamate dehydrogenase	228	23	0	205	0	0.2588	629.83	NE
VP_RS07715	-	DUF2835 domain-containing protein	17	0	0	17	0	0.0588	19	NE
VP_RS07720	pepN	aminopeptidase N	131	0	0	131	0	0.3588	807.19	NE
VP_RS07725	-	hypothetical protein	38	0	0	38	0	0.1842	270.14	NE
VP_RS07730	prc	carboxy terminal-processing peptidase	114	0	0	114	0	0.2018	261.65	NE
VP_RS07735	proQ	RNA chaperone ProQ	38	0	0	38	0	0.2368	1153.78	NE
VP_RS07740	-	GAF domain-containing protein	30	0	0	30	0	0.3667	255.73	NE
VP_RS07745	-	ABC transporter ATP-binding protein/permease	100	0	0	100	0	0.2	324.55	NE
VP_RS07750	-	paraquat-inducible protein A	69	0	0	69	0	0.2609	1885.72	NE
VP_RS07755	mam7	MCE family putative adhesion factor MAM7	116	0	0	116	0	0.2414	681.43	NE
VP_RS07760	rsmF	16S rRNA (cytosine(1407)-C(5))-methyltransferase RsmF	67	3	0	64	0	0.194	410.54	NE
VP_RS07765	-	S1-like domain-containing RNA-binding protein	43	0	0	43	0	0.2558	578.36	NE
VP_RS07770	-	hypothetical protein	86	0	37	49	0	0.1977	225.35	NE
VP_RS07775	-	DUF4442 domain-containing protein	24	0	0	24	0	0.5417	501.31	NE
VP_RS07780	-	3-deoxy-7-phosphoheptulonate synthase	60	0	0	60	0	0.4833	574.86	NE
VP_RS07785	-	YajQ family cyclic di-GMP-binding protein	31	0	0	31	0	0.1935	131.33	NE
VP_RS07790	-	siroheme synthase	36	36	0	0	0	0	0	ES
VP_RS07795	-	amino acid ABC transporter substrate-binding protein	52	0	0	52	0	0.1923	555.6	NE
VP_RS07800	-	amino acid ABC transporter permease	72	0	0	72	0	0.2639	326.26	NE
VP_RS07805	-	amino acid ABC transporter permease	60	0	0	60	0	0.25	379.33	NE
VP_RS07810	-	amino acid ABC transporter ATP-binding protein	30	0	0	30	0	0.3	243.22	NE
VP_RS07815	-	Bax inhibitor-1/YccA family protein	38	0	0	38	0	0.3421	711.62	NE
VP_RS07820	-	chromosome partitioning protein ParB	22	0	22	0	0	0.1364	45	GD
VP_RS07825	-	TusE/DsrC/DsvC family sulfur relay protein	16	16	0	0	0	0	0	ES
VP_RS07830	yccX	acylphosphatase	19	13	0	6	0	0.1053	273.5	ES
VP_RS07835	-	methyl-accepting chemotaxis protein	46	0	19	27	0	0.1739	759.5	NE
VP_RS07840	-	class I SAM-dependent methyltransferase	57	0	14	43	0	0.3333	484.42	NE
VP_RS07845	-	calcium-binding protein	347	0	0	273	74	0.4553	1376.91	NE
VP_RS07850	-	TolC family outer membrane protein	73	0	0	73	0	0.3288	266.75	NE
VP_RS07855	-	OmpA family protein	31	0	0	31	0	0.3226	383	NE
VP_RS07860	-	tandem-95 repeat protein	512	28	0	484	0	0.3438	719.43	NE
VP_RS07865	-	TolC family outer membrane protein	71	0	46	25	0	0.2394	216.88	GD
VP_RS07870	-	OmpA family protein	30	0	0	30	0	0.3333	456.8	NE
VP_RS07875	-	DUF2750 domain-containing protein	17	0	0	17	0	0.2353	446.25	NE
VP_RS07880	-	GGDEF domain-containing protein	103	0	0	103	0	0.3204	432.76	NE
VP_RS07885	queC	7-cyano-7-deazaguanine synthase QueC	33	0	0	33	0	0.2121	1864.43	NE
VP_RS07890	queE	7-carboxy-7-deazaguanine synthase QueE	24	0	0	24	0	0.3333	1042.5	NE
VP_RS07895	-	Cof-type HAD-IIB family hydrolase	40	0	0	40	0	0.3	332.75	NE
VP_RS07900	-	NUDIX domain-containing protein	70	0	0	70	0	0.2571	483.61	NE
VP_RS07905	-	trypsin-like serine protease	67	0	0	67	0	0.4179	754	NE
VP_RS07910	-	GNAT family N-acetyltransferase	24	0	0	24	0	0.5	256.75	NE
VP_RS07915	-	propionyl-CoA synthetase	92	0	0	92	0	0.4022	448.24	NE
VP_RS07920	prpF	2-methylaconitate cis-trans isomerase PrpF	42	0	0	42	0	0.381	1060.44	NE
VP_RS07925	acnD	Fe/S-dependent 2-methylisocitrate dehydratase AcnD	137	0	0	137	0	0.4307	911.88	NE
VP_RS07930	prpC	2-methylcitrate synthase	48	0	0	48	0	0.4792	780.74	NE
VP_RS07935	prpB	methylisocitrate lyase	33	0	0	33	0	0.303	346.5	NE
VP_RS07940	-	GntR family transcriptional regulator	25	0	0	25	0	0.36	2890.67	NE
VP_RS07945	-	GFA family protein	16	10	0	6	0	0.125	77	ES
VP_RS07950	-	tripartite tricarboxylate transporter substrate binding protein	39	0	0	39	0	0.1282	1122.6	NE
VP_RS07955	-	tripartite tricarboxylate transporter TctB family protein	24	0	0	24	0	0.25	447.67	NE
VP_RS07960	-	tripartite tricarboxylate transporter permease	65	0	0	65	0	0.2923	927	NE
VP_RS07965	-	sulfite exporter TauE/SafE family protein	37	0	0	37	0	0.3514	661.62	NE
VP_RS07970	-	TAXI family TRAP transporter solute-binding subunit	46	0	0	46	0	0.3696	408.18	NE
VP_RS07975	vopD	type III secretion system translocon subunit VopD	32	0	0	32	0	0.2812	865.89	NE
VP_RS07980	vopB	type III secretion system translocon subunit VopB	39	0	0	39	0	0.4103	590.88	NE
VP_RS07985	vcrH	SycD/LcrH family type III secretion system chaperone VcrH	17	0	0	17	0	0.2353	93.75	NE
VP_RS07990	vcrV	type III secretion system needle tip protein VcrV	73	0	0	73	0	0.2603	445.42	NE
VP_RS07995	vcrG	LcrG family type III secretion system chaperone VcrG	13	0	0	13	0	0.1538	53	NE
VP_RS08000	vcrR	LcrR family type III secretion system chaperone VcrR	17	0	0	17	0	0.1765	262.33	NE
VP_RS08005	vcrD	SctV family type III secretion system export apparatus subunit VcrD	81	0	0	81	0	0.2963	900.5	NE
VP_RS08010	vscY	type III secretion system chaperone VscY	14	0	0	14	0	0.6429	376.56	NE
VP_RS08015	vscX	type III secretion system protein VscX	16	0	0	16	0	0.4375	2001.57	NE
VP_RS08020	sycN	type III secretion chaperone SycN	5	0	0	5	0	0.2	355	NE
VP_RS08025	-	TyeA family type III secretion system gatekeeper subunit	9	0	0	9	0	0.2222	62.5	NE
VP_RS08030	vopN	SctW family type III secretion system gatekeeper subunit VopN	29	0	0	29	0	0.1724	113.2	NE
VP_RS08035	vscN	SctN family type III secretion system ATPase VscN	38	0	0	38	0	0.3684	590.29	NE
VP_RS08040	vscO	type III secretion system central stalk protein VscO	20	0	0	20	0	0.15	1062	NE
VP_RS08045	vscP	type III secretion system needle length determinant VscP	49	0	0	49	0	0.3469	346.24	NE
VP_RS08050	vscQ	SctQ family type III secretion system cytoplasmic ring protein VscQ	30	0	0	30	0	0.2667	1053.25	NE
VP_RS08055	vscR	SctR family type III secretion system export apparatus subunit VscR	25	0	0	25	0	0.28	789.71	NE
VP_RS08060	vscS	SctS family type III secretion system export apparatus subunit VscS	8	0	0	8	0	0.125	4165	NE
VP_RS08065	vscT	SctT family type III secretion system export apparatus subunit VscT	33	0	0	33	0	0.3636	705.33	NE
VP_RS08070	vscU	SctU family type III secretion system export apparatus subunit VscU	38	0	0	38	0	0.3158	466.25	NE
VP_RS08075	-	LysR family transcriptional regulator	47	0	0	47	0	0.3404	127.19	NE
VP_RS08080	-	alpha/beta hydrolase	47	0	0	47	0	0.3191	576.33	NE
VP_RS08085	-	alpha/beta hydrolase	44	0	0	44	0	0.25	203.36	NE
VP_RS08090	-	hypothetical protein	36	0	0	36	0	0.3056	293.36	NE
VP_RS08095	vopQ	type III secretion system effector VopQ	60	0	0	60	0	0.3167	723.79	NE
VP_RS08100	vecA	CesT family type III secretion system chaperone VecA	18	0	0	18	0	0.2222	153.5	NE
VP_RS08105	vopR	type III secretion system effector VopR	34	0	16	18	0	0.2353	539.88	NE
VP_RS08110	-	type III secretion system chaperone	15	0	15	0	0	0.0667	106	GD
VP_RS08115	vopS	T3SS effector adenosine monophosphate-protein transferase VopS	42	0	0	42	0	0.4762	525.35	NE
VP_RS08120	-	CesT family type III secretion system chaperone	12	0	0	12	0	0.1667	163	NE
VP_RS08125	vscL	SctL family type III secretion system stator protein VscL	23	0	0	23	0	0.087	1223.5	NE
VP_RS08130	vscK	SctK family type III secretion system sorting platform protein VscK	24	0	0	24	0	0.125	310.33	NE
VP_RS08135	vscJ	SctJ family type III secretion inner membrane ring lipoprotein Vsc	27	0	0	27	0	0.2593	482.71	NE
VP_RS08140	vscI	SctI family type III secretion system inner rod subunit VscI	9	0	0	9	0	0.3333	156.67	NE
VP_RS08145	vscH	YopR family T3SS polymerization control protein VscH	20	0	0	20	0	0.4	620.25	NE
VP_RS08150	vscG	YscG family type III secretion system chaperone VscG	13	0	0	13	0	0.3077	561.5	NE
VP_RS08155	vscF	type III secretion system needle filament protein VscF	11	0	0	11	0	0.3636	887.75	NE
VP_RS08160	-	EscE/YscE/SsaE family type III secretion system needle protein co-chaperone	14	0	0	14	0	0.3571	48	NE
VP_RS08165	vscD	SctD family type III secretion system inner membrane ring subunit VscD	55	0	0	55	0	0.2909	716.19	NE
VP_RS08170	vscC	SctC family type III secretion system outer membrane ring subunit VscC	80	0	0	80	0	0.3375	496.56	NE
VP_RS08175	vscB	YscB family type III secretion system chaperone VscB	24	0	0	24	0	0.4583	131.82	NE
VP_RS08180	esxD	type III secretion system regulon anti-activator ExsD	32	0	0	32	0	0.125	240	NE
VP_RS08185	exsA	type III secretion system transcriptional regulator ExsA	36	0	0	36	0	0.3889	363.43	NE
VP_RS08190	-	YscW family type III secretion system pilotin	26	18	0	8	0	0.1923	75	ES
VP_RS08195	exsC	type III secretion system regulatory chaperone ExsC	22	3	0	19	0	0.2273	418.6	NE
VP_RS08200	exsE2	T3SS regulon translocated regulator ExsE2	8	0	0	8	0	0.375	173	NE
VP_RS08205	-	aldehyde dehydrogenase	67	0	0	67	0	0.3731	857.28	NE
VP_RS08210	-	sigma-54-dependent Fis family transcriptional regulator	74	0	0	74	0	0.3378	674.04	NE
VP_RS23565	-	hypothetical protein	6	0	0	6	0	0	0	NE
VP_RS08215	-	hypothetical protein	7	0	0	7	0	0.2857	523	NE
VP_RS23570	-	hypothetical protein	25	0	0	25	0	0.36	226.11	NE
VP_RS08225	gnd	decarboxylating NADP(+)-dependent phosphogluconate dehydrogenase	93	77	0	16	0	0.0323	297.33	ES
VP_RS08230	pgl	6-phosphogluconolactonase	37	0	0	37	0	0.1892	371.43	NE
VP_RS08235	-	glucose-6-phosphate dehydrogenase	82	0	0	82	0	0.3293	825.74	NE
VP_RS08240	-	response regulator	34	0	0	34	0	0.4412	472.8	NE
VP_RS08245	-	sensor histidine kinase	66	0	0	66	0	0.3182	271.95	NE
VP_RS08250	-	hypothetical protein	13	0	0	13	0	0.5385	304.29	NE
VP_RS08255	-	TolC family protein	74	0	0	74	0	0.2297	505.88	NE
VP_RS08260	-	biotin/lipoyl-binding protein	39	0	0	39	0	0.3077	521.5	NE
VP_RS08265	-	ABC transporter permease	55	0	0	55	0	0.2727	235	NE
VP_RS08270	-	ABC transporter permease	67	0	0	67	0	0.2836	258.63	NE
VP_RS08275	-	cytochrome-c peroxidase	45	0	0	45	0	0.3778	252.82	NE
VP_RS08280	-	aspartate kinase	71	0	0	71	0	0.338	882.5	NE
VP_RS08285	-	ectoine synthase	18	0	0	18	0	0.3333	305.5	NE
VP_RS08290	ectB	diaminobutyrate--2-oxoglutarate transaminase	53	33	0	20	0	0.0943	533.6	ES
VP_RS08295	ectA	diaminobutyrate acetyltransferase	22	22	0	0	0	0	0	ES
VP_RS08300	-	BCCT family transporter	68	0	0	68	0	0.2353	534.38	NE
VP_RS08305	-	3'-5' exonuclease	37	0	0	37	0	0.1351	514.6	NE
VP_RS08310	-	DUF294 nucleotidyltransferase-like domain-containing protein	79	0	0	79	0	0.3165	398.52	NE
VP_RS08315	proV	glycine betaine/L-proline ABC transporter ATP-binding protein ProV	42	22	0	20	0	0.1667	636.43	ES
VP_RS08320	proW	glycine betaine/L-proline ABC transporter permease ProW	46	2	0	44	0	0.1087	249.4	NE
VP_RS08325	proX	glycine betaine/L-proline ABC transporter substrate-binding protein ProX	46	0	0	46	0	0.2391	538.36	NE
VP_RS08330	-	thermostable hemolysin	28	0	0	28	0	0.3571	922.2	NE
VP_RS08335	-	AMP-binding protein	64	0	37	27	0	0.25	506.19	GD
VP_RS08340	-	iron-containing redox enzyme family protein	25	0	0	25	0	0.44	1693.45	NE
VP_RS08345	-	SDR family oxidoreductase	24	0	0	24	0	0.2083	1472.2	NE
VP_RS08350	-	hypothetical protein	23	0	0	23	0	0.1739	275.75	NE
VP_RS08355	-	response regulator	29	0	0	29	0	0.2414	400.57	NE
VP_RS08360	-	two-component sensor histidine kinase	59	0	0	59	0	0.4237	628.44	NE
VP_RS08365	-	LTA synthase family protein	82	0	0	82	0	0.2561	305.86	NE
VP_RS08370	-	glyoxalase	20	14	0	6	0	0.1	201.5	ES
VP_RS08375	-	hypothetical protein	24	0	0	24	0	0.3333	441.5	NE
VP_RS08380	-	hypothetical protein	33	0	0	33	0	0.2727	1023.67	NE
VP_RS23575	-	hypothetical protein	11	0	11	0	0	0.1818	19.5	GD
VP_RS08385	-	sodium:alanine symporter family protein	79	0	0	79	0	0.3291	965.12	NE
VP_RS08390	-	hypothetical protein	27	0	5	22	0	0.2593	260.57	NE
VP_RS08395	-	LysE family translocator	38	0	24	14	0	0.1053	211.25	GD
VP_RS08400	-	carboxypeptidase M32	60	0	0	60	0	0.2667	1190	NE
VP_RS08405	lpxL	LpxL/LpxP family Kdo(2)-lipid IV(A) lauroyl/palmitoleoyl acyltransferase	60	0	38	22	0	0.3333	747.65	GD
VP_RS08410	-	APC family permease	85	0	0	85	0	0.3059	681.73	NE
VP_RS08415	-	hypothetical protein	20	0	0	20	0	0.35	297.57	NE
VP_RS08420	metA	homoserine O-succinyltransferase	50	50	0	0	0	0	0	ES
VP_RS08425	pilW	type IV pilus biogenesis/stability protein PilW	42	0	0	42	0	0.4286	646.22	NE
VP_RS08430	-	phosphate/phosphite/phosphonate ABC transporter substrate-binding protein	45	0	0	45	0	0.2444	198	NE
VP_RS08435	-	EAL domain-containing protein	109	0	0	109	0	0.3394	501.41	NE
VP_RS08440	-	response regulator	127	0	66	61	0	0.2362	413.97	GD
VP_RS08445	-	hypothetical protein	21	0	0	21	0	0.4286	345.33	NE
VP_RS08450	-	hypothetical protein	63	0	0	63	0	0.4603	580.14	NE
VP_RS08455	-	sugar O-acetyltransferase	32	0	0	32	0	0.3438	958.82	NE
VP_RS08460	-	hypothetical protein	18	0	0	18	0	0.2778	762	NE
VP_RS08465	cyaB	class IV adenylate cyclase	25	25	0	0	0	0	0	ES
VP_RS08470	-	DUF962 domain-containing protein	22	0	0	22	0	0.4545	263.9	NE
VP_RS08475	-	MmcQ/YjbR family DNA-binding protein	16	0	0	16	0	0.1875	272	NE
VP_RS08480	-	MarR family transcriptional regulator	25	2	0	23	0	0.2	441.6	NE
VP_RS08485	-	DMT family transporter	40	8	0	32	0	0.225	1102.67	NE
VP_RS08490	-	AraC family transcriptional regulator	35	0	0	35	0	0.3143	849	NE
VP_RS08495	-	alanyl-tRNA editing protein	25	0	0	25	0	0.2	186.4	NE
VP_RS08500	-	Ig-like domain-containing protein	95	0	0	95	0	0.3368	742.94	NE
VP_RS08505	-	EAL domain-containing protein	82	0	0	82	0	0.3415	257.43	NE
VP_RS08510	-	manganese-dependent inorganic pyrophosphatase	33	13	0	20	0	0.1212	228	NE
VP_RS08515	gabT	4-aminobutyrate--2-oxoglutarate transaminase	57	0	0	57	0	0.4561	702.08	NE
VP_RS08520	-	NAD-dependent succinate-semialdehyde dehydrogenase	55	0	0	55	0	0.3455	981.95	NE
VP_RS08525	aguA	agmatine deiminase	44	0	0	44	0	0.2955	1708.15	NE
VP_RS08530	aguB	N-carbamoylputrescine amidase	34	0	0	34	0	0.3235	778.18	NE
VP_RS08535	-	FAD-binding oxidoreductase	65	0	0	65	0	0.3231	1140.24	NE
VP_RS08540	-	aldehyde dehydrogenase	50	0	0	50	0	0.3	1064.07	NE
VP_RS08545	puuR	HTH-type transcriptional regulator PuuR	26	0	0	26	0	0.0769	413	NE
VP_RS08550	-	gamma-glutamyl-gamma-aminobutyrate hydrolase family protein	36	0	0	36	0	0.25	704	NE
VP_RS08555	-	glutamine synthetase family protein	70	12	0	58	0	0.2857	246.3	NE
VP_RS08560	-	sodium:proton antiporter	66	0	0	66	0	0.3182	1017.24	NE
VP_RS08565	-	hypothetical protein	37	0	2	35	0	0.3243	601.33	NE
VP_RS08570	-	DUF3291 domain-containing protein	33	0	21	12	0	0.303	314.9	GD
VP_RS08575	-	hypothetical protein	11	0	0	11	0	0.0909	19	NE
VP_RS08580	-	IS3-like element ISVpa2 family transposase	48	0	0	48	0	0.375	473.56	NE
VP_RS08580	-	IS3-like element ISVpa2 family transposase	48	0	0	48	0	0.375	473.56	NE
VP_RS08585	-	cold shock domain-containing protein	29	0	0	29	0	0.4828	194.07	NE
VP_RS08590	-	GFA family protein	26	0	0	26	0	0.2308	121.67	NE
VP_RS08595	-	hypothetical protein	47	0	37	10	0	0.1915	93	GD
VP_RS08600	-	hypothetical protein	43	0	0	43	0	0.3256	281.71	NE
VP_RS08605	-	hypothetical protein	34	0	0	34	0	0.5882	99.9	NE
VP_RS08610	-	GNAT family N-acetyltransferase	26	0	0	26	0	0.0769	297.5	NE
VP_RS08615	-	DUF3265 domain-containing protein	6	0	0	6	0	0.1667	355	NE
VP_RS08620	-	hypothetical protein	63	0	0	63	0	0.2063	271.85	NE
VP_RS08625	-	DUF3265 domain-containing protein	14	0	0	14	0	0.3571	263.2	NE
VP_RS08630	-	RidA family protein	25	0	0	25	0	0.24	318.33	NE
VP_RS08635	-	VOC family protein	21	0	0	21	0	0.1429	445	NE
VP_RS08640	-	DUF3265 domain-containing protein	7	0	4	3	0	0.2857	389	GD
VP_RS08650	-	hypothetical protein	23	0	1	22	0	0.4783	198.18	NE
VP_RS08655	-	DUF3265 domain-containing protein	7	0	0	7	0	0.1429	10	NE
VP_RS23735	-	hypothetical protein	144	0	49	95	0	0.2639	278.84	NE
VP_RS08665	-	DUF3265 domain-containing protein	8	0	6	2	0	0.125	192	GD
VP_RS08670	-	DUF3265 domain-containing protein	6	0	0	6	0	0.1667	777	NE
VP_RS08675	-	nuclear transport factor 2 family protein	22	0	0	22	0	0.3182	348.14	NE
VP_RS08680	-	hypothetical protein	59	0	38	21	0	0.2881	111.35	GD
VP_RS08685	-	DUF3265 domain-containing protein	8	0	0	8	0	0.25	125	NE
VP_RS08690	-	antibiotic biosynthesis monooxygenase	23	0	0	23	0	0.2174	207.6	NE
VP_RS08695	-	tRNA-binding protein	25	0	0	25	0	0.12	172.67	NE
VP_RS08700	-	OsmC family protein	32	0	0	32	0	0.4375	330.43	NE
VP_RS23700	-	DUF3265 domain-containing protein	7	0	0	7	0	0.5714	556.75	NE
VP_RS08710	-	tetratricopeptide repeat protein	52	0	26	26	0	0.25	119.69	NE
VP_RS08715	-	DUF3265 domain-containing protein	4	0	4	0	0	0.25	10	GD
VP_RS08720	-	toll/interleukin-1 receptor domain-containing protein	68	0	0	68	0	0.25	198.12	NE
VP_RS08725	-	hypothetical protein	27	0	0	27	0	0.2222	41.67	NE
VP_RS08730	-	DUF3265 domain-containing protein	9	0	0	9	0	0.2222	115	NE
VP_RS08735	-	hypothetical protein	40	0	0	40	0	0.55	206.77	NE
VP_RS08740	-	DUF3265 domain-containing protein	7	0	0	7	0	0.5714	115	NE
VP_RS08745	-	hypothetical protein	5	0	0	5	0	0.2	48	NE
VP_RS08750	-	DUF3265 domain-containing protein	6	0	0	6	0	0.5	118.33	NE
VP_RS08755	-	HIT family protein	29	0	0	29	0	0.2759	134.5	NE
VP_RS08760	-	DUF3265 domain-containing protein	12	0	0	12	0	0.25	387	NE
VP_RS08765	-	hypothetical protein	33	0	0	33	0	0.4242	488.93	NE
VP_RS08770	-	DUF3265 domain-containing protein	6	0	0	6	0	0.1667	403	NE
VP_RS08775	-	energy transducer TonB	38	0	0	38	0	0.2105	151.38	NE
VP_RS08780	-	Txe/YoeB family addiction module toxin	21	0	0	21	0	0.3333	430.29	NE
VP_RS08785	-	type II toxin-antitoxin system prevent-host-death family antitoxin	24	23	0	1	0	0.0417	787	ES
VP_RS08790	-	DUF3265 domain-containing protein	4	0	0	4	0	0.25	48	NE
VP_RS08795	-	hypothetical protein	105	0	77	28	0	0.1524	225	GD
VP_RS08800	-	DUF3265 domain-containing protein	6	0	0	6	0	0.1667	115	NE
VP_RS08805	-	hypothetical protein	30	0	0	30	0	0.3667	301.18	NE
VP_RS08810	-	DUF3265 domain-containing protein	7	0	0	7	0	0.1429	576	NE
VP_RS08815	-	CBS domain-containing protein	47	0	21	26	0	0.2553	381.58	NE
VP_RS08820	-	phospholipase D-like domain-containing protein	59	0	15	44	0	0.2034	188.67	NE
VP_RS23585	-	hypothetical protein	12	0	0	12	0	0.1667	3939.5	NE
VP_RS08830	-	GNAT family N-acetyltransferase	40	0	0	40	0	0.2	1103.62	NE
VP_RS23705	-	DUF3265 domain-containing protein	6	0	0	6	0	0.3333	480	NE
VP_RS08840	-	nicotinamide mononucleotide transporter	19	0	4	15	0	0.1579	345.67	NE
VP_RS08845	-	DUF3265 domain-containing protein	12	0	12	0	0	0.0833	326	GD
VP_RS08850	-	type II toxin-antitoxin system RelB/DinJ family antitoxin	11	0	11	0	0	0	0	GD
VP_RS08855	-	type II toxin-antitoxin system mRNA interferase toxin%2C RelE/StbE family	15	0	15	0	0	0.1333	43.5	GD
VP_RS08860	-	DUF3265 domain-containing protein	9	0	9	0	0	0	0	GD
VP_RS08865	-	nucleotide pyrophosphohydrolase	26	0	1	25	0	0.3077	238.88	NE
VP_RS08870	-	DUF3265 domain-containing protein	8	0	0	8	0	0.125	1497	NE
VP_RS08875	-	GNAT family N-acetyltransferase	30	0	0	30	0	0.2333	458.14	NE
VP_RS08880	-	DUF3265 domain-containing protein	5	0	0	5	0	0	0	NE
VP_RS08885	-	nucleotide pyrophosphohydrolase	26	0	0	26	0	0.4231	119.64	NE
VP_RS08890	-	cold shock domain-containing protein	29	0	0	29	0	0.4828	205	NE
VP_RS08895	-	DUF3265 domain-containing protein	5	0	0	5	0	0.4	144	NE
VP_RS08900	-	hypothetical protein	36	0	0	36	0	0.2222	168	NE
VP_RS08905	-	ClbS/DfsB family four-helix bundle protein	38	0	0	38	0	0.4211	185.38	NE
VP_RS08910	-	DUF3265 domain-containing protein	6	0	0	6	0	0.1667	173	NE
VP_RS08915	-	hypothetical protein	32	0	0	32	0	0.375	455.08	NE
VP_RS08920	-	hypothetical protein	48	0	0	48	0	0.1875	293.44	NE
VP_RS08925	-	DUF3265 domain-containing protein	7	0	0	7	0	0.1429	489	NE
VP_RS08930	-	hypothetical protein	44	0	0	44	0	0.2273	104.7	NE
VP_RS08935	-	DUF3265 domain-containing protein	7	0	0	7	0	0.4286	76.67	NE
VP_RS08940	-	type II toxin-antitoxin system RelB/DinJ family antitoxin	10	0	0	10	0	0.1	48	NE
VP_RS08945	-	type II toxin-antitoxin system mRNA interferase toxin%2C RelE/StbE family	13	0	0	13	0	0.3846	852.2	NE
VP_RS08950	-	DUF3265 domain-containing protein	9	0	0	9	0	0	0	NE
VP_RS08955	-	GNAT family N-acetyltransferase	46	0	0	46	0	0.3696	283	NE
VP_RS08960	-	hypothetical protein	47	0	0	47	0	0.2553	129.75	NE
VP_RS08965	-	DUF1311 domain-containing protein	32	0	0	32	0	0.4688	177.4	NE
VP_RS08970	-	hypothetical protein	49	0	0	49	0	0.2041	621.9	NE
VP_RS08975	-	hypothetical protein	34	0	0	34	0	0.5882	103.7	NE
VP_RS08980	-	hypothetical protein	8	0	8	0	0	0.125	10	GD
VP_RS08985	-	DUF3265 domain-containing protein	7	0	7	0	0	0.2857	86.5	GD
VP_RS08990	-	GNAT family N-acetyltransferase	25	0	17	0	8	0.36	796.67	GD
VP_RS08995	-	DUF3265 domain-containing protein	5	0	5	0	0	0.2	96	GD
VP_RS09000	-	EcsC family protein	53	0	24	29	0	0.3208	564.06	NE
VP_RS09005	-	DUF3265 domain-containing protein	6	0	0	6	0	0.1667	29	NE
VP_RS09010	-	hypothetical protein	30	0	0	30	0	0.3333	337.8	NE
VP_RS09015	-	DUF3265 domain-containing protein	6	0	0	6	0	0.5	96.33	NE
VP_RS09020	-	HIT family protein	29	5	0	24	0	0.2414	117.86	NE
VP_RS09025	-	TIGR02391 family protein	66	23	0	43	0	0.2121	255.79	NE
VP_RS09030	-	hypothetical protein	26	5	0	21	0	0.2308	647.83	NE
VP_RS09035	-	DUF3265 domain-containing protein	9	0	0	9	0	0.1111	29	NE
VP_RS09040	-	hypothetical protein	41	17	0	24	0	0.3415	454.64	NE
VP_RS09045	-	hypothetical protein	13	8	0	5	0	0.0769	77	ES
VP_RS09050	-	DUF645 family protein	6	0	0	6	0	0.5	134.33	NE
VP_RS09055	-	ClbS/DfsB family four-helix bundle protein	38	0	0	38	0	0.4211	274.25	NE
VP_RS09060	-	DUF3265 domain-containing protein	7	0	0	7	0	0.2857	1871	NE
VP_RS09065	-	GNAT family N-acetyltransferase	28	0	0	28	0	0.5	457.21	NE
VP_RS09070	-	DUF3265 domain-containing protein	6	0	0	6	0	0.3333	67.5	NE
VP_RS09075	-	LysE family transporter	48	0	0	48	0	0.4167	370.1	NE
VP_RS09080	-	VOC family protein	25	0	0	25	0	0.32	268.75	NE
VP_RS09085	-	integron integrase	61	0	35	26	0	0.2623	409.75	GD
VP_RS09090	-	DUF2947 domain-containing protein	18	0	0	18	0	0.3333	284.83	NE
VP_RS09095	-	HD domain-containing protein	31	0	0	31	0	0.2581	434.12	NE
VP_RS09100	rimJ	ribosomal protein S5-alanine N-acetyltransferase	34	0	0	34	0	0.2941	267.8	NE
VP_RS09105	tyrR	transcriptional regulator TyrR	82	0	0	82	0	0.3171	320.42	NE
VP_RS09110	-	YcjF family protein	45	0	0	45	0	0.3556	428.88	NE
VP_RS09115	-	YcjX family protein	61	0	0	61	0	0.2787	714.71	NE
VP_RS09120	-	hypothetical protein	11	0	0	11	0	0.0909	77	NE
VP_RS09125	-	fumarate hydratase	85	21	0	64	0	0.1765	302.67	NE
VP_RS09130	pabB	aminodeoxychorismate synthase component I	56	54	0	2	0	0.0357	230.5	ES
VP_RS09135	-	ATP-binding protein	69	26	0	43	0	0.2464	430.76	NE
VP_RS09140	-	heme NO-binding domain-containing protein	26	0	0	26	0	0.4231	1039	NE
VP_RS09145	-	CoA pyrophosphatase	28	0	0	28	0	0.1071	876.33	NE
VP_RS09150	-	serine transporter	79	0	0	79	0	0.4304	594.5	NE
VP_RS09155	-	L-serine ammonia-lyase	69	0	0	69	0	0.3478	439.5	NE
VP_RS09160	-	EAL domain-containing protein	87	0	0	87	0	0.4598	301.6	NE
VP_RS09165	-	GNAT family N-acetyltransferase	23	0	0	23	0	0.4783	554.09	NE
VP_RS09170	queD	6-carboxytetrahydropterin synthase QueD	25	0	0	25	0	0.32	499.12	NE
VP_RS09175	-	type II toxin-antitoxin system Phd/YefM family antitoxin	18	0	0	18	0	0.2222	124.75	NE
VP_RS09180	-	hypothetical protein	13	0	13	0	0	0.1538	134	GD
VP_RS09185	-	cold-shock protein	11	1	9	1	0	0.0909	499	GD
VP_RS09190	rnr	ribonuclease R	142	15	0	127	0	0.331	318.6	NE
VP_RS23595	-	hypothetical protein	8	0	8	0	0	0.25	19	GD
VP_RS09195	-	hypothetical protein	9	0	8	1	0	0.1111	509	GD
VP_RS09200	-	methyl-accepting chemotaxis protein	58	0	0	58	0	0.2931	484.94	NE
VP_RS09205	asnS	asparagine--tRNA ligase	79	78	0	1	0	0.0127	825	ES
VP_RS09210	-	hypothetical protein	11	0	0	11	0	0.4545	151.6	NE
VP_RS09215	-	PLP-dependent aminotransferase family protein	65	0	0	65	0	0.2154	292	NE
VP_RS09220	-	hypothetical protein	15	0	0	15	0	0.4	240	NE
VP_RS09225	-	hypothetical protein	15	0	0	15	0	0.6	1874.44	NE
VP_RS09230	-	aspartate/tyrosine/aromatic aminotransferase	63	62	0	1	0	0.0159	29	ES
VP_RS09235	-	porin family protein	34	0	0	34	0	0.3235	383.82	NE
VP_RS09240	-	DUF294 nucleotidyltransferase-like domain-containing protein	79	0	0	79	0	0.3165	1516.32	NE
VP_RS09245	-	3'-5' exonuclease	26	0	0	26	0	0.1923	149.6	NE
VP_RS09250	-	methyl-accepting chemotaxis protein	82	0	9	73	0	0.378	792.32	NE
VP_RS09255	-	BCCT family transporter	89	0	4	85	0	0.3258	449.69	NE
VP_RS09260	-	MarR family transcriptional regulator CosR	21	0	21	0	0	0.0952	10	GD
VP_RS09265	-	response regulator transcription factor	30	0	1	29	0	0.3	616.33	NE
VP_RS09270	-	cache domain-containing protein	46	0	0	46	0	0.2391	595.09	NE
VP_RS09275	-	TRAP transporter large permease subunit	50	0	0	50	0	0.34	566.82	NE
VP_RS09280	-	TRAP transporter small permease subunit	27	0	0	27	0	0.4815	355.85	NE
VP_RS09285	-	TRAP transporter substrate-binding protein	45	0	0	45	0	0.2444	728.55	NE
VP_RS09290	-	hypothetical protein	23	5	0	18	0	0.3478	632.25	NE
VP_RS09295	-	DUF2982 domain-containing protein	32	0	0	32	0	0.375	488.67	NE
VP_RS09300	-	MBL fold metallo-hydrolase	34	0	0	34	0	0.2941	481.9	NE
VP_RS09305	-	DUF882 domain-containing protein	27	22	0	5	0	0.1111	515	ES
VP_RS09310	-	L%2CD-transpeptidase family protein	69	10	0	59	0	0.2754	961.21	NE
VP_RS09315	-	DUF1513 domain-containing protein	36	7	0	29	0	0.3889	524.43	NE
VP_RS09320	-	iron-regulated protein A	51	0	0	51	0	0.3333	529.06	NE
VP_RS09325	-	c-type cytochrome	59	0	0	59	0	0.3898	861.96	NE
VP_RS09330	-	peptidase	66	3	0	63	0	0.3788	803.56	NE
VP_RS09335	ribA	GTP cyclohydrolase II	37	37	0	0	0	0	0	ES
VP_RS23600	-	hypothetical protein	10	10	0	0	0	0	0	ES
VP_RS09340	nrfF	heme lyase NrfEFG subunit NrfF	31	7	0	24	0	0.2258	115.14	NE
VP_RS09345	-	DsbE family thiol:disulfide interchange protein	31	0	0	31	0	0.2581	494.12	NE
VP_RS09350	-	heme lyase CcmF/NrfE family subunit	118	0	0	118	0	0.4068	528.65	NE
VP_RS09355	nrfD	cytochrome c nitrite reductase subunit NrfD	45	0	0	45	0	0.4222	486.53	NE
VP_RS09360	nrfC	cytochrome c nitrite reductase Fe-S protein	35	0	0	35	0	0.2571	720.89	NE
VP_RS09365	nrfB	cytochrome c nitrite reductase pentaheme subunit	19	0	0	19	0	0.4737	398.78	NE
VP_RS09370	nrfA	ammonia-forming nitrite reductase cytochrome c552 subunit	66	0	0	66	0	0.1667	521.73	NE
VP_RS09375	-	hypothetical protein	24	0	0	24	0	0.2083	261	NE
VP_RS09380	-	cytochrome c	40	0	0	40	0	0.325	1021.62	NE
VP_RS09385	gyrA	DNA topoisomerase (ATP-hydrolyzing) subunit A	152	152	0	0	0	0	0	ES
VP_RS09390	-	bifunctional 3-demethylubiquinone 3-O-methyltransferase/2-octaprenyl-6-hydroxy phenol methylase	38	38	0	0	0	0	0	ES
VP_RS09395	nrdA	ribonucleoside-diphosphate reductase subunit alpha	136	136	0	0	0	0	0	ES
VP_RS09400	nrdB	ribonucleotide-diphosphate reductase subunit beta	54	54	0	0	0	0	0	ES
VP_RS09405	-	class I ribonucleotide reductase maintenance protein YfaE	11	1	0	10	0	0.4545	495.2	NE
VP_RS09410	-	CinA family nicotinamide mononucleotide deamidase-related protein	66	0	0	66	0	0.2576	571.35	NE
VP_RS09415	-	DUF3943 domain-containing protein	43	0	0	43	0	0.3721	284.94	NE
VP_RS09420	-	transcriptional regulator	25	0	0	25	0	0.24	468.83	NE
VP_RS09425	nspC	carboxynorspermidine decarboxylase	51	0	0	51	0	0.3137	352.69	NE
VP_RS09430	-	saccharopine dehydrogenase family protein	66	0	0	66	0	0.4091	657.67	NE
VP_RS09435	-	pyridoxal phosphate-dependent class III aminotransferase	136	0	0	136	0	0.2647	638.33	NE
VP_RS09460	pgsA	CDP-diacylglycerol--glycerol-3-phosphate 3-phosphatidyltransferase	32	32	0	0	0	0	0	ES
VP_RS09465	uvrC	excinuclease ABC subunit UvrC	99	0	0	99	0	0.4343	626.07	NE
VP_RS09470	uvrY	UvrY/SirA/GacA family response regulator transcription factor	31	31	0	0	0	0	0	ES
VP_RS09475	-	DNA polymerase II	114	0	30	84	0	0.2982	367.82	NE
VP_RS09480	-	hypothetical protein	37	0	0	37	0	0.2432	570.56	NE
VP_RS09485	yeiP	elongation factor P-like protein YeiP	34	0	0	34	0	0.4706	796	NE
VP_RS09490	-	HI1450 family dsDNA-mimic protein	16	13	0	3	0	0.125	24	ES
VP_RS09495	rluB	23S rRNA pseudouridine(2605) synthase RluB	48	1	0	47	0	0.2708	1034.31	NE
VP_RS09500	-	calcium-binding protein	39	0	0	39	0	0.3077	685.33	NE
VP_RS09505	-	threonylcarbamoyl-AMP synthase	24	0	0	24	0	0.4167	918.5	NE
VP_RS09510	-	PHP domain-containing protein	47	0	0	47	0	0.3191	432	NE
VP_RS09515	-	trp operon leader peptide	7	0	0	7	0	0.5714	108	NE
VP_RS09520	-	anthranilate synthase component 1	69	68	0	1	0	0.0145	86	ES
VP_RS09525	-	aminodeoxychorismate/anthranilate synthase component II	22	22	0	0	0	0	0	ES
VP_RS09530	trpD	anthranilate phosphoribosyltransferase	46	46	0	0	0	0	0	ES
VP_RS09535	trpCF	bifunctional indole-3-glycerol-phosphate synthase TrpC/phosphoribosylanthranilate isomerase TrpF	67	65	0	2	0	0.0149	29	ES
VP_RS09540	trpB	tryptophan synthase subunit beta	53	52	0	1	0	0.0189	403	ES
VP_RS09545	trpA	tryptophan synthase subunit alpha	30	30	0	0	0	0	0	ES
VP_RS09550	-	Crp/Fnr family transcriptional regulator	39	2	0	37	0	0.359	255.64	NE
VP_RS09555	-	long-chain fatty acid--CoA ligase	74	0	0	74	0	0.3378	251.88	NE
VP_RS09560	-	dicarboxylate/amino acid:cation symporter	66	0	0	66	0	0.3485	1135.3	NE
VP_RS09565	opaM	acyl-homoserine-lactone synthase OpaM	62	0	0	62	0	0.2419	327.07	NE
VP_RS09570	-	hybrid sensor histidine kinase/response regulator	119	0	0	119	0	0.3613	645.44	NE
VP_RS09575	-	hypothetical protein	16	0	0	16	0	0.5625	425.67	NE
VP_RS09580	-	septation protein A	35	0	0	35	0	0.3143	800.18	NE
VP_RS09585	yciA	acyl-CoA thioester hydrolase YciA	19	0	0	19	0	0.2632	482	NE
VP_RS09590	-	YciI family protein	11	0	0	11	0	0.1818	571	NE
VP_RS09595	-	GspS/AspS pilotin family protein	23	0	0	23	0	0.4783	370	NE
VP_RS09600	metE	5-methyltetrahydropteroyltriglutamate--homocysteine S-methyltransferase	96	0	47	49	0	0.1875	510.83	NE
VP_RS09605	metR	HTH-type transcriptional regulator MetR	36	35	0	1	0	0.0278	413	ES
VP_RS09610	-	DUF4250 domain-containing protein	11	0	0	11	0	0.2727	882.67	NE
VP_RS09615	-	hypothetical protein	30	0	0	30	0	0.4	750.17	NE
VP_RS09620	-	EAL domain-containing protein	83	0	1	82	0	0.241	842.25	NE
VP_RS09625	-	YgiQ family radical SAM protein	110	0	9	101	0	0.3	573.27	NE
VP_RS09630	-	methyl-accepting chemotaxis protein	78	11	0	67	0	0.2949	744	NE
VP_RS09635	-	response regulator transcription factor	30	0	0	30	0	0.1333	415	NE
VP_RS09640	-	HAMP domain-containing histidine kinase	51	0	0	51	0	0.3529	414.28	NE
VP_RS09645	-	leucine-rich repeat-containing serine/threonine-protein kinase	52	0	0	52	0	0.2692	548.36	NE
VP_RS09650	-	1-aminocyclopropane-1-carboxylate deaminase/D-cysteine desulfhydrase	48	0	0	48	0	0.3333	450.44	NE
VP_RS09655	-	hydrolase	25	0	0	25	0	0.48	903.58	NE
VP_RS09660	-	LysR family transcriptional regulator	37	0	0	37	0	0.3514	352.92	NE
VP_RS09665	-	HlyD family secretion protein	46	0	0	46	0	0.2609	896.58	NE
VP_RS09670	-	DUF2955 domain-containing protein	50	0	0	50	0	0.22	1003.36	NE
VP_RS09675	-	methionine synthase	41	0	0	41	0	0.1951	434.25	NE
VP_RS09680	-	DUF1852 domain-containing protein	43	0	0	43	0	0.1395	1423.5	NE
VP_RS09685	-	helix-turn-helix domain-containing protein	51	0	0	51	0	0.4706	569.88	NE
VP_RS09690	-	cysteine hydrolase	27	0	0	27	0	0.1852	151.8	NE
VP_RS09695	-	ABC transporter ATP-binding protein	25	0	0	25	0	0.16	151	NE
VP_RS09700	-	ABC transporter permease	49	0	0	49	0	0.4286	602.38	NE
VP_RS09705	-	ABC transporter permease	44	0	0	44	0	0.3182	408.64	NE
VP_RS09710	-	TolC family protein	48	0	0	48	0	0.2708	761.15	NE
VP_RS09715	-	efflux RND transporter periplasmic adaptor subunit	32	0	0	32	0	0.3125	404	NE
VP_RS09720	-	GNAT family N-acetyltransferase	27	0	0	27	0	0.3704	399.3	NE
VP_RS09725	-	GNAT family N-acetyltransferase	21	0	0	21	0	0.2381	383.8	NE
VP_RS09730	-	class I SAM-dependent methyltransferase	34	0	0	34	0	0.2941	476.1	NE
VP_RS09735	-	class I SAM-dependent methyltransferase	33	0	3	30	0	0.2121	422.14	NE
VP_RS09740	-	hypothetical protein	24	0	2	22	0	0.2917	612.86	NE
VP_RS09745	-	protein disulfide oxidoreductase	29	0	0	29	0	0.2759	368.5	NE
VP_RS09750	-	suppressor for copper-sensitivity B	82	0	0	82	0	0.3415	789.93	NE
VP_RS09755	-	hypothetical protein	12	0	0	12	0	0.25	115.33	NE
VP_RS09760	-	LysR family transcriptional regulator	32	0	0	32	0	0.2812	308.22	NE
VP_RS09765	-	response regulator	23	0	0	23	0	0.4348	310	NE
VP_RS09770	-	sensor histidine kinase	65	0	0	65	0	0.2462	740.06	NE
VP_RS09775	-	4Fe-4S dicluster domain-containing protein	29	0	0	29	0	0.3448	842.6	NE
VP_RS09780	nrfD	polysulfide reductase NrfD	52	0	0	52	0	0.3269	997.88	NE
VP_RS09785	ttrA	tetrathionate reductase subunit TtrA	112	0	0	112	0	0.3125	912.29	NE
VP_RS09790	-	c-type cytochrome	29	0	0	29	0	0.4483	738.31	NE
VP_RS09795	-	c-type cytochrome	54	0	0	54	0	0.2778	1398.53	NE
VP_RS09800	-	paraquat-inducible protein A	59	0	0	59	0	0.3898	323.04	NE
VP_RS09805	pqiB	intermembrane transport protein PqiB	76	0	0	76	0	0.4605	403.91	NE
VP_RS09810	-	ABC-type transport auxiliary lipoprotein family protein	32	0	0	32	0	0.25	518.38	NE
VP_RS09815	-	glycosyltransferase family 39 protein	103	0	0	103	0	0.2816	277.38	NE
VP_RS09820	-	VTT domain-containing protein	45	0	0	45	0	0.1333	92.83	NE
VP_RS09825	-	glycosyltransferase family 2 protein	34	0	17	17	0	0.3529	736.58	NE
VP_RS09830	-	NAD-dependent epimerase	97	0	97	0	0	0.0619	83.33	GD
VP_RS09835	-	hypothetical protein	18	0	18	0	0	0.1111	72	GD
VP_RS09840	-	extracellular solute-binding protein	105	0	3	102	0	0.3619	452.89	NE
VP_RS09845	pyrF	orotidine-5'-phosphate decarboxylase	41	35	0	6	0	0.0732	118.67	ES
VP_RS09850	lapB	lipopolysaccharide assembly protein LapB	62	62	0	0	0	0	0	ES
VP_RS09855	-	lipopolysaccharide assembly protein LapA domain-containing protein	18	12	0	6	0	0.0556	38	ES
VP_RS09860	ihfB	integration host factor subunit beta	19	19	0	0	0	0	0	ES
VP_RS09865	rpsA	30S ribosomal protein S1	102	102	0	0	0	0	0	ES
VP_RS09870	cmk	(d)CMP kinase	41	41	0	0	0	0	0	ES
VP_RS09875	sohB	protease SohB	41	0	0	41	0	0.3415	624.5	NE
VP_RS09880	-	YciK family oxidoreductase	43	37	0	6	0	0.0465	57.5	ES
VP_RS09885	imuA	translesion DNA synthesis-associated protein ImuA	35	0	0	35	0	0.2	767.71	NE
VP_RS09890	-	DNA polymerase Y family protein	65	0	0	65	0	0.2769	637.22	NE
VP_RS09895	-	error-prone DNA polymerase	151	0	0	151	0	0.3775	607.35	NE
VP_RS09900	-	chemotaxis protein CheV	47	0	4	43	0	0.4255	503.85	NE
VP_RS09905	-	ROK family protein	59	0	17	42	0	0.339	638.75	NE
VP_RS09910	pyk	pyruvate kinase	58	0	0	58	0	0.3621	629.38	NE
VP_RS09915	-	patatin family protein	60	0	0	60	0	0.3	262.94	NE
VP_RS09920	-	YnhF family membrane protein	6	0	0	6	0	0.1667	202	NE
VP_RS09925	-	outer membrane beta-barrel protein	37	0	0	37	0	0.2973	2054.64	NE
VP_RS09930	-	sodium-dependent transporter	93	0	0	93	0	0.4624	508.09	NE
VP_RS09935	-	MetS family NSS transporter small subunit	5	0	0	5	0	0.6	364.67	NE
VP_RS09940	-	hypothetical protein	25	0	0	25	0	0.4	674.6	NE
VP_RS09945	ptsG	PTS glucose transporter subunit IIBC	86	0	0	86	0	0.2907	237.36	NE
VP_RS09950	-	YchF/TatD family DNA exonuclease	43	2	0	41	0	0.4884	1001.24	NE
VP_RS09955	-	DNA polymerase III subunit delta'	38	36	0	2	0	0.0263	86	ES
VP_RS09960	tmk	dTMP kinase	20	0	20	0	0	0	0	GD
VP_RS09965	mltG	endolytic transglycosylase MltG	55	4	10	41	0	0.3091	346.65	NE
VP_RS09970	pabC	aminodeoxychorismate lyase	43	43	0	0	0	0	0	ES
VP_RS09975	fabF	beta-ketoacyl-ACP synthase II	63	0	11	52	0	0.2063	456.31	NE
VP_RS09980	acpP	acyl carrier protein	14	0	14	0	0	0.0714	10	GD
VP_RS09985	fabG	3-oxoacyl-ACP reductase FabG	45	45	0	0	0	0	0	ES
VP_RS09990	fabD	ACP S-malonyltransferase	50	50	0	0	0	0	0	ES
VP_RS09995	-	ketoacyl-ACP synthase III	62	61	0	1	0	0.0161	10	ES
VP_RS10000	plsX	phosphate acyltransferase PlsX	60	60	0	0	0	0	0	ES
VP_RS10005	rpmF	50S ribosomal protein L32	14	14	0	0	0	0	0	ES
VP_RS10010	yceD	23S rRNA accumulation protein YceD	30	4	8	18	0	0.1667	240	NE
VP_RS10015	maf	Maf-like protein	26	0	26	0	0	0.1923	57.6	GD
VP_RS10020	rluC	23S rRNA pseudouridine(955/2504/2580) synthase RluC	48	0	0	48	0	0.1875	331.78	NE
VP_RS10025	rne	ribonuclease E	139	112	0	27	0	0.0432	231.83	ES
VP_RS10030	-	SulP family inorganic anion transporter	78	0	0	78	0	0.5	801	NE
VP_RS10035	-	low molecular weight phosphotyrosine protein phosphatase	23	0	0	23	0	0.4783	541.73	NE
VP_RS10040	cobO	cob(I)yrinic acid a%2Cc-diamide adenosyltransferase	32	0	0	32	0	0.4375	477.07	NE
VP_RS10045	-	AsmA family protein	101	0	0	101	0	0.297	604.63	NE
VP_RS10050	udk	uridine kinase	40	0	0	40	0	0.4	775.38	NE
VP_RS10055	apbC	iron-sulfur cluster carrier protein ApbC	53	0	0	53	0	0.1321	367.57	NE
VP_RS10060	metG	methionine--tRNA ligase	109	108	0	1	0	0.0092	230	ES
VP_RS10065	-	hypothetical protein	46	0	0	46	0	0.2609	668.75	NE
VP_RS10070	fadR	fatty acid metabolism transcriptional regulator FadR	44	43	0	1	0	0.0227	336	ES
VP_RS10075	nhaB	Na(+)/H(+) antiporter NhaB	96	0	14	82	0	0.3021	347.93	NE
VP_RS10080	dsbB	disulfide bond formation protein DsbB	25	0	0	25	0	0.32	336	NE
VP_RS10085	-	SEC-C domain-containing protein	33	0	0	33	0	0.2727	513.89	NE
VP_RS10090	dusC	tRNA dihydrouridine(16) synthase DusC	38	0	0	38	0	0.2895	808.64	NE
VP_RS10095	-	GGDEF domain-containing protein	84	0	30	54	0	0.3571	376.2	NE
VP_RS10100	malZ	maltodextrin glucosidase	90	0	1	89	0	0.4	394.31	NE
VP_RS10105	-	ABC transporter ATP-binding protein	34	0	0	34	0	0.1765	572.67	NE
VP_RS10110	-	ABC transporter permease	38	0	0	38	0	0.4474	792.59	NE
VP_RS10115	-	ABC transporter substrate-binding protein	42	0	0	42	0	0.2857	956.5	NE
VP_RS10120	-	DUF412 domain-containing protein	28	0	0	28	0	0.3571	512.5	NE
VP_RS10125	-	acetate kinase	78	0	0	78	0	0.5128	662.25	NE
VP_RS10130	pta	phosphate acetyltransferase	116	0	0	116	0	0.4914	976.21	NE
VP_RS10135	-	MgtC/SapB family protein	61	0	0	61	0	0.3607	296.23	NE
VP_RS10140	-	hypothetical protein	17	0	0	17	0	0.4706	712.62	NE
VP_RS10145	-	glutathione S-transferase family protein	55	0	0	55	0	0.2727	385.8	NE
VP_RS10150	oppF	murein tripeptide/oligopeptide ABC transporter ATP binding protein OppF	47	0	0	47	0	0.2766	407.54	NE
VP_RS10155	-	ABC transporter ATP-binding protein	37	0	0	37	0	0.3514	958.92	NE
VP_RS10160	oppC	oligopeptide ABC transporter permease OppC	59	0	0	59	0	0.4576	890.67	NE
VP_RS10165	oppB	oligopeptide ABC transporter permease OppB	62	0	0	62	0	0.371	308.87	NE
VP_RS10170	-	ABC transporter substrate-binding protein	93	0	0	93	0	0.4194	665.38	NE
VP_RS10175	moaE	molybdopterin synthase catalytic subunit MoaE	15	0	0	15	0	0.4	620.67	NE
VP_RS10180	moaD	molybdopterin synthase sulfur carrier subunit	9	0	0	9	0	0.2222	72	NE
VP_RS10185	moaC	cyclic pyranopterin monophosphate synthase MoaC	18	0	0	18	0	0.3333	849.33	NE
VP_RS10190	moaB	molybdenum cofactor biosynthesis protein B	28	0	0	28	0	0.3929	398.73	NE
VP_RS10195	moaA	GTP 3'%2C8-cyclase MoaA	41	0	0	41	0	0.3902	1066.56	NE
VP_RS10200	-	YvcK family protein	37	0	0	37	0	0.4054	656.93	NE
VP_RS10205	-	Hpt domain-containing protein	20	0	0	20	0	0.15	259	NE
VP_RS10210	-	sigma-54 dependent transcriptional regulator	74	0	62	12	0	0.1486	399.64	GD
VP_RS10215	uvrB	excinuclease ABC subunit UvrB	98	0	0	98	0	0.2653	610.42	NE
VP_RS10225	rsxA	electron transport complex subunit RsxA	33	32	0	1	0	0.0303	29	ES
VP_RS10230	rsxB	electron transport complex subunit RsxB	24	19	0	5	0	0.0833	715	ES
VP_RS10235	rsxC	electron transport complex subunit RsxC	89	70	0	19	0	0.0449	297.5	ES
[truncated: 2,567 more rows]

## Sheet: HMM Analysis Chitin
ORF	gene	annotation	TAs	ES sites	GD sites	NE sites	GA sites	saturation	mean	call
VP_RS00005	mioC	FMN-binding protein MioC	21	0	0	21	0	0.619	216.69	NE
VP_RS00010	mnmE	tRNA uridine-5-carboxymethylaminomethyl(34) synthesis GTPase MnmE	56	55	0	1	0	0.0179	80	ES
VP_RS00015	yidC	membrane protein insertase YidC	87	85	2	0	0	0.0115	8	ES
VP_RS00020	yidD	membrane protein insertion efficiency factor YidD	14	3	0	11	0	0.5714	149.38	NE
VP_RS00025	rnpA	ribonuclease P protein component	16	13	0	3	0	0.125	194	ES
VP_RS00030	rpmH	50S ribosomal protein L34	8	8	0	0	0	0	0	ES
VP_RS00035	-	amino acid ABC transporter ATP-binding protein	33	0	0	33	0	0.6061	388.3	NE
VP_RS00040	-	amino acid ABC transporter permease	33	0	0	33	0	0.4242	701.57	NE
VP_RS00045	-	amino acid ABC transporter substrate-binding protein	34	0	0	34	0	0.5588	353.32	NE
VP_RS00050	dnaA	chromosomal replication initiator protein DnaA	52	51	0	1	0	0.0192	317	ES
VP_RS00055	dnaN	DNA polymerase III subunit beta	47	45	0	2	0	0.0213	426	ES
VP_RS00060	recF	DNA replication/repair protein RecF	50	0	0	50	0	0.66	129.64	NE
VP_RS00065	gyrB	DNA topoisomerase (ATP-hydrolyzing) subunit B	113	112	0	1	0	0.0088	21	ES
VP_RS00070	-	GreA/GreB family elongation factor	23	0	0	23	0	0.7826	254.33	NE
VP_RS00075	-	Hsp20 family protein	27	0	0	27	0	0.6296	275.18	NE
VP_RS00080	-	valine--pyruvate transaminase	52	0	0	52	0	0.6731	226.83	NE
VP_RS00085	-	alpha-amylase	88	0	0	88	0	0.6364	431.32	NE
VP_RS00090	glyS	glycine--tRNA ligase subunit beta	112	111	0	1	0	0.0089	414	ES
VP_RS00095	glyQ	glycine--tRNA ligase subunit alpha	54	53	0	1	0	0.0185	194	ES
VP_RS00100	-	TMEM165/GDT1 family protein	30	0	0	30	0	0.5667	323.35	NE
VP_RS00105	-	hypothetical protein	15	0	0	15	0	0.8667	339.69	NE
VP_RS00110	tusA	sulfurtransferase TusA	11	0	0	11	0	0.1818	42.5	NE
VP_RS00115	-	hypothetical protein	9	0	0	9	0	0.3333	94	NE
VP_RS00120	-	LysR family transcriptional regulator	38	0	0	38	0	0.4474	384.47	NE
VP_RS00125	-	oxidoreductase	47	0	0	47	0	0.5957	485.18	NE
VP_RS00130	fadA	acetyl-CoA C-acyltransferase FadA	42	0	0	42	0	0.7143	464.77	NE
VP_RS00135	fadB	fatty acid oxidation complex subunit alpha FadB	95	0	0	95	0	0.6526	496.68	NE
VP_RS00140	-	YigZ family protein	31	0	0	31	0	0.7742	247.46	NE
VP_RS00145	-	trk system potassium uptake protein trkH	64	63	0	1	0	0.0156	127	ES
VP_RS00150	hemG	menaquinone-dependent protoporphyrinogen IX dehydrogenase	35	35	0	0	0	0	0	ES
VP_RS00185	ilvY	HTH-type transcriptional activator IlvY	41	0	0	41	0	0.3415	148.21	NE
VP_RS00190	ilvC	ketol-acid reductoisomerase	87	84	0	3	0	0.0115	55	ES
VP_RS00195	-	accessory factor UbiK family protein	17	16	0	1	0	0.0588	266	ES
VP_RS00200	vmeD	multidrug efflux RND transporter permease subunit VmeD	154	0	0	33	121	0.6883	826.87	GA
VP_RS00205	vmeC	multidrug efflux RND transporter periplasmic adaptor subunit VmeC	60	0	0	60	0	0.6333	412.95	NE
VP_RS00210	-	TetR/AcrR family transcriptional regulator	24	0	0	24	0	0.5	140.08	NE
VP_RS00215	rep	DNA helicase Rep	76	0	69	7	0	0.1842	45.21	GD
VP_RS00220	-	cytochrome c5 family protein	18	16	0	2	0	0.1111	95	ES
VP_RS00250	-	HAD family hydrolase	26	0	0	26	0	0.5769	194.67	NE
VP_RS00255	-	ABC transporter ATP-binding protein	63	0	0	63	0	0.619	384.08	NE
VP_RS00260	-	ABC transporter substrate-binding protein	72	0	0	71	1	0.625	880.8	NE
VP_RS00265	-	ABC transporter permease	50	0	0	50	0	0.56	243.64	NE
VP_RS00270	-	ABC transporter permease	44	0	0	44	0	0.5909	461.38	NE
VP_RS00275	-	SPOR domain-containing protein	35	0	0	35	0	0.6571	395.35	NE
VP_RS00280	-	hypothetical protein	103	0	0	103	0	0.6893	389.37	NE
VP_RS00285	-	hypothetical protein	75	6	0	0	69	0.7333	481.67	GA
VP_RS00290	-	sigma-70 family RNA polymerase sigma factor	23	0	0	10	13	0.6087	1275.86	GA
VP_RS00295	-	hypothetical protein	53	0	0	53	0	0.4906	659.42	NE
VP_RS00300	-	serine/threonine protein kinase	57	0	0	57	0	0.7193	316.78	NE
VP_RS00305	-	substrate-binding domain-containing protein	39	0	0	39	0	0.6667	663.42	NE
VP_RS00310	-	LysR family transcriptional regulator	34	0	0	34	0	0.6471	875.27	NE
VP_RS00315	-	multidrug transporter subunit MdtJ	22	0	0	22	0	0.6818	687.47	NE
VP_RS00320	-	SMR family transporter	13	0	0	13	0	0.6923	256	NE
VP_RS00325	edd	phosphogluconate dehydratase	50	0	0	50	0	0.44	345.77	NE
VP_RS00330	-	gluconokinase	21	0	0	21	0	0.381	189.88	NE
VP_RS00335	-	GntP family permease	62	0	0	19	43	0.6129	978.26	GA
VP_RS00340	-	bifunctional 4-hydroxy-2-oxoglutarate aldolase/2-dehydro-3-deoxy-phosphogluconate aldolase	24	0	0	24	0	0.3333	115	NE
VP_RS00345	xapA	xanthosine phosphorylase	33	0	0	33	0	0.6364	530.57	NE
VP_RS00350	-	LysR family transcriptional regulator	29	0	0	29	0	0.5517	708.31	NE
VP_RS00355	gorA	glutathione-disulfide reductase	69	0	0	69	0	0.5652	206.74	NE
VP_RS00360	-	23S rRNA (adenine(2030)-N(6))-methyltransferase RlmJ	32	0	0	32	0	0.6875	143.18	NE
VP_RS00365	prlC	oligopeptidase A	74	0	0	74	0	0.6351	563.77	NE
VP_RS00370	asnC	transcriptional regulator AsnC	26	0	0	26	0	0.5769	677.6	NE
VP_RS00375	-	EAL domain-containing protein	103	0	0	103	0	0.4175	464.47	NE
VP_RS00380	-	class I SAM-dependent methyltransferase	17	0	0	17	0	0.7647	439.23	NE
VP_RS00385	-	hypothetical protein	15	0	0	15	0	0.3333	554.8	NE
VP_RS00390	-	carboxylate/amino acid/amine transporter	38	0	0	38	0	0.5526	137.52	NE
VP_RS00395	uspA	universal stress protein UspA	26	0	0	26	0	0.5	457.23	NE
VP_RS00400	ftnA	non-heme ferritin	24	0	0	24	0	0.5833	471.36	NE
VP_RS00405	uspB	universal stress protein UspB	19	0	0	19	0	0.8421	284.06	NE
VP_RS00410	-	NAD(P)/FAD-dependent oxidoreductase	42	0	0	42	0	0.6667	742.07	NE
VP_RS00415	-	sigma-54 dependent transcriptional regulator	57	0	0	57	0	0.5614	463.34	NE
VP_RS00420	-	BON domain-containing protein	40	0	19	21	0	0.3	56.5	NE
VP_RS00425	-	DUF1328 domain-containing protein	13	0	0	13	0	0.5385	166.57	NE
VP_RS00430	-	hypothetical protein	9	0	0	9	0	0.3333	342.33	NE
VP_RS00435	-	hemerythrin domain-containing protein	17	0	0	17	0	0.7647	388.77	NE
VP_RS00440	-	dual specificity protein phosphatase family protein	66	0	0	66	0	0.697	474.13	NE
VP_RS00445	-	hypothetical protein	26	0	16	10	0	0.3462	77.33	GD
VP_RS00450	-	PA2169 family four-helix-bundle protein	22	0	5	17	0	0.4091	108.89	NE
VP_RS00455	-	hypothetical protein	8	0	0	8	0	0.875	616.57	NE
VP_RS00460	-	phage holin family protein	24	0	0	24	0	0.5	715	NE
VP_RS00465	-	hypothetical protein	6	0	0	6	0	0	0	NE
VP_RS00470	-	AI-2E family transporter	41	0	0	41	0	0.6341	749.65	NE
VP_RS00475	-	EAL domain-containing protein	73	0	0	73	0	0.6027	466.3	NE
VP_RS00480	-	DMT family transporter	40	0	0	40	0	0.625	369.76	NE
VP_RS00485	rmuC	DNA recombination protein RmuC	45	0	0	45	0	0.4	308.28	NE
VP_RS00490	ubiE	bifunctional demethylmenaquinone methyltransferase/2-methoxy-6-polyprenyl-1%2C4-benzoquinol methylase UbiE	36	35	1	0	0	0.0278	84	ES
VP_RS00495	-	SCP2 domain-containing protein	17	1	16	0	0	0.0588	101	GD
VP_RS00500	ubiB	ubiquinone biosynthesis regulatory protein kinase UbiB	71	70	0	1	0	0.0141	21	ES
VP_RS00505	tatA	Sec-independent protein translocase subunit TatA	13	13	0	0	0	0	0	ES
VP_RS00510	tatB	Sec-independent protein translocase protein TatB	19	18	0	1	0	0.0526	59	ES
VP_RS00515	tatC	twin-arginine translocase subunit TatC	37	34	0	3	0	0.0541	6	ES
VP_RS00520	-	TatD family hydrolase	30	0	0	30	0	0.6667	664.8	NE
VP_RS00525	hemB	porphobilinogen synthase	55	53	0	2	0	0.0364	1037	ES
VP_RS00530	-	GNAT family N-acetyltransferase	15	0	0	15	0	0.6667	72.8	NE
VP_RS23695	-	hypothetical protein	10	5	0	5	0	0.3	118.33	NE
VP_RS00535	polA	DNA polymerase I	106	100	0	6	0	0.0377	17.75	ES
VP_RS00540	yihA	ribosome biogenesis GTP-binding protein YihA/YsxC	35	33	0	2	0	0.0286	591	ES
VP_RS00545	-	cytochrome c4	37	0	37	0	0	0.1351	19.2	GD
VP_RS00550	-	class I SAM-dependent methyltransferase	37	0	0	37	0	0.6486	211.58	NE
VP_RS00555	yihI	Der GTPase-activating protein YihI	28	0	0	28	0	0.4643	216	NE
VP_RS00560	-	DUF2489 domain-containing protein	24	0	0	24	0	0.7083	132.41	NE
VP_RS00565	hemN	oxygen-independent coproporphyrinogen III oxidase	50	0	0	50	0	0.68	753.76	NE
VP_RS00570	add	adenosine deaminase	44	0	0	44	0	0.5455	706.79	NE
VP_RS00575	-	EAL domain-containing protein	110	0	0	110	0	0.6	506.41	NE
VP_RS00580	glnG	nitrogen regulation protein NR(I)	47	47	0	0	0	0	0	ES
VP_RS00585	glnL	nitrogen regulation protein NR(II)	31	0	0	31	0	0.3226	125.1	NE
VP_RS00590	-	DUF4124 domain-containing protein	30	0	0	30	0	0.7	415.14	NE
VP_RS00595	glnA	glutamate--ammonia ligase	69	68	0	1	0	0.0145	63	ES
VP_RS00600	typA	translational GTPase TypA	114	0	0	114	0	0.6667	450.76	NE
VP_RS00605	-	AAA family ATPase	30	0	0	30	0	0.7333	386.14	NE
VP_RS00610	-	DUF2959 domain-containing protein	30	0	0	30	0	0.7667	112.57	NE
VP_RS00615	-	virulence factor BrkB family protein	52	0	0	52	0	0.6923	601.75	NE
VP_RS00620	dtd	D-aminoacyl-tRNA deacylase	17	0	0	17	0	0.4706	342	NE
VP_RS00625	-	bifunctional GNAT family N-acetyltransferase/hotdog fold thioesterase	31	0	0	31	0	0.6774	528	NE
VP_RS00630	-	AsmA family protein	94	0	0	94	0	0.6064	293.53	NE
VP_RS00635	pckA	phosphoenolpyruvate carboxykinase (ATP)	87	0	0	87	0	0.6552	533.46	NE
VP_RS00640	hslO	Hsp33 family molecular chaperone HslO	54	0	2	52	0	0.7037	368.45	NE
VP_RS00645	hslR	ribosome-associated heat shock protein Hsp15	25	0	0	25	0	0.6	275.53	NE
VP_RS00650	gspC	type II secretion system protein GspC	48	33	0	15	0	0.1667	106.62	ES
VP_RS00655	gspD	type II secretion system secretin GspD	96	72	0	24	0	0.0938	83.89	ES
VP_RS00660	gspE	type II secretion system ATPase GspE	61	59	0	2	0	0.0328	831.5	ES
VP_RS00665	gspF	type II secretion system inner membrane protein GspF	44	44	0	0	0	0	0	ES
VP_RS00670	gspG	type II secretion system major pseudopilin GspG	27	26	0	1	0	0.037	169	ES
VP_RS00675	gspH	type II secretion system minor pseudopilin GspH	26	3	0	23	0	0.3846	152.9	NE
VP_RS00680	gspI	type II secretion system minor pseudopilin GspI	18	18	0	0	0	0	0	ES
VP_RS00685	gspJ	type II secretion system minor pseudopilin GspJ	24	20	0	4	0	0.1667	285	ES
VP_RS00690	gspK	type II secretion system minor pseudopilin GspK	49	46	0	3	0	0.0612	340.67	ES
VP_RS00695	gspL	type II secretion system protein GspL	46	39	0	7	0	0.1304	92.17	ES
VP_RS00700	-	type II secretion system protein M	15	0	0	15	0	0.4	68.33	NE
VP_RS00705	-	type II secretion system protein N	30	0	0	30	0	0.5	389.33	NE
VP_RS00710	cysQ	3'(2')%2C5'-bisphosphate nucleotidase CysQ	33	0	0	33	0	0.4545	228.2	NE
VP_RS00715	nudE	ADP compounds hydrolase NudE	24	0	0	24	0	0.5833	315.71	NE
VP_RS00720	nfuA	Fe-S biogenesis protein NfuA	32	29	0	3	0	0.0625	671.5	ES
VP_RS00725	-	amidophosphoribosyltransferase	39	0	0	39	0	0.5897	259.35	NE
VP_RS00730	bioH	pimeloyl-ACP methyl ester esterase BioH	21	0	0	21	0	0.4762	551.1	NE
VP_RS00735	-	hypothetical protein	15	0	0	15	0	0.6667	370.7	NE
VP_RS00740	-	RNA-binding transcriptional accessory protein	78	0	0	78	0	0.5513	185.81	NE
VP_RS00745	-	RimK/LysX family protein	80	0	0	80	0	0.75	234.93	NE
VP_RS00750	greB	transcription elongation factor GreB	18	0	0	18	0	0.4444	436.5	NE
VP_RS00755	-	DUF1090 domain-containing protein	16	0	0	16	0	0.4375	114	NE
VP_RS00760	ompR	two-component system response regulator OmpR	33	0	0	33	0	0.7576	567.28	NE
VP_RS00765	envZ	two-component system sensor histidine kinase EnvZ	49	0	0	49	0	0.449	226.86	NE
VP_RS00770	-	uracil-xanthine permease family protein	64	0	0	64	0	0.625	578	NE
VP_RS00775	recG	ATP-dependent DNA helicase RecG	78	0	0	78	0	0.4744	405.3	NE
VP_RS00780	trmH	tRNA (guanosine(18)-2'-O)-methyltransferase TrmH	28	0	0	28	0	0.6786	361.21	NE
VP_RS00785	spoT	bifunctional GTP diphosphokinase/guanosine-3'%2C5'-bis pyrophosphate 3'-pyrophosphohydrolase	82	65	0	17	0	0.122	968.2	ES
VP_RS00790	rpoZ	DNA-directed RNA polymerase subunit omega	15	1	0	14	0	0.5333	220	NE
VP_RS00795	gmk	guanylate kinase	38	30	0	8	0	0.1053	228	ES
VP_RS00800	-	hypothetical protein	78	0	0	78	0	0.6667	176.67	NE
VP_RS00805	-	energy transducer TonB	31	0	0	31	0	0.6452	418.2	NE
VP_RS00810	-	biopolymer transporter ExbD	20	0	0	20	0	0.6	372.67	NE
VP_RS00815	-	MotA/TolQ/ExbB proton channel family protein	24	0	0	24	0	0.625	268.53	NE
VP_RS00820	-	MotA/TolQ/ExbB proton channel family protein	79	0	0	79	0	0.6456	372.63	NE
VP_RS00825	-	DUF3450 domain-containing protein	42	0	0	42	0	0.619	213.23	NE
VP_RS00830	-	TonB-dependent receptor	157	0	0	157	0	0.6497	345.52	NE
VP_RS00835	-	ABC transporter permease subunit	56	0	0	56	0	0.5179	254.28	NE
VP_RS00840	-	ABC transporter permease subunit	60	0	0	60	0	0.7667	341.02	NE
VP_RS00845	-	extracellular solute-binding protein	93	0	0	93	0	0.6667	284.03	NE
VP_RS00850	-	ABC transporter ATP-binding protein	41	0	0	41	0	0.7317	389.53	NE
VP_RS00855	-	ATP-binding cassette domain-containing protein	40	0	0	40	0	0.7	95.29	NE
VP_RS00860	-	phosphate-starvation-inducible PsiE family protein	25	0	0	25	0	0.72	476.72	NE
VP_RS00865	-	YicC family protein	32	0	0	3	29	0.875	3563.36	GA
VP_RS00870	rph	ribonuclease PH	29	0	0	0	29	0.7586	813.64	GA
VP_RS00875	pyrE	orotate phosphoribosyltransferase	33	28	0	5	0	0.0606	209	ES
VP_RS00880	-	LpxL/LpxP family Kdo(2)-lipid IV(A) lauroyl/palmitoleoyl acyltransferasee	43	0	0	43	0	0.3953	272.06	NE
VP_RS00885	slmA	nucleoid occlusion factor SlmA	28	0	0	28	0	0.6071	276.12	NE
VP_RS00890	coaBC	bifunctional phosphopantothenoylcysteine decarboxylase/phosphopantothenate--cysteine ligase CoaBC	51	48	0	0	3	0.0784	174.25	ES
VP_RS00895	-	methyl-accepting chemotaxis protein	67	0	0	62	5	0.5821	466.97	NE
VP_RS00900	radC	DNA repair protein RadC	35	0	0	35	0	0.6	327.24	NE
VP_RS00905	rpmB	50S ribosomal protein L28	17	17	0	0	0	0	0	ES
VP_RS00910	rpmG	50S ribosomal protein L33	11	0	0	11	0	0.4545	155.4	NE
VP_RS00915	-	phosphoethanolamine transferase	91	0	0	91	0	0.6923	312.56	NE
VP_RS00920	-	hypothetical protein	30	0	0	30	0	0.7667	497.74	NE
VP_RS00925	mutM	bifunctional DNA-formamidopyrimidine glycosylase/DNA-(apurinic or apyrimidinic site) lyase	46	0	0	46	0	0.6304	305.69	NE
VP_RS00930	coaD	pantetheine-phosphate adenylyltransferase	25	25	0	0	0	0	0	ES
VP_RS00935	-	LPS A protein	60	2	0	58	0	0.45	113.96	NE
VP_RS00940	-	glycosyltransferase family 2 protein	32	0	0	32	0	0.5	317.75	NE
VP_RS00945	-	glycosyltransferase family 2 protein	47	0	0	47	0	0.5745	121.85	NE
VP_RS00950	-	glycosyltransferase family 9 protein	54	0	35	19	0	0.2222	171.17	GD
VP_RS00955	-	diacylglycerol kinase	27	0	0	27	0	0.4444	154.67	NE
VP_RS00960	-	3-deoxy-D-manno-octulosonic acid kinase	38	36	0	2	0	0.0526	23.5	ES
VP_RS00965	-	UDP-N-acetylglucosamine 4%2C6-dehydratase	75	0	0	75	0	0.6133	214.59	NE
VP_RS00970	-	LegC family aminotransferase	75	0	0	75	0	0.68	292.45	NE
VP_RS00975	neuC	UDP-N-acetylglucosamine 2-epimerase	78	0	0	78	0	0.6795	211.08	NE
VP_RS00980	neuB	N-acetylneuraminate synthase	73	0	0	73	0	0.6575	218.54	NE
VP_RS00985	-	acetyltransferase	40	0	0	40	0	0.75	185.77	NE
VP_RS00990	-	nucleotidyltransferase family protein	83	0	0	83	0	0.7349	234.3	NE
VP_RS00995	-	acylneuraminate cytidylyltransferase family protein	47	0	0	47	0	0.6383	198.23	NE
VP_RS01000	-	Gfo/Idh/MocA family oxidoreductase	56	0	0	56	0	0.6071	255.21	NE
VP_RS01005	-	glutamate-1-semialdehyde 2%2C1-aminomutase	85	0	0	85	0	0.6	166.88	NE
VP_RS01010	-	carbon-nitrogen family hydrolase	47	0	0	47	0	0.7872	208.73	NE
VP_RS01015	-	flagellin modification protein A	67	0	0	67	0	0.597	224.6	NE
VP_RS01020	-	membrane protein	129	69	50	10	0	0.1008	64.23	ES
VP_RS01025	-	citrate synthase	95	16	31	48	0	0.2526	93.75	NE
VP_RS01030	-	glycosyltransferase family 25 protein	69	25	43	1	0	0.1304	46.33	GD
VP_RS01035	waaA	lipid IV(A) 3-deoxy-D-manno-octulosonic acid transferase	79	79	0	0	0	0	0	ES
VP_RS01040	waaF	lipopolysaccharide heptosyltransferase II	55	1	0	54	0	0.4182	46.57	NE
VP_RS01045	lpxM	lauroyl-Kdo(2)-lipid IV(A) myristoyltransferase	56	0	25	31	0	0.3214	63.06	NE
VP_RS01050	rfaD	ADP-glyceromanno-heptose 6-epimerase	51	0	0	51	0	0.5686	147.93	NE
VP_RS01055	-	YjbH domain-containing protein	136	0	0	136	0	0.7132	372.05	NE
VP_RS01060	-	capsule biosynthesis GfcC family protein	46	0	0	46	0	0.7174	579.64	NE
VP_RS01065	-	YjbF family lipoprotein	52	0	0	52	0	0.6538	210.59	NE
VP_RS01070	-	hypothetical protein	16	0	0	16	0	0.75	175.58	NE
VP_RS01075	-	porin family protein	27	0	0	27	0	0.2593	99.86	NE
VP_RS01080	-	SLBB domain-containing protein	152	0	80	72	0	0.2763	76.29	GD
VP_RS01085	-	Wzz/FepE/Etk N-terminal domain-containing protein	68	0	0	68	0	0.4853	81.06	NE
VP_RS01090	rfbB	dTDP-glucose 4%2C6-dehydratase	66	0	0	66	0	0.2727	91.94	NE
VP_RS01095	rfbA	glucose-1-phosphate thymidylyltransferase RfbA	72	2	41	28	1	0.25	79.72	GD
VP_RS01100	-	sugar nucleotide-binding protein	96	96	0	0	0	0	0	ES
VP_RS01105	-	capsular polysaccharide biosynthesis protein CapF	135	135	0	0	0	0	0	ES
VP_RS01110	-	glycosyltransferase	79	79	0	0	0	0	0	ES
VP_RS01115	-	hypothetical protein	104	104	0	0	0	0	0	ES
VP_RS01120	-	oligosaccharide repeat unit polymerase	142	142	0	0	0	0	0	ES
VP_RS01125	rfbC	dTDP-4-dehydrorhamnose 3%2C5-epimerase	38	10	28	0	0	0.1842	21.57	GD
VP_RS01130	-	glycosyltransferase family 4 protein	103	0	87	16	0	0.2621	42.04	GD
VP_RS01135	-	sugar transferase	40	0	0	40	0	0.45	59.28	NE
VP_RS01140	-	ATP-grasp domain-containing protein	68	0	12	56	0	0.3971	66.33	NE
VP_RS01145	-	HAD hydrolase-like protein	59	0	45	14	0	0.322	48.63	GD
VP_RS01150	-	DegT/DnrJ/EryC1/StrS aminotransferase family protein	54	0	54	0	0	0.1111	20.33	GD
VP_RS01155	-	polysaccharide biosynthesis protein	144	0	0	144	0	0.5417	162	NE
VP_RS01160	-	nucleotide sugar dehydrogenase	79	77	0	2	0	0.0127	25	ES
VP_RS01165	galU	UTP--glucose-1-phosphate uridylyltransferase GalU	49	0	0	49	0	0.7347	341.22	NE
VP_RS01170	-	MBL fold metallo-hydrolase	58	0	0	57	1	0.569	992.36	NE
VP_RS01175	tpiA	triose-phosphate isomerase	40	38	0	2	0	0.05	392.5	ES
VP_RS01180	-	5-carboxymethyl-2-hydroxymuconate isomerase	17	0	0	17	0	0.7059	137.92	NE
VP_RS01185	-	DUF805 domain-containing protein	23	0	0	23	0	0.4783	270.91	NE
VP_RS01190	-	DUF3135 domain-containing protein	15	0	0	15	0	0.6	343	NE
VP_RS01195	-	transcriptional regulator	26	0	0	26	0	0.3462	60.33	NE
VP_RS01200	glpX	class II fructose-bisphosphatase	41	0	0	41	0	0.6585	484.33	NE
VP_RS01205	zapB	cell division protein ZapB	9	0	0	9	0	0.4444	49.5	NE
VP_RS01210	rraA	ribonuclease E activity regulator RraA	23	0	0	23	0	0.7826	449.5	NE
VP_RS01215	-	1%2C4-dihydroxy-2-naphthoate polyprenyltransferase	59	0	0	59	0	0.5424	286.09	NE
VP_RS01220	hslU	HslU--HslV peptidase ATPase subunit	45	0	0	45	0	0.6222	486.93	NE
VP_RS01225	hslV	ATP-dependent protease subunit HslV	27	0	0	27	0	0.8148	544.95	NE
VP_RS01230	ftsN	cell division protein FtsN	23	22	0	1	0	0.0435	72	ES
VP_RS01235	cytR	DNA-binding transcriptional regulator CytR	45	0	0	0	45	0.9333	29571.3	GA
VP_RS01240	priA	primosomal protein N'	105	82	22	0	1	0.019	272.5	ES
VP_RS01245	rpmE	50S ribosomal protein L31	17	0	17	0	0	0	0	GD
VP_RS01250	rpsJ	30S ribosomal protein S10	19	19	0	0	0	0	0	ES
VP_RS01255	rplC	50S ribosomal protein L3	37	37	0	0	0	0	0	ES
VP_RS01260	rplD	50S ribosomal protein L4	40	40	0	0	0	0	0	ES
VP_RS01265	rplW	50S ribosomal protein L23	21	21	0	0	0	0	0	ES
VP_RS01270	rplB	50S ribosomal protein L2	56	56	0	0	0	0	0	ES
VP_RS01275	rpsS	30S ribosomal protein S19	15	15	0	0	0	0	0	ES
VP_RS01280	rplV	50S ribosomal protein L22	20	20	0	0	0	0	0	ES
VP_RS01285	rpsC	30S ribosomal protein S3	50	50	0	0	0	0	0	ES
VP_RS01290	rplP	50S ribosomal protein L16	29	29	0	0	0	0	0	ES
VP_RS01295	rpmC	50S ribosomal protein L29	9	9	0	0	0	0	0	ES
VP_RS01300	rpsQ	30S ribosomal protein S17	15	14	0	1	0	0.0667	89	ES
VP_RS01305	rplN	50S ribosomal protein L14	22	22	0	0	0	0	0	ES
VP_RS01310	rplX	50S ribosomal protein L24	25	25	0	0	0	0	0	ES
VP_RS01315	rplE	50S ribosomal protein L5	32	32	0	0	0	0	0	ES
VP_RS01320	rpsN	30S ribosomal protein S14	19	19	0	0	0	0	0	ES
VP_RS01325	rpsH	30S ribosomal protein S8	25	25	0	0	0	0	0	ES
VP_RS01330	rplF	50S ribosomal protein L6	38	38	0	0	0	0	0	ES
VP_RS01335	rplR	50S ribosomal protein L18	22	22	0	0	0	0	0	ES
VP_RS01340	rpsE	30S ribosomal protein S5	32	32	0	0	0	0	0	ES
VP_RS01345	rpmD	50S ribosomal protein L30	16	16	0	0	0	0	0	ES
VP_RS01350	rplO	50S ribosomal protein L15	25	25	0	0	0	0	0	ES
VP_RS01355	secY	preprotein translocase subunit SecY	90	90	0	0	0	0	0	ES
VP_RS01360	rpmJ	50S ribosomal protein L36	6	6	0	0	0	0	0	ES
VP_RS01365	rpsM	30S ribosomal protein S13	28	28	0	0	0	0	0	ES
VP_RS01370	rpsK	30S ribosomal protein S11	21	21	0	0	0	0	0	ES
VP_RS01375	rpsD	30S ribosomal protein S4	41	41	0	0	0	0	0	ES
VP_RS01380	rpoA	DNA-directed RNA polymerase subunit alpha	66	66	0	0	0	0	0	ES
VP_RS01385	rplQ	50S ribosomal protein L17	27	26	0	1	0	0.037	97	ES
VP_RS01390	-	DUF2780 domain-containing protein	31	0	0	31	0	0.6774	272.29	NE
VP_RS01395	-	FKBP-type peptidyl-prolyl cis-trans isomerase	36	0	0	36	0	0.6111	239.09	NE
VP_RS01400	-	peptidoglycan-binding protein LysM	33	0	0	33	0	0.7879	212.58	NE
VP_RS01405	-	GNAT family N-acetyltransferase	29	0	0	29	0	0.7586	370.82	NE
VP_RS01410	dbpA	ATP-dependent RNA helicase DbpA	67	0	0	67	0	0.6119	405.54	NE
VP_RS01415	-	Crp/Fnr family transcriptional regulator	34	0	0	34	0	0.7353	288.68	NE
VP_RS01420	cpdB	2'%2C3'-cyclic-nucleotide 2'-phosphodiesterase	79	0	0	79	0	0.5696	467.49	NE
VP_RS01425	cobA	uroporphyrinogen-III C-methyltransferase	41	25	0	16	0	0.1951	110.25	ES
VP_RS01430	cysD	sulfate adenylyltransferase subunit CysD	37	37	0	0	0	0	0	ES
VP_RS01435	cysN	sulfate adenylyltransferase subunit CysN	57	53	0	4	0	0.0175	38	ES
VP_RS01440	-	SLC13 family permease	88	88	0	0	0	0	0	ES
VP_RS01445	cysC	adenylyl-sulfate kinase	20	19	0	1	0	0.05	258	ES
VP_RS01450	-	TIGR03899 family protein	43	0	0	43	0	0.5581	229.17	NE
VP_RS01455	-	DUF3299 domain-containing protein	18	0	0	18	0	0.3333	134.5	NE
VP_RS01460	-	ABC transporter permease	64	16	0	48	0	0.2969	71.21	NE
VP_RS01465	-	ABC transporter ATP-binding protein	33	0	0	33	0	0.4242	98.36	NE
VP_RS01470	-	DUF2796 domain-containing protein	22	0	0	22	0	0.3182	206.29	NE
VP_RS01475	-	DUF2607 domain-containing protein	10	0	0	10	0	0.7	230.29	NE
VP_RS01480	-	YtfJ family protein	26	0	0	26	0	0.6923	369.22	NE
VP_RS01485	-	DUF1107 domain-containing protein	11	0	0	11	0	0.7273	245.25	NE
VP_RS01490	msrA	peptide-methionine (S)-S-oxide reductase MsrA	31	0	0	31	0	0.5806	985.72	NE
VP_RS01495	-	autotransporter assembly complex protein TamA	79	0	0	79	0	0.3924	157.1	NE
VP_RS01500	-	translocation/assembly module TamB	141	0	30	111	0	0.3333	202.38	NE
VP_RS01505	-	gamma-glutamylcyclotransferase	19	0	0	19	0	0.6842	390.69	NE
VP_RS01510	-	DUF2799 domain-containing protein	19	0	0	19	0	0.7895	820	NE
VP_RS01515	ppa	inorganic diphosphatase	25	0	0	25	0	0.6	83.27	NE
VP_RS01520	fbp	class 1 fructose-bisphosphatase	44	0	43	1	0	0.1591	33.14	GD
VP_RS01525	mpl	UDP-N-acetylmuramate:L-alanyl-gamma-D-glutamyl-meso-diaminopimelate ligase	56	0	0	56	0	0.4286	361.42	NE
VP_RS01530	-	UbiX family flavin prenyltransferase	21	18	0	3	0	0.0952	6	ES
VP_RS01535	thiB	thiamine ABC transporter substrate binding subunit	48	0	0	48	0	0.5417	433.5	NE
VP_RS01540	thiP	thiamine/thiamine pyrophosphate ABC transporter permease ThiP	84	0	0	84	0	0.6071	396.08	NE
VP_RS01545	thiQ	thiamine ABC transporter ATP-binding protein	20	0	0	20	0	0.7	322.07	NE
VP_RS01550	-	universal stress protein	15	0	0	4	11	0.8667	716.08	GA
VP_RS01555	-	TRAP transporter permease	136	0	0	12	124	0.8088	1321.05	GA
VP_RS01560	-	TAXI family TRAP transporter solute-binding subunit	56	0	29	27	0	0.375	88.05	GD
VP_RS01565	argR	transcriptional regulator ArgR	31	0	1	2	28	0.9032	1839.71	GA
VP_RS01570	mdh	malate dehydrogenase	52	50	0	2	0	0.0385	29.5	ES
VP_RS01575	-	hypothetical protein	8	0	0	8	0	0.625	534.6	NE
VP_RS01580	ispB	octaprenyl diphosphate synthase	48	48	0	0	0	0	0	ES
VP_RS01585	rplU	50S ribosomal protein L21	17	17	0	0	0	0	0	ES
VP_RS01590	rpmA	50S ribosomal protein L27	19	19	0	0	0	0	0	ES
VP_RS01595	cgtA	Obg family GTPase CgtA	54	47	0	7	0	0.0926	140.8	ES
VP_RS01600	-	threonine/serine exporter family protein	47	0	0	47	0	0.6809	447	NE
VP_RS01605	-	threonine/serine exporter family protein	24	0	0	24	0	0.6667	667.81	NE
VP_RS01610	folA	type 3 dihydrofolate reductase	28	24	0	4	0	0.0714	4	ES
VP_RS01615	apaH	bis(5'-nucleosyl)-tetraphosphatase (symmetrical) ApaH	40	0	0	40	0	0.45	216.5	NE
VP_RS01620	apaG	Co2+/Mg2+ efflux protein ApaG	18	0	0	18	0	0.6111	284.82	NE
VP_RS01625	rsmA	16S rRNA (adenine(1518)-N(6)/adenine(1519)-N(6))-dimethyltransferase RsmA	47	47	0	0	0	0	0	ES
VP_RS01630	pdxA	4-hydroxythreonine-4-phosphate dehydrogenase PdxA	49	49	0	0	0	0	0	ES
VP_RS01635	surA	peptidylprolyl isomerase SurA	53	53	0	0	0	0	0	ES
VP_RS01640	lptD	LPS assembly protein LptD	145	145	0	0	0	0.0069	4	ES
VP_RS01645	djlA	co-chaperone DjlA	33	0	0	33	0	0.5152	195.41	NE
VP_RS01650	-	DUF547 domain-containing protein	46	0	0	46	0	0.5652	221.23	NE
VP_RS01655	leuD	3-isopropylmalate dehydratase small subunit	23	23	0	0	0	0	0	ES
VP_RS01660	leuC	3-isopropylmalate dehydratase large subunit	65	65	0	0	0	0	0	ES
VP_RS01665	leuB	3-isopropylmalate dehydrogenase	47	45	0	0	2	0.0213	8	ES
VP_RS01670	leuA	2-isopropylmalate synthase	71	70	0	1	0	0.0141	1630	ES
VP_RS01675	-	SH3 domain-containing protein	40	0	0	40	0	0.65	399.15	NE
VP_RS01680	-	phosphatase PAP2 family protein	38	0	0	38	0	0.8421	612.19	NE
VP_RS01685	-	glycosyl transferase	43	0	0	43	0	0.6279	369.41	NE
VP_RS01690	leuO	LysR family transcriptional regulator CalR	42	0	0	42	0	0.5476	281.87	NE
VP_RS01695	-	long-chain fatty acid--CoA ligase	70	0	0	70	0	0.6571	410.67	NE
VP_RS01700	-	acetolactate synthase 3 large subunit	84	15	42	27	0	0.2857	62.75	GD
VP_RS01705	ilvN	acetolactate synthase small subunit	16	14	0	2	0	0.0625	118	ES
VP_RS01710	-	diguanylate cyclase	106	0	0	106	0	0.5943	368.62	NE
VP_RS01715	-	GntR family transcriptional regulator	36	0	0	36	0	0.7778	318.89	NE
VP_RS01720	pykF	pyruvate kinase PykF	99	0	0	99	0	0.7071	362.93	NE
VP_RS01725	-	DeoR family transcriptional regulator	34	3	0	31	0	0.4412	372.47	NE
VP_RS01730	glmS	glutamine--fructose-6-phosphate transaminase (isomerizing)	83	80	0	3	0	0.0241	21	ES
VP_RS01735	-	DUF3316 domain-containing protein	17	0	0	17	0	0.5882	136.8	NE
VP_RS01740	-	heavy metal response regulator transcription factor	32	0	0	32	0	0.5938	393.53	NE
VP_RS01745	-	heavy metal sensor histidine kinase	60	0	0	60	0	0.6	169.97	NE
VP_RS01750	-	glycerol dehydrogenase	58	0	0	58	0	0.6552	364.66	NE
VP_RS01755	dhaK	dihydroxyacetone kinase subunit DhaK	53	0	0	53	0	0.6415	265.26	NE
VP_RS01760	dhaL	dihydroxyacetone kinase ADP-binding subunit DhaL	32	0	0	32	0	0.625	303.05	NE
VP_RS01765	ptsP	phosphoenolpyruvate--protein phosphotransferase	94	0	0	94	0	0.5426	205.1	NE
VP_RS01770	dhaR	PTS-dependent dihydroxyacetone kinase operon transcriptional regulator DhaR	95	0	0	95	0	0.5789	519.27	NE
VP_RS01775	-	MltR family transcriptional regulator	24	0	24	0	0	0.0833	35.5	GD
VP_RS01780	-	mannitol-1-phosphate 5-dehydrogenase	44	0	0	44	0	0.6364	559.29	NE
VP_RS01785	-	PTS mannitol transporter subunit IICBA	80	0	0	80	0	0.65	717.37	NE
VP_RS01790	-	lysophospholipid acyltransferase family protein	85	0	0	85	0	0.6	196.71	NE
VP_RS01795	-	hypothetical protein	14	0	0	14	0	0.5714	141.88	NE
VP_RS01800	-	SIMPL domain-containing protein	42	0	0	42	0	0.5	269.24	NE
VP_RS01805	-	DUF4382 domain-containing protein	58	0	0	58	0	0.7586	592.3	NE
VP_RS01810	-	EAL domain-containing protein	75	0	55	20	0	0.2933	112.59	GD
VP_RS01815	-	helix-turn-helix transcriptional regulator	73	0	47	26	0	0.2192	54.81	GD
VP_RS01820	-	hypothetical protein	15	0	0	15	0	0.2667	306	NE
VP_RS01825	-	MetQ/NlpA family ABC transporter substrate-binding protein	46	0	0	46	0	0.6739	269	NE
VP_RS01830	-	site-specific integrase	94	0	0	94	0	0.7234	271.31	NE
VP_RS01835	-	AAA family ATPase	9	0	0	9	0	0.5556	196	NE
VP_RS01840	-	metallophosphoesterase	58	0	0	58	0	0.6897	343.15	NE
VP_RS01845	-	hypothetical protein	38	0	0	38	0	0.6579	188.6	NE
VP_RS01850	-	hypothetical protein	24	0	24	0	0	0.0833	14.5	GD
VP_RS01855	-	hypothetical protein	49	0	0	49	0	0.3878	638.11	NE
VP_RS01860	-	restriction endonuclease subunit S	130	0	0	130	0	0.4846	214.35	NE
VP_RS01865	-	type I restriction-modification system subunit M	71	0	0	71	0	0.5211	252.49	NE
VP_RS01870	-	hypothetical protein	26	0	0	26	0	0.7308	377.53	NE
VP_RS01875	-	hypothetical protein	7	0	0	7	0	0.7143	317.6	NE
VP_RS01880	-	translation elongation factor Ts	18	0	0	18	0	0.7222	160.08	NE
VP_RS01885	-	site-specific DNA-methyltransferase	42	0	0	42	0	0.6905	390.45	NE
VP_RS01890	-	DEAD/DEAH box helicase family protein	110	0	0	110	0	0.6182	406.07	NE
VP_RS01895	-	MarR family transcriptional regulator	78	0	2	76	0	0.6026	296.83	NE
VP_RS01900	-	AlpA family phage regulatory protein	10	0	0	10	0	0.7	191.71	NE
VP_RS01905	-	restriction endonuclease	44	0	0	44	0	0.5909	192.65	NE
VP_RS01910	-	hypothetical protein	108	0	0	108	0	0.5556	231.42	NE
VP_RS01915	-	HipA domain-containing protein	83	0	0	83	0	0.6024	434.36	NE
VP_RS01920	-	helix-turn-helix domain-containing protein	24	20	0	4	0	0.125	122.33	ES
VP_RS01930	rpoD	RNA polymerase sigma factor RpoD	104	102	0	2	0	0.0096	13	ES
VP_RS01935	dnaG	DNA primase	98	92	0	0	6	0.0204	1847.5	ES
VP_RS01940	-	GatB/YqeY domain-containing protein	20	0	0	0	20	0.7	706.36	GA
VP_RS01945	rpsU	30S ribosomal protein S21	13	10	0	0	3	0.2308	18	ES
VP_RS01950	tsaD	tRNA (adenosine(37)-N6)-threonylcarbamoyltransferase complex transferase subunit TsaD	47	47	0	0	0	0	0	ES
VP_RS01955	-	alpha/beta hydrolase	33	0	0	33	0	0.697	547.96	NE
VP_RS01960	plsY	glycerol-3-phosphate 1-O-acyltransferase PlsY	32	0	0	32	0	0.5	290.69	NE
VP_RS01965	folB	bifunctional dihydroneopterin aldolase/7%2C8-dihydroneopterin epimerase	17	16	0	1	0	0.0588	8	ES
VP_RS01970	folK	2-amino-4-hydroxy-6-hydroxymethyldihydropteridine diphosphokinase	27	27	0	0	0	0	0	ES
VP_RS01975	-	undecaprenyl-diphosphate phosphatase	36	36	0	0	0	0.0278	4	ES
VP_RS01980	-	multifunctional CCA addition/repair protein	61	0	0	61	0	0.3934	270.67	NE
VP_RS01985	-	ExeA family protein	70	0	0	14	56	0.7143	867.18	GA
VP_RS01990	-	general secretion pathway protein GspB	22	0	0	4	18	0.7727	700.24	GA
VP_RS01995	-	SH3 domain-containing protein	33	0	0	33	0	0.5455	103.78	NE
VP_RS02000	-	inorganic phosphate transporter	71	57	0	14	0	0.0563	62.25	ES
VP_RS02005	-	TIGR00153 family protein	26	0	0	26	0	0.3462	165.67	NE
VP_RS02010	-	inorganic triphosphatase	58	0	0	58	0	0.5862	299.71	NE
VP_RS02015	-	potassium channel family protein	41	0	0	41	0	0.4146	217.29	NE
VP_RS02020	-	methyl-accepting chemotaxis protein	46	0	0	46	0	0.7174	615.7	NE
VP_RS02025	glnE	bifunctional [glutamate--ammonia ligase]-adenylyl-L-tyrosine phosphorylase/[glutamate--ammonia-ligase] adenylyltransferase	124	14	79	31	0	0.2339	91.97	GD
VP_RS02030	hldE	bifunctional D-glycero-beta-D-manno-heptose-7-phosphate kinase/D-glycero-beta-D-manno-heptose 1-phosphate adenylyltransferase HldE	67	0	29	38	0	0.209	100.71	NE
VP_RS02035	vpoC	efflux RND transporter outer membrane protein VpoC	76	1	0	75	0	0.6447	468.67	NE
VP_RS02040	nudF	ADP-ribose diphosphatase	28	0	0	28	0	0.5714	392	NE
VP_RS02045	-	DUF1249 family protein	23	0	0	23	0	0.5217	121.67	NE
VP_RS02050	cpdA	3'%2C5'-cyclic-AMP phosphodiesterase	31	28	0	3	0	0.0968	260.33	ES
VP_RS02055	yqiA	esterase YqiA	35	0	0	35	0	0.8	186.46	NE
VP_RS02060	parE	DNA topoisomerase IV subunit B	100	100	0	0	0	0.01	4	ES
VP_RS02065	parC	DNA topoisomerase IV subunit A	106	106	0	0	0	0	0	ES
VP_RS02070	degS	outer membrane-stress sensor serine endopeptidase DegS	55	55	0	0	0	0	0	ES
VP_RS02075	-	Do family serine endopeptidase	62	0	0	62	0	0.5645	274.66	NE
VP_RS02080	-	DUF1043 family protein	24	0	0	24	0	0.5417	84.92	NE
VP_RS02085	-	cell division protein ZapE	68	1	37	30	0	0.3088	42.76	GD
VP_RS02090	rplM	50S ribosomal protein L13	30	29	0	1	0	0.0333	89	ES
VP_RS02095	rpsI	30S ribosomal protein S9	30	23	0	7	0	0.0333	122	ES
VP_RS02100	petA	ubiquinol-cytochrome c reductase iron-sulfur subunit	32	32	0	0	0	0	0	ES
VP_RS02105	-	cytochrome bc complex cytochrome b subunit	86	86	0	0	0	0	0	ES
VP_RS02110	-	cytochrome c1	41	40	0	1	0	0.0244	17	ES
VP_RS02115	sspA	stringent starvation protein A	43	41	0	2	0	0.0465	8.5	ES
VP_RS02120	sspB	ClpXP protease specificity-enhancing factor	23	0	0	23	0	0.8696	480.8	NE
VP_RS02125	-	BON domain-containing protein	40	0	0	40	0	0.725	500.55	NE
VP_RS02130	-	phosphoheptose isomerase	25	0	0	25	0	0.4	692.6	NE
VP_RS02135	-	YraN family protein	18	1	0	17	0	0.6111	396.73	NE
VP_RS02140	-	penicillin-binding protein activator	89	89	0	0	0	0	0	ES
VP_RS02145	rsmI	16S rRNA (cytidine(1402)-2'-O)-methyltransferase	43	0	0	43	0	0.6744	228.52	NE
VP_RS02155	rsmH	16S rRNA (cytosine(1402)-N(4))-methyltransferase RsmH	38	0	0	38	0	0.5263	118.45	NE
VP_RS02160	ftsL	cell division protein FtsL	15	0	15	0	0	0.1333	6	GD
VP_RS02165	-	penicillin-binding protein 3	87	81	6	0	0	0.0115	59	ES
VP_RS02170	murE	UDP-N-acetylmuramoyl-L-alanyl-D-glutamate--2%2C6-diaminopimelate ligase	64	63	0	1	0	0.0156	21	ES
VP_RS02175	murF	UDP-N-acetylmuramoyl-tripeptide--D-alanyl-D-alanine ligase	58	58	0	0	0	0	0	ES
VP_RS02180	mraY	phospho-N-acetylmuramoyl-pentapeptide-transferase	65	65	0	0	0	0	0	ES
VP_RS02185	-	UDP-N-acetylmuramoyl-L-alanine--D-glutamate ligase	62	60	0	2	0	0.0323	209	ES
VP_RS02190	ftsW	cell division protein FtsW	57	55	0	2	0	0.0175	8	ES
VP_RS02195	murG	undecaprenyldiphospho-muramoylpentapeptide beta-N-acetylglucosaminyltransferase	48	48	0	0	0	0	0	ES
VP_RS02200	murC	UDP-N-acetylmuramate--L-alanine ligase	75	75	0	0	0	0	0	ES
VP_RS02205	-	cell division protein FtsQ/DivIB	49	46	0	3	0	0.0204	8	ES
VP_RS02210	ftsA	cell division protein FtsA	79	79	0	0	0	0	0	ES
VP_RS02215	ftsZ	cell division protein FtsZ	54	54	0	0	0	0	0	ES
VP_RS02220	lpxC	UDP-3-O-acyl-N-acetylglucosamine deacetylase	50	47	0	2	1	0.06	87.33	ES
VP_RS02225	-	DciA family protein	24	13	0	11	0	0.2083	61.8	ES
VP_RS02230	secA	preprotein translocase subunit SecA	127	120	0	7	0	0.0472	64	ES
VP_RS02235	mutT	8-oxo-dGTP diphosphatase MutT	22	0	0	22	0	0.4545	110.5	NE
VP_RS02240	dapB	4-hydroxy-tetrahydrodipicolinate reductase	44	43	0	1	0	0.0227	30	ES
VP_RS02245	carA	glutamine-hydrolyzing carbamoyl-phosphate synthase small subunit	52	51	0	1	0	0.0192	4	ES
VP_RS02250	carB	carbamoyl-phosphate synthase large subunit	165	161	0	4	0	0.0182	17	ES
VP_RS02255	-	hypothetical protein	49	45	0	4	0	0.0408	10.5	ES
VP_RS02260	-	hypothetical protein	74	0	68	6	0	0.2432	59.5	GD
VP_RS02265	-	TSUP family transporter	39	0	0	39	0	0.5385	260.52	NE
VP_RS02270	-	LysR family transcriptional regulator	55	0	0	55	0	0.7273	354.4	NE
VP_RS02275	-	TRIC cation channel family protein	39	0	0	39	0	0.5385	210.81	NE
VP_RS02280	btuF	vitamin B12 ABC transporter substrate-binding protein BtuF	40	0	0	40	0	0.625	179	NE
VP_RS02285	-	cobalamin biosynthesis family protein	53	0	0	53	0	0.5849	400.19	NE
VP_RS02290	mtnN	5'-methylthioadenosine/S-adenosylhomocysteine nucleosidase	34	31	0	3	0	0.0882	115.33	ES
VP_RS02295	-	DUF1499 domain-containing protein	15	0	0	15	0	0.6	77.89	NE
VP_RS02300	-	FAD-dependent oxidoreductase	58	0	0	58	0	0.5517	167.41	NE
VP_RS02305	gltB	glutamate synthase large subunit	201	0	0	201	0	0.5075	308.47	NE
VP_RS02310	-	glutamate synthase subunit beta	62	0	62	0	0	0.1613	49.4	GD
VP_RS02315	gltB	glutamate synthase large subunit	213	33	68	112	0	0.2113	88.24	NE
VP_RS02320	-	TIGR01212 family radical SAM protein	51	0	0	51	0	0.6667	394.24	NE
VP_RS02325	-	diguanylate cyclase	90	0	0	90	0	0.6778	599.56	NE
VP_RS02330	arcB	aerobic respiration two-component sensor histidine kinase ArcB	126	44	0	82	0	0.2143	122.22	NE
VP_RS02335	-	hypothetical protein	21	0	0	21	0	0.619	536.85	NE
VP_RS02340	arcA	two-component system response regulator ArcA	41	40	0	1	0	0.0244	63	ES
VP_RS02345	-	DUF3293 domain-containing protein	31	0	0	31	0	0.6129	572	NE
VP_RS02350	-	putative 4-hydroxy-4-methyl-2-oxoglutarate aldolase	20	0	0	20	0	0.45	142.56	NE
VP_RS02355	-	hypothetical protein	27	0	5	22	0	0.4444	180.42	NE
VP_RS02360	thrA	bifunctional aspartate kinase/homoserine dehydrogenase I	125	118	0	7	0	0.04	173.2	ES
VP_RS02365	thrB	homoserine kinase	41	40	0	1	0	0.0244	25	ES
VP_RS02370	thrC	threonine synthase	62	58	0	4	0	0.0484	247.67	ES
VP_RS02375	grcA	autonomous glycyl radical cofactor GrcA	27	0	0	27	0	0.6667	475.28	NE
VP_RS02380	nfo	deoxyribonuclease IV	45	0	0	45	0	0.6444	401.1	NE
VP_RS02385	ung	uracil-DNA glycosylase	23	0	0	23	0	0.5217	199.17	NE
VP_RS02390	-	hemerythrin domain-containing protein	23	0	0	23	0	0.6087	62.71	NE
VP_RS02395	-	DUF3545 family protein	14	0	0	14	0	0.5	409.57	NE
VP_RS02400	-	sodium:alanine symporter family protein	77	0	0	16	61	0.7143	1165.44	GA
VP_RS02405	yaaA	peroxide stress protein YaaA	35	0	0	35	0	0.5143	516.5	NE
VP_RS02410	srmB	ATP-dependent RNA helicase SrmB	51	0	0	51	0	0.6863	475.46	NE
VP_RS02415	-	methyltransferase	27	0	0	27	0	0.4074	646.36	NE
VP_RS02420	brnQ	branched-chain amino acid transport system II carrier protein	75	0	0	75	0	0.6533	469.76	NE
VP_RS02425	fldB	flavodoxin FldB	25	0	0	25	0	0.6	252.33	NE
VP_RS02430	xerD	site-specific tyrosine recombinase XerD	33	23	0	10	0	0.0606	190	ES
VP_RS02435	dsbC	bifunctional protein-disulfide isomerase/oxidoreductase DsbC	44	0	0	44	0	0.8409	583.46	NE
VP_RS02440	recJ	single-stranded-DNA-specific exonuclease RecJ	50	0	0	50	0	0.6	300.43	NE
VP_RS02445	prfB	peptide chain release factor 2	52	51	0	1	0	0.0192	194	ES
VP_RS02445	prfB	peptide chain release factor 2	52	51	0	1	0	0.0192	194	ES
VP_RS02450	lysS	lysine--tRNA ligase	83	82	0	1	0	0.012	203	ES
VP_RS02455	vpsR	cyclic-di-GMP-binding transcriptional regulator VpsR	61	0	0	61	0	0.7377	334.29	NE
VP_RS02460	-	hypothetical protein	15	0	0	15	0	0.6667	482.6	NE
VP_RS02465	-	NADP(H)-dependent aldo-keto reductase	55	0	0	55	0	0.6182	521.94	NE
VP_RS02470	-	DUF6482 family protein	25	0	0	25	0	0.52	205.23	NE
VP_RS02475	mutH	DNA mismatch repair endonuclease MutH	29	0	0	29	0	0.6207	387.72	NE
VP_RS02480	rppH	RNA pyrophosphohydrolase	24	22	0	0	2	0.0833	217.5	ES
VP_RS02485	ptsP	phosphoenolpyruvate--protein phosphotransferase	119	0	6	0	113	0.7479	1346.88	GA
VP_RS02490	-	sulfite exporter TauE/SafE family protein	41	0	40	1	0	0.0488	215.5	GD
VP_RS02495	lgt	prolipoprotein diacylglyceryl transferase	44	43	0	1	0	0.0227	388	ES
VP_RS02500	-	thymidylate synthase	43	42	0	1	0	0.0233	591	ES
VP_RS02505	-	flavohemoglobin expression-modulating QEGLA motif protein	76	0	0	76	0	0.7632	346.31	NE
VP_RS02510	-	Na/Pi symporter	74	0	0	74	0	0.8108	504.35	NE
VP_RS02515	nhaR	transcriptional activator NhaR	41	0	4	37	0	0.8537	425.14	NE
VP_RS02520	-	metalloregulator ArsR/SmtB family transcription factor	12	0	0	12	0	0.75	290.89	NE
VP_RS02525	rpsT	30S ribosomal protein S20	17	17	0	0	0	0	0	ES
VP_RS02530	murJ	murein biosynthesis integral membrane protein MurJ	80	80	0	0	0	0	0	ES
VP_RS02535	ribF	bifunctional riboflavin kinase/FAD synthetase	38	35	0	2	1	0.0789	73.33	ES
VP_RS02540	ileS	isoleucine--tRNA ligase	138	133	0	0	5	0.0362	61.6	ES
VP_RS02545	lspA	signal peptidase II	27	27	0	0	0	0	0	ES
VP_RS02550	fkpB	FKBP-type peptidyl-prolyl cis-trans isomerase	22	0	0	22	0	0.6364	164	NE
VP_RS02555	ispH	4-hydroxy-3-methylbut-2-enyl diphosphate reductase	41	39	0	2	0	0.0244	4	ES
VP_RS02560	btsR	two-component system response regulator BtsR	33	0	0	33	0	0.7576	524.32	NE
VP_RS02565	-	sensor histidine kinase	78	0	0	78	0	0.6795	351.68	NE
VP_RS02570	-	carbon starvation protein A	93	0	0	93	0	0.6129	396.23	NE
VP_RS02575	-	DUF2799 domain-containing protein	18	0	0	18	0	0.4444	154	NE
VP_RS02580	-	hypothetical protein	23	0	0	23	0	0.5652	220.31	NE
VP_RS02585	murQ	N-acetylmuramic acid 6-phosphate etherase	47	0	0	47	0	0.6383	335.63	NE
VP_RS02590	-	anhydro-N-acetylmuramic acid kinase	51	0	0	51	0	0.7059	585.42	NE
VP_RS02595	nagZ	beta-N-acetylhexosaminidase	44	4	0	40	0	0.5227	349.17	NE
VP_RS02600	-	3-deoxy-7-phosphoheptulonate synthase	48	0	0	48	0	0.5417	268.42	NE
VP_RS02605	tyrA	bifunctional chorismate mutase/prephenate dehydrogenase	41	40	0	1	0	0.0244	25	ES
VP_RS02610	-	M23 family metallopeptidase	51	0	0	51	0	0.6275	227.97	NE
VP_RS02615	-	PilZ domain-containing protein	20	0	0	20	0	0.6	344.42	NE
VP_RS02620	ettA	energy-dependent translational throttle protein EttA	83	0	0	0	83	0.6627	1279.58	GA
VP_RS02625	sltY	murein transglycosylase	102	0	0	102	0	0.4706	166.81	NE
VP_RS02630	trpR	trp operon repressor	12	0	0	12	0	0.3333	84.5	NE
VP_RS02635	yjjX	inosine/xanthosine triphosphatase	20	0	0	20	0	0.3	205.5	NE
VP_RS02640	pheA	prephenate dehydratase	51	50	0	1	0	0.0196	198	ES
VP_RS02645	raiA	ribosome-associated translation inhibitor RaiA	17	0	0	17	0	0.5294	139.78	NE
VP_RS02650	-	lytic transglycosylase F	73	0	0	73	0	0.6164	419.64	NE
VP_RS02655	-	outer membrane protein assembly factor BamD	39	32	0	7	0	0.0769	511	ES
VP_RS02660	rluD	23S rRNA pseudouridine(1911/1915/1917) synthase RluD	54	0	0	54	0	0.5741	393.35	NE
VP_RS02665	pgeF	peptidoglycan editing factor PgeF	39	0	0	39	0	0.8205	198.75	NE
VP_RS02670	clpB	ATP-dependent chaperone ClpB	115	0	0	115	0	0.4957	258.47	NE
VP_RS02710	-	DUF1904 domain-containing protein	22	0	0	22	0	0.6818	116.27	NE
VP_RS02715	mepA	penicillin-insensitive murein endopeptidase	53	0	7	46	0	0.4151	175	NE
VP_RS02720	-	hypothetical protein	18	0	0	0	18	0.9444	327.06	GA
VP_RS02725	-	YfhL family 4Fe-4S dicluster ferredoxin	12	0	0	0	12	0.75	3127.44	GA
VP_RS02730	yegQ	tRNA 5-hydroxyuridine modification protein YegQ	79	0	0	7	72	0.7975	1306.75	GA
VP_RS02735	rdgC	recombination-associated protein RdgC	45	0	0	45	0	0.6	411.11	NE
VP_RS02740	phoB	phosphate regulon transcriptional regulator PhoB	38	0	0	38	0	0.5789	335.64	NE
VP_RS02745	phoR	phosphate regulon sensor histidine kinase PhoR	60	0	0	60	0	0.6667	459.82	NE
VP_RS02750	-	phosphate ABC transporter substrate-binding protein PstS family protein	51	17	24	10	0	0.1569	80.88	GD
VP_RS02755	ppx	exopolyphosphatase	66	0	0	66	0	0.5303	240.89	NE
VP_RS02760	ppk1	polyphosphate kinase 1	95	0	0	95	0	0.5895	588.32	NE
VP_RS02765	-	ABC transporter permease subunit	101	75	16	10	0	0.0891	110.11	ES
VP_RS02770	pstA	phosphate ABC transporter permease PstA	73	0	52	21	0	0.1644	353.33	GD
VP_RS02775	pstB	phosphate ABC transporter ATP-binding protein PstB	49	46	0	3	0	0.0612	270.33	ES
VP_RS02780	phoU	phosphate signaling complex protein PhoU	26	22	0	4	0	0.1154	308	ES
VP_RS02785	ppk2	polyphosphate kinase 2	38	0	0	38	0	0.5526	269.81	NE
VP_RS02790	-	copper homeostasis protein CutC	31	0	0	31	0	0.7742	704.83	NE
VP_RS02795	-	peroxiredoxin C	40	0	0	40	0	0.675	281.33	NE
VP_RS02800	-	hydrogen peroxide-inducible genes activator	46	0	0	46	0	0.5652	128.81	NE
VP_RS02805	aceB	malate synthase A	65	59	6	0	0	0.0308	23.5	ES
VP_RS02810	aceA	isocitrate lyase	67	66	0	1	0	0.0149	17	ES
VP_RS02815	-	CBS domain-containing protein	20	6	0	14	0	0.45	231.44	NE
VP_RS02820	-	trypsin-like serine protease	58	0	0	58	0	0.5862	450.82	NE
VP_RS02825	queA	tRNA preQ1(34) S-adenosylmethionine ribosyltransferase-isomerase QueA	64	0	0	64	0	0.4844	221.52	NE
VP_RS02830	tgt	tRNA guanosine(34) transglycosylase Tgt	61	0	0	61	0	0.6721	347.85	NE
VP_RS02835	yajC	preprotein translocase subunit YajC	17	0	0	17	0	0.5882	462.6	NE
VP_RS02840	secD	protein translocase subunit SecD	103	0	0	103	0	0.6311	379.66	NE
VP_RS02845	secF	protein translocase subunit SecF	58	0	0	58	0	0.6207	304.39	NE
VP_RS02850	suhB	inositol-1-monophosphatase	54	0	0	54	0	0.7778	416.07	NE
VP_RS02855	trmJ	tRNA (cytosine(32)/uridine(32)-2'-O)-methyltransferase TrmJ	35	0	0	35	0	0.4857	126.65	NE
VP_RS02860	iscR	Fe-S cluster assembly transcriptional regulator IscR	26	15	0	11	0	0.2308	152.67	ES
VP_RS02865	-	IscS subfamily cysteine desulfurase	60	58	0	2	0	0.0167	13	ES
VP_RS02870	iscU	Fe-S cluster assembly scaffold IscU	16	16	0	0	0	0	0	ES
VP_RS02875	iscA	iron-sulfur cluster assembly protein IscA	14	14	0	0	0	0	0	ES
VP_RS02880	hscB	co-chaperone HscB	20	20	0	0	0	0	0	ES
VP_RS02885	hscA	Fe-S protein assembly chaperone HscA	88	85	0	3	0	0.0341	477	ES
VP_RS02890	fdx	ISC system 2Fe-2S type ferredoxin	16	12	0	4	0	0.1875	12.67	ES
VP_RS02895	iscX	Fe-S cluster assembly protein IscX	5	5	0	0	0	0	0	ES
VP_RS02900	pepB	aminopeptidase PepB	62	0	0	62	0	0.6452	361.6	NE
VP_RS02905	ndk	nucleoside-diphosphate kinase	18	0	0	18	0	0.5	94.22	NE
VP_RS02910	-	bifunctional tRNA (adenosine(37)-C2)-methyltransferase TrmG/ribosomal RNA large subunit methyltransferase RlmN	53	0	0	53	0	0.7925	463.14	NE
VP_RS02915	rodZ	cytoskeleton protein RodZ	46	1	27	18	0	0.3478	112.44	GD
VP_RS02920	ispG	flavodoxin-dependent (E)-4-hydroxy-3-methylbut-2-enyl-diphosphate synthase	56	55	0	1	0	0.0179	38	ES
VP_RS02925	hisS	histidine--tRNA ligase	63	62	0	1	0	0.0159	46	ES
VP_RS02930	-	YfgM family protein	32	0	0	32	0	0.5	213.12	NE
VP_RS02935	bamB	outer membrane protein assembly factor BamB	62	56	0	6	0	0.0484	101	ES
VP_RS02940	der	ribosome biogenesis GTPase Der	82	70	0	12	0	0.0854	60.29	ES
VP_RS02945	-	alanyl-tRNA editing protein	47	0	1	46	0	0.617	134.17	NE
VP_RS02950	-	zinc ribbon domain-containing protein	9	0	0	9	0	0.5556	94.4	NE
VP_RS02955	xseA	exodeoxyribonuclease VII large subunit	65	0	0	65	0	0.5385	522.86	NE
VP_RS02960	guaB	IMP dehydrogenase	80	73	0	7	0	0.0625	296.4	ES
VP_RS02965	guaA	glutamine-hydrolyzing GMP synthase	92	92	0	0	0	0	0	ES
VP_RS02970	-	sodium/hydrogen exchanger	73	0	0	73	0	0.6164	363.78	NE
VP_RS02975	-	chitinase	74	0	0	74	0	0.5541	612.07	NE
VP_RS02980	-	GPR1/FUN34/YaaH family transporter	36	0	0	36	0	0.6667	308.71	NE
VP_RS02985	-	haloacid dehalogenase-like hydrolase	62	0	0	62	0	0.6452	341.5	NE
VP_RS02990	-	alanine:cation symporter family protein	78	0	0	62	16	0.7179	834.3	NE
VP_RS02995	-	D-amino acid dehydrogenase	59	0	0	59	0	0.4407	137.12	NE
VP_RS03000	-	LysR substrate-binding domain-containing protein	39	0	0	39	0	0.6154	142.29	NE
VP_RS03005	-	hypothetical protein	37	0	0	37	0	0.5946	277.23	NE
VP_RS03010	-	lipase family protein	73	0	0	73	0	0.6575	203.1	NE
VP_RS03015	-	amidohydrolase	85	0	0	85	0	0.5882	453.44	NE
VP_RS03020	-	O-acetylhomoserine aminocarboxypropyltransferase/cysteine synthase	70	0	0	70	0	0.5714	412.12	NE
VP_RS03025	-	aspartate aminotransferase family protein	64	0	0	64	0	0.5938	438.39	NE
VP_RS03030	-	3-keto-5-aminohexanoate cleavage protein	37	0	0	37	0	0.5946	124.32	NE
VP_RS03035	-	Na+/H+ antiporter NhaC family protein	63	0	0	63	0	0.7143	788.87	NE
VP_RS03040	-	DedA family protein	32	0	0	32	0	0.4688	280.4	NE
VP_RS03045	-	bifunctional GNAT family N-acetyltransferase/carbon-nitrogen hydrolase family protein	62	0	0	62	0	0.5484	512.06	NE
VP_RS03050	-	LysR family transcriptional regulator	43	0	0	43	0	0.4651	220.6	NE
VP_RS03055	-	porin family protein	45	0	18	27	0	0.5333	235.88	NE
VP_RS03060	-	hypothetical protein	48	0	0	48	0	0.6458	226.45	NE
VP_RS03065	-	recombinase family protein	36	0	0	36	0	0.7778	234.61	NE
VP_RS03070	-	hypothetical protein	15	0	0	15	0	0.8	202.83	NE
VP_RS03075	-	hypothetical protein	39	0	0	39	0	0.7692	278.43	NE
VP_RS03080	-	ribonuclease HI	27	0	0	27	0	0.7037	461.37	NE
VP_RS03085	-	site-specific integrase	103	0	0	103	0	0.7864	498.19	NE
VP_RS03095	smpB	SsrA-binding protein SmpB	28	0	0	28	0	0.7143	386.6	NE
VP_RS03100	-	ubiquinone-binding protein	24	24	0	0	0	0	0	ES
VP_RS03105	-	RnfH family protein	18	18	0	0	0	0	0	ES
VP_RS03110	bamE	outer membrane protein assembly factor BamE	28	28	0	0	0	0	0	ES
VP_RS03115	recN	DNA repair protein RecN	79	0	0	79	0	0.6203	265.65	NE
VP_RS03120	-	DUF3103 domain-containing protein	49	0	0	49	0	0.6939	359.15	NE
VP_RS03125	nadK	NAD(+) kinase	42	42	0	0	0	0	0	ES
VP_RS03130	grpE	nucleotide exchange factor GrpE	26	24	0	2	0	0.0385	76	ES
VP_RS03135	-	dicarboxylate/amino acid:cation symporter	73	0	0	73	0	0.5753	815.36	NE
VP_RS03140	dnaK	molecular chaperone DnaK	119	114	0	5	0	0.0168	70	ES
VP_RS03145	dnaJ	molecular chaperone DnaJ	52	36	0	16	0	0.0769	120.5	ES
VP_RS03150	-	prepilin-type N-terminal cleavage/methylation domain-containing protein	24	0	0	24	0	0.6667	259.62	NE
VP_RS03155	-	GspH/FimT family pseudopilin	31	0	0	31	0	0.5806	223.94	NE
VP_RS03160	-	hypothetical protein	37	0	0	37	0	0.6486	327.21	NE
VP_RS03165	-	hypothetical protein	90	0	0	90	0	0.5222	179.81	NE
VP_RS03170	-	prepilin-type N-terminal cleavage/methylation domain-containing protein	28	0	0	28	0	0.5357	170	NE
VP_RS03175	-	AbgT family transporter	89	0	0	89	0	0.7191	369.83	NE
VP_RS03180	tadA	tRNA adenosine(34) deaminase TadA	27	23	0	4	0	0.1111	277.33	ES
VP_RS03185	mltF	membrane-bound lytic murein transglycosylase MltF	75	0	0	75	0	0.5733	250.79	NE
VP_RS03190	purL	phosphoribosylformylglycinamidine synthase	180	180	0	0	0	0	0	ES
VP_RS03195	-	DUF3622 domain-containing protein	10	0	0	10	0	0.6	96.33	NE
VP_RS03200	-	hypothetical protein	19	0	0	19	0	0.7895	280.53	NE
VP_RS03205	-	M14 family metallopeptidase	70	0	0	70	0	0.6571	358.43	NE
VP_RS03210	-	DUF3332 domain-containing protein	36	0	0	36	0	0.7778	502.61	NE
VP_RS03215	-	aminoacyl-histidine dipeptidase	56	0	0	56	0	0.6071	178.85	NE
VP_RS03220	-	NCS2 family permease	66	0	0	66	0	0.6212	564.61	NE
VP_RS03225	tet(34)	oxytetracycline resistance phosphoribosyltransferase domain-containing protein Tet(34)	34	0	0	34	0	0.6176	206.14	NE
VP_RS03230	frsA	esterase FrsA	51	0	0	51	0	0.451	381.7	NE
VP_RS03235	crl	sigma factor-binding protein Crl	17	0	0	0	17	0.7647	1621.46	GA
VP_RS03240	proB	glutamate 5-kinase	46	46	0	0	0	0	0	ES
VP_RS03245	-	glutamate-5-semialdehyde dehydrogenase	50	50	0	0	0	0	0	ES
VP_RS03250	nrdR	transcriptional regulator NrdR	22	0	0	22	0	0.5909	78.54	NE
VP_RS03255	ribD	bifunctional diaminohydroxyphosphoribosylaminopyrimidine deaminase/5-amino-6-(5-phosphoribosylamino)uracil reductase RibD	49	46	0	3	0	0.0408	766	ES
VP_RS03260	-	riboflavin synthase	32	0	0	32	0	0.7812	277.6	NE
VP_RS03265	-	bifunctional 3%2C4-dihydroxy-2-butanone-4-phosphate synthase/GTP cyclohydrolase II	43	0	0	43	0	0.7209	498.55	NE
VP_RS03270	ribE	6%2C7-dimethyl-8-ribityllumazine synthase	35	35	0	0	0	0	0	ES
VP_RS03275	nusB	transcription antitermination factor NusB	29	2	0	27	0	0.6552	132.37	NE
VP_RS03280	thiL	thiamine-phosphate kinase	48	46	0	2	0	0.0208	55	ES
VP_RS03285	pgpA	phosphatidylglycerophosphatase A	21	0	0	21	0	0.381	52.75	NE
VP_RS03290	dxs	1-deoxy-D-xylulose-5-phosphate synthase	85	82	0	3	0	0.0235	50.5	ES
VP_RS03295	ispA	(2E%2C6E)-farnesyl diphosphate synthase	37	31	0	6	0	0.0811	6.67	ES
VP_RS03300	xseB	exodeoxyribonuclease VII small subunit	10	0	0	10	0	0.7	132.71	NE
VP_RS03305	pomA	flagellar motor protein PomA	27	0	0	27	0	0.6296	310.06	NE
VP_RS03310	-	flagellar motor protein MotB	23	0	0	23	0	0.5652	789.31	NE
VP_RS03315	thiI	tRNA 4-thiouridine(8) synthase ThiI	82	79	0	3	0	0.0244	55	ES
VP_RS03320	-	transcriptional regulator GcvA	45	0	0	45	0	0.6	489.41	NE
VP_RS03325	-	alpha/beta fold hydrolase	19	0	0	19	0	0.6316	330.33	NE
VP_RS03330	-	DUF423 domain-containing protein	16	0	0	16	0	0.625	373.5	NE
VP_RS03335	rlmM	23S rRNA (cytidine(2498)-2'-O)-methyltransferase RlmM	46	0	0	46	0	0.7609	268.63	NE
VP_RS03340	-	DNA/RNA non-specific endonuclease	35	0	0	35	0	0.5429	499.37	NE
VP_RS03345	xni	flap endonuclease Xni	32	0	0	32	0	0.5312	554.12	NE
VP_RS03350	-	nucleotide 5'-monophosphate nucleosidase PpnN	69	0	0	69	0	0.6087	282.98	NE
VP_RS03355	-	GGDEF domain-containing protein	64	0	0	64	0	0.5	198.28	NE
VP_RS03360	-	hypothetical protein	112	0	0	112	0	0.4643	188.79	NE
VP_RS03365	queF	NADPH-dependent 7-cyano-7-deazaguanine reductase QueF	42	0	0	42	0	0.7381	359.81	NE
VP_RS03370	syd	SecY-interacting protein	21	0	0	21	0	0.4762	447.5	NE
VP_RS03375	-	Zn-ribbon-containing protein	31	0	0	31	0	0.7097	589.77	NE
VP_RS03380	-	MetQ/NlpA family lipoprotein	53	0	0	53	0	0.5283	756.64	NE
VP_RS03385	-	ABC transporter permease	40	0	0	40	0	0.675	199.56	NE
VP_RS03390	metN	methionine ABC transporter ATP-binding protein MetN	43	0	0	43	0	0.5116	356.59	NE
VP_RS03395	gmhB	D-glycero-beta-D-manno-heptose 1%2C7-bisphosphate 7-phosphatase	24	0	0	24	0	0.0833	101.5	NE
VP_RS03400	treR	trehalose operon repressor TreR	44	0	0	44	0	0.4545	143.3	NE
VP_RS03405	treB	PTS trehalose transporter subunit IIBC	71	0	0	71	0	0.6056	502.67	NE
VP_RS03410	treC	alpha%2Calpha-phosphotrehalase	78	0	0	78	0	0.5769	465.56	NE
VP_RS03415	-	hypothetical protein	43	0	0	43	0	0.6512	372.71	NE
VP_RS03420	-	winged helix-turn-helix domain-containing protein	80	0	0	80	0	0.625	586.04	NE
VP_RS03425	-	YitT family protein	31	0	0	31	0	0.3871	78.08	NE
VP_RS03430	-	serine hydroxymethyltransferase	79	79	0	0	0	0	0	ES
VP_RS03435	lipA	lipoyl synthase	46	45	0	1	0	0.0217	194	ES
VP_RS03440	lipB	lipoyl(octanoyl) transferase LipB	43	41	0	2	0	0.0465	42	ES
VP_RS03445	ybeD	DUF493 family protein YbeD	17	14	0	3	0	0.1176	8	ES
VP_RS03450	-	serine hydrolase	73	69	0	4	0	0.0411	201.33	ES
VP_RS03455	-	septal ring lytic transglycosylase RlpA family protein	46	0	0	46	0	0.4565	265.95	NE
VP_RS03460	rodA	rod shape-determining protein RodA	60	59	0	1	0	0.0167	828	ES
VP_RS03465	mrdA	penicillin-binding protein 2	100	100	0	0	0	0	0	ES
VP_RS03470	rlmH	23S rRNA (pseudouridine(1915)-N(3))-methyltransferase RlmH	24	0	0	24	0	0.3333	140.88	NE
VP_RS03475	rsfS	ribosome silencing factor	17	0	0	17	0	0.4706	236.38	NE
VP_RS03480	holA	DNA polymerase III subunit delta	49	46	0	3	0	0.0408	10.5	ES
VP_RS03485	-	LPS assembly lipoprotein LptE	23	1	0	22	0	0.3913	169.89	NE
VP_RS03490	leuS	leucine--tRNA ligase	133	133	0	0	0	0.0075	4	ES
VP_RS03495	-	zinc ribbon-containing protein	27	0	0	27	0	0.4074	151.73	NE
VP_RS03500	lnt	apolipoprotein N-acyltransferase	74	0	74	0	0	0.1622	35.42	GD
VP_RS03505	corC	CNNM family magnesium/cobalt transport protein CorC	44	0	0	44	0	0.7273	354.03	NE
VP_RS03510	ybeY	rRNA maturation RNase YbeY	19	16	0	3	0	0.1579	474.33	ES
VP_RS03515	-	PhoH family protein	58	1	0	57	0	0.6552	435.45	NE
VP_RS03520	miaB	tRNA (N6-isopentenyl adenosine(37)-C2)-methylthiotransferase MiaB	87	0	0	87	0	0.6207	282.09	NE
VP_RS03525	-	2-octaprenyl-3-methyl-6-methoxy-1%2C4-benzoquinol hydroxylase	59	54	0	5	0	0.0508	36.33	ES
VP_RS03635	-	hypothetical protein	11	0	0	11	0	0.5455	215.5	NE
VP_RS03640	ychF	redox-regulated ATPase YchF	67	0	0	67	0	0.7612	625.67	NE
VP_RS03645	pth	aminoacyl-tRNA hydrolase	32	27	0	5	0	0.1562	142	ES
VP_RS03650	-	ribose-phosphate pyrophosphokinase	54	53	0	1	0	0.0185	570	ES
VP_RS03655	ispE	4-(cytidine 5'-diphospho)-2-C-methyl-D-erythritol kinase	34	32	0	2	0	0.0588	101.5	ES
VP_RS03660	lolB	lipoprotein insertase outer membrane protein LolB	30	28	0	2	0	0.0667	63.5	ES
VP_RS03665	hemA	glutamyl-tRNA reductase	60	60	0	0	0	0	0	ES
VP_RS03670	prfA	peptide chain release factor 1	51	48	0	3	0	0.0392	10.5	ES
VP_RS03675	prmC	peptide chain release factor N(5)-glutamine methyltransferase	34	2	0	32	0	0.3235	130.18	NE
VP_RS03680	-	SirB2 family protein	17	0	0	17	0	0.5882	338.6	NE
VP_RS03685	-	SirB1 family protein	43	3	0	40	0	0.4884	224.19	NE
VP_RS03690	kdsA	3-deoxy-8-phosphooctulonate synthase	39	38	0	1	0	0.0256	198	ES
VP_RS03695	ushA	bifunctional UDP-sugar hydrolase/5'-nucleotidase UshA	81	0	0	81	0	0.6296	388.18	NE
VP_RS03700	ybaK	Cys-tRNA(Pro) deacylase	18	0	0	18	0	0.7778	149	NE
VP_RS03705	rluF	23S rRNA pseudouridine(2604) synthase RluF	51	0	0	51	0	0.6078	517.71	NE
VP_RS03710	smrA	DNA endonuclease SmrA	24	0	0	24	0	0.75	732.11	NE
VP_RS03715	-	DUF3149 domain-containing protein	10	0	0	10	0	0.8	217.38	NE
VP_RS03725	-	TraB/GumN family protein	51	0	0	51	0	0.5098	192.15	NE
VP_RS03730	-	beta-N-acetylhexosaminidase	134	0	0	134	0	0.5522	342.03	NE
VP_RS03735	-	porin	39	0	0	39	0	0.641	311.96	NE
VP_RS03740	-	DUF411 domain-containing protein	23	0	0	23	0	0.6087	169.86	NE
VP_RS03745	-	heavy metal translocating P-type ATPase	114	113	0	1	0	0.0263	50.67	ES
VP_RS03750	chiP	chitoporin	69	0	0	69	0	0.7391	459.24	NE
VP_RS03755	-	DUF2057 domain-containing protein	21	0	0	21	0	0.4286	49.67	NE
VP_RS03760	gltX	glutamate--tRNA ligase	73	71	0	2	0	0.0274	228	ES
VP_RS03765	-	OmpA family protein	59	0	0	59	0	0.6441	363.97	NE
VP_RS03770	-	hypothetical protein	35	0	0	35	0	0.5429	151.74	NE
VP_RS03780	-	flagellar assembly protein FlgT	47	0	0	47	0	0.4255	277.5	NE
VP_RS03785	-	membrane protein	28	0	0	28	0	0.6786	490.47	NE
VP_RS03790	flgP	flagellar assembly lipoprotein FlgP	26	0	0	26	0	0.6154	133.56	NE
VP_RS03795	flgN	flagellar export chaperone FlgN	20	0	0	20	0	0.5	418.9	NE
VP_RS03800	flgM	flagellar biosynthesis anti-sigma factor FlgM	15	0	0	15	0	0.1333	19	NE
VP_RS03805	flgA	flagellar basal body P-ring formation protein FlgA	35	0	0	35	0	0.6	478.43	NE
VP_RS03810	-	chemotaxis protein CheV	50	0	0	50	0	0.54	83.93	NE
VP_RS03815	-	protein-glutamate O-methyltransferase	45	0	0	45	0	0.6	412.15	NE
VP_RS03820	flgB	flagellar basal body rod protein FlgB	19	0	0	19	0	0.6842	210	NE
VP_RS03825	flgC	flagellar basal body rod protein FlgC	21	0	0	21	0	0.619	224.08	NE
VP_RS03830	flgD	flagellar hook assembly protein FlgD	32	16	0	16	0	0.2188	220.29	NE
VP_RS03835	flgE	flagellar hook protein FlgE	69	0	0	69	0	0.6232	264.88	NE
VP_RS03840	-	flagellar basal body rod protein FlgF	28	0	0	28	0	0.5	388.5	NE
VP_RS03845	flgG	flagellar basal-body rod protein FlgG	29	0	0	29	0	0.5517	466.25	NE
VP_RS03850	flgH	flagellar basal body L-ring protein FlgH	33	0	0	33	0	0.4545	329.53	NE
VP_RS03855	-	flagellar basal body P-ring protein FlgI	41	0	0	41	0	0.6829	612.46	NE
VP_RS03860	flgJ	flagellar assembly peptidoglycan hydrolase FlgJ	35	0	0	35	0	0.5714	359.9	NE
VP_RS03865	flgK	flagellar hook-associated protein FlgK	87	8	0	76	3	0.5862	1010.08	NE
VP_RS03870	flgL	flagellar hook-associated protein FlgL	49	0	0	49	0	0.3673	426.06	NE
VP_RS03875	-	flagellin	47	0	0	47	0	0.5532	334.19	NE
VP_RS03880	-	flagellin	46	0	0	46	0	0.6957	411.72	NE
VP_RS03885	-	flagellin	50	0	0	50	0	0.64	400.59	NE
VP_RS03890	crr	PTS glucose transporter subunit IIA	29	29	0	0	0	0	0	ES
VP_RS03895	ptsI	phosphoenolpyruvate-protein phosphotransferase PtsI	103	25	76	2	0	0.068	33.71	GD
VP_RS03900	-	HPr family phosphocarrier protein	21	0	0	21	0	0.1905	55.75	NE
VP_RS03905	cysK	cysteine synthase A	57	53	0	4	0	0.0351	46.5	ES
VP_RS03910	cysZ	sulfate transporter CysZ	50	0	0	50	0	0.62	286.16	NE
VP_RS03915	zipA	cell division protein ZipA	29	29	0	0	0	0	0	ES
VP_RS03920	ligA	NAD-dependent DNA ligase LigA	90	90	0	0	0	0	0	ES
VP_RS03925	-	porin	104	4	53	47	0	0.3365	95.51	GD
VP_RS03930	-	hypothetical protein	17	0	0	17	0	0.3529	52.17	NE
VP_RS03935	-	NfeD family protein	21	0	0	21	0	0.3333	132.14	NE
VP_RS03940	-	SPFH/Band 7/PHB domain protein	42	0	0	42	0	0.5476	329.26	NE
VP_RS03945	-	co-chaperone YbbN	40	0	0	40	0	0.45	257.33	NE
VP_RS03950	-	SDR family oxidoreductase	44	0	0	44	0	0.5682	289.92	NE
VP_RS03955	-	TIGR01777 family oxidoreductase	46	0	0	46	0	0.6957	339.19	NE
VP_RS03960	-	DUF1538 domain-containing protein	30	0	0	30	0	0.4333	226.31	NE
VP_RS03965	-	DUF1538 domain-containing protein	44	0	0	44	0	0.6364	338.54	NE
VP_RS03970	-	P-II family nitrogen regulator	12	0	0	12	0	0.5	245.67	NE
VP_RS03975	-	CBS domain-containing protein	27	0	0	27	0	0.9259	388.32	NE
VP_RS03980	yfcE	phosphodiesterase	24	0	0	24	0	0.625	1014.53	NE
VP_RS03985	-	SelT/SelW/SelH family protein	14	0	0	14	0	0.3571	649.4	NE
VP_RS03990	-	sulfite exporter TauE/SafE family protein	36	0	0	36	0	0.6944	296.28	NE
VP_RS03995	toxS	transmembrane regulator ToxS	34	0	0	34	0	0.7059	348.5	NE
VP_RS04000	toxR	transcriptional regulator ToxR	44	0	0	44	0	0.4773	97.48	NE
VP_RS04005	htpG	molecular chaperone HtpG	85	0	0	85	0	0.6588	389.96	NE
VP_RS04010	adk	adenylate kinase	45	44	0	1	0	0.0222	93	ES
VP_RS04015	hemH	ferrochelatase	54	48	0	6	0	0.037	21	ES
VP_RS04020	-	peptide MFS transporter	84	0	0	84	0	0.7619	310.3	NE
VP_RS04025	rfaH	transcription/translation regulatory transformer protein RfaH	24	0	0	24	0	0.375	170.33	NE
VP_RS04030	asnB	asparagine synthase B	89	87	0	2	0	0.0112	296	ES
VP_RS04035	-	cation:proton antiporter	102	0	0	102	0	0.6078	209.6	NE
VP_RS04040	-	ROK family protein	72	0	0	72	0	0.4722	172.44	NE
VP_RS04045	nagA	N-acetylglucosamine-6-phosphate deacetylase	64	60	0	4	0	0.0469	84.33	ES
VP_RS04050	nagE	N-acetylglucosamine-specific PTS transporter subunit IIBC	103	4	0	99	0	0.6408	259.85	NE
VP_RS04055	glnS	glutamine--tRNA ligase	104	99	0	5	0	0.0288	48	ES
VP_RS04060	fur	ferric iron uptake transcriptional regulator FcrX	30	29	0	1	0	0.0333	8	ES
VP_RS04065	-	DUF4442 domain-containing protein	30	0	0	30	0	0.7	106.05	NE
VP_RS04070	fldA	flavodoxin FldA	32	27	0	5	0	0.0625	760	ES
VP_RS04075	-	DUF2788 domain-containing protein	17	0	17	0	0	0.1176	12.5	GD
VP_RS04080	-	alpha/beta fold hydrolase	43	0	0	43	0	0.5581	201	NE
VP_RS04085	seqA	replication initiation negative regulator SeqA	37	0	37	0	0	0.0811	17	GD
VP_RS04090	pgm	phosphoglucomutase (alpha-D-glucose-1%2C6-bisphosphate-dependent)	85	0	25	60	0	0.3647	151.35	NE
VP_RS04095	-	DUF1853 family protein	38	0	0	38	0	0.5	84.05	NE
VP_RS04100	-	Nif3-like dinuclear metal center hexameric protein	43	0	0	43	0	0.5814	147.4	NE
VP_RS04105	-	citrate synthase	69	69	0	0	0	0	0	ES
VP_RS04110	sdhC	succinate dehydrogenase cytochrome b556 subunit	24	24	0	0	0	0	0	ES
VP_RS04115	sdhD	succinate dehydrogenase%2C hydrophobic membrane anchor protein	21	21	0	0	0	0	0	ES
VP_RS04120	sdhA	succinate dehydrogenase flavoprotein subunit	86	85	0	1	0	0.0116	1330	ES
VP_RS04125	-	succinate dehydrogenase iron-sulfur subunit	39	31	0	8	0	0.1282	16.8	ES
VP_RS04130	sucA	2-oxoglutarate dehydrogenase E1 component	121	120	0	1	0	0.0083	80	ES
VP_RS04135	odhB	2-oxoglutarate dehydrogenase complex dihydrolipoyllysine-residue succinyltransferase	66	65	0	1	0	0.0152	38	ES
VP_RS04140	sucC	ADP-forming succinate--CoA ligase subunit beta	69	0	0	69	0	0.4783	118.58	NE
VP_RS04145	sucD	succinate--CoA ligase subunit alpha	60	0	0	60	0	0.4833	162.76	NE
VP_RS04150	znuB	zinc ABC transporter permease subunit ZnuB	47	46	0	1	0	0.0213	186	ES
VP_RS04155	znuC	zinc ABC transporter ATP-binding protein ZnuC	34	30	0	0	4	0.0588	846.5	ES
VP_RS04160	znuA	zinc ABC transporter substrate-binding protein ZnuA	46	45	0	1	0	0.0435	82	ES
VP_RS04165	-	AraC family transcriptional regulator	199	0	35	164	0	0.3467	70.26	NE
VP_RS04170	-	ferrous iron transport protein A	15	0	3	12	0	0.6	125.67	NE
VP_RS04175	feoB	Fe(2+) transporter permease subunit FeoB	128	0	0	128	0	0.5547	446.04	NE
VP_RS04180	-	FeoC-like transcriptional regulator	13	0	0	13	0	0.8462	283.73	NE
VP_RS04185	-	HIT domain-containing protein	20	0	0	20	0	0.6	305.75	NE
VP_RS04190	argS	arginine--tRNA ligase	101	95	0	6	0	0.0396	374.5	ES
VP_RS04195	-	VOC family protein	22	0	0	22	0	0.5909	571.92	NE
VP_RS04200	purU	formyltetrahydrofolate deformylase	49	0	0	49	0	0.5102	280.08	NE
VP_RS04205	-	ATP-dependent DNA helicase	71	0	0	71	0	0.5775	361.54	NE
VP_RS04210	tsaB	tRNA (adenosine(37)-N6)-threonylcarbamoyltransferase complex dimerization subunit type 1 TsaB	31	31	0	0	0	0	0	ES
VP_RS04215	-	hypothetical protein	18	1	0	17	0	0.5	182	NE
VP_RS04220	-	Slp family lipoprotein	31	0	0	31	0	0.7419	228.78	NE
VP_RS04225	-	alpha/beta hydrolase	40	0	0	40	0	0.6	211.29	NE
VP_RS04230	fadD	long-chain-fatty-acid--CoA ligase FadD	86	0	0	86	0	0.6977	338.52	NE
VP_RS04235	rnd	ribonuclease D	58	0	0	58	0	0.431	553.2	NE
VP_RS04240	minE	cell division topological specificity factor MinE	12	0	0	12	0	0.6667	366.75	NE
VP_RS04245	minD	septum site-determining protein MinD	45	0	0	45	0	0.4222	94.42	NE
VP_RS04250	minC	septum site-determining protein MinC	38	0	0	38	0	0.3158	82.33	NE
VP_RS04255	-	YcgL domain-containing protein	19	0	0	19	0	0.7368	201.43	NE
VP_RS04260	-	lytic murein transglycosylase	59	0	0	59	0	0.7288	384.51	NE
VP_RS04265	-	LysR family transcriptional regulator	46	0	0	46	0	0.5435	556.68	NE
VP_RS04270	-	NupC/NupG family nucleoside CNT transporter	71	0	0	71	0	0.5915	447.69	NE
VP_RS04275	folD	bifunctional methylenetetrahydrofolate dehydrogenase/methenyltetrahydrofolate cyclohydrolase FolD	39	37	0	2	0	0.0513	162.5	ES
VP_RS04285	-	class I SAM-dependent methyltransferase	95	0	0	95	0	0.5474	298.71	NE
VP_RS04290	-	beta-ketoacyl-ACP synthase	45	0	0	45	0	0.6	844.63	NE
VP_RS04295	fabG	3-oxoacyl-ACP reductase FabG	34	0	0	34	0	0.7059	548.54	NE
VP_RS04300	-	hotdog family protein	21	0	0	21	0	0.381	431.75	NE
VP_RS04305	-	beta-ketoacyl-[acyl-carrier-protein] synthase family protein	50	0	0	50	0	0.62	837.81	NE
VP_RS04310	-	DUF3261 domain-containing protein	33	0	0	33	0	0.5758	123.32	NE
VP_RS04315	-	MMPL family transporter	100	0	0	100	0	0.56	228.54	NE
VP_RS04320	-	outer membrane lipoprotein carrier protein LolA	23	0	0	23	0	0.3913	429	NE
VP_RS04325	-	acyl-CoA thioesterase	24	0	0	24	0	0.5	834.33	NE
VP_RS04330	-	aromatic amino acid ammonia-lyase	58	0	0	58	0	0.6379	824.78	NE
VP_RS04335	-	glycosyltransferase family 2 protein	72	0	0	72	0	0.4861	428.4	NE
VP_RS04340	-	3-hydroxyacyl-ACP dehydratase	12	0	0	12	0	0.4167	113	NE
VP_RS04345	-	AMP-binding protein	59	0	0	59	0	0.7119	454.05	NE
VP_RS04350	-	hypothetical protein	34	0	0	34	0	0.5882	237.55	NE
VP_RS04355	-	acyl carrier protein	16	0	0	16	0	0.5625	107.33	NE
VP_RS04360	-	phosphopantetheine-binding protein	19	0	0	19	0	0.5789	452.45	NE
VP_RS04365	-	1-acyl-sn-glycerol-3-phosphate acyltransferase	48	0	25	23	0	0.3333	341.12	GD
VP_RS04370	-	beta-ketoacyl synthase chain length factor	28	0	0	28	0	0.4286	137.17	NE
VP_RS04375	-	lipoprotein	28	0	0	28	0	0.4643	203.46	NE
VP_RS04380	-	O-methyltransferase	58	0	0	58	0	0.5345	478.58	NE
VP_RS04385	-	NAD(P)/FAD-dependent oxidoreductase	46	0	0	46	0	0.5217	540.62	NE
VP_RS04390	-	hypothetical protein	31	0	0	31	0	0.6452	532.85	NE
VP_RS04395	-	hemolysin family protein	49	0	0	49	0	0.6122	445.87	NE
VP_RS04400	-	DEAD/DEAH box helicase	47	0	0	47	0	0.5957	316.82	NE
VP_RS04405	-	TrkA family potassium uptake protein	25	0	0	25	0	0.32	607.38	NE
VP_RS04410	-	TrkH family potassium uptake protein	50	0	0	50	0	0.54	412.89	NE
VP_RS04415	-	M6 family metalloprotease domain-containing protein	115	0	0	115	0	0.4783	463.56	NE
VP_RS04420	-	sugar transporter	36	0	0	36	0	0.6389	284.35	NE
VP_RS04425	-	YdiU family protein	54	0	0	54	0	0.5926	262.44	NE
VP_RS04430	-	TRAP transporter substrate-binding protein	30	0	0	30	0	0.5333	243.44	NE
VP_RS04435	-	TRAP transporter small permease	30	0	0	30	0	0.5667	193.06	NE
VP_RS04440	-	TRAP transporter large permease	59	0	0	59	0	0.7288	573.72	NE
VP_RS04445	-	hypothetical protein	10	0	0	10	0	0.5	280.2	NE
VP_RS04450	-	sigma-54 dependent transcriptional regulator	55	0	0	55	0	0.5091	220.96	NE
VP_RS04455	-	ATP-binding protein	87	0	0	87	0	0.5057	202.02	NE
VP_RS04460	-	hypothetical protein	9	0	0	9	0	0.5556	89.4	NE
VP_RS04465	tig	trigger factor	73	0	0	73	0	0.6712	167.22	NE
VP_RS04470	clpP	ATP-dependent Clp endopeptidase proteolytic subunit ClpP	37	0	37	0	0	0.0811	15.33	GD
VP_RS04475	clpX	ATP-dependent protease ATP-binding subunit ClpX	59	0	0	59	0	0.5763	193.5	NE
VP_RS04480	lon	endopeptidase La	119	0	0	119	0	0.5462	239.05	NE
VP_RS04485	-	HU family DNA-binding protein	14	0	0	14	0	0.6429	551.22	NE
VP_RS04490	ppiD	peptidylprolyl isomerase	90	0	0	90	0	0.7444	558.24	NE
VP_RS04495	-	ComEA family DNA-binding protein	17	0	0	17	0	0.5882	149.4	NE
VP_RS04500	rrtA	rhombosortase	32	23	0	9	0	0.1875	260.33	ES
VP_RS04505	-	DTW domain-containing protein	31	0	0	31	0	0.3871	364.92	NE
VP_RS04510	-	deoxyguanosinetriphosphate triphosphohydrolase family protein	64	0	0	64	0	0.7344	414.26	NE
VP_RS04515	yfbR	5'-deoxynucleotidase	32	0	0	32	0	0.5938	182.68	NE
VP_RS04520	-	pyridoxal phosphate-dependent aminotransferase	60	8	0	52	0	0.2667	58.88	NE
VP_RS04525	-	isochorismate synthase	52	0	0	52	0	0.5385	303.68	NE
VP_RS04530	-	2-succinyl-5-enolpyruvyl-6-hydroxy-3-cyclohexene-1-carboxylic-acid synthase	76	0	0	76	0	0.6711	488.9	NE
VP_RS04535	menH	2-succinyl-6-hydroxy-2%2C4-cyclohexadiene-1-carboxylate synthase	27	0	0	27	0	0.4444	226.58	NE
VP_RS04540	menB	1%2C4-dihydroxy-2-naphthoyl-CoA synthase	40	0	0	40	0	0.6	467.08	NE
VP_RS04545	menC	o-succinylbenzoate synthase	42	0	0	42	0	0.6667	607.36	NE
VP_RS04550	menE	o-succinylbenzoate--CoA ligase	74	0	0	74	0	0.5541	285.29	NE
VP_RS04555	-	hypothetical protein	10	0	0	10	0	0.2	242.5	NE
VP_RS04560	-	putative sulfate exporter family transporter	50	0	0	50	0	0.56	294.04	NE
VP_RS04565	-	MFS transporter	97	0	18	79	0	0.5773	280.7	NE
VP_RS04570	-	WHG domain-containing protein	35	0	1	0	34	0.7714	1093.93	GA
VP_RS04575	-	Tim44 domain-containing protein	52	0	0	52	0	0.1923	72.6	NE
VP_RS04610	vmeE	multidrug efflux RND transporter periplasmic adaptor subunit VmeE	42	0	0	42	0	0.619	319	NE
VP_RS04615	vmeF	multidrug efflux RND transporter permease subunit VmeF	141	0	0	141	0	0.5603	472.01	NE
VP_RS04620	-	type II secretion system GspH family protein	14	0	0	14	0	0.8571	398.33	NE
VP_RS04625	-	porin family protein	36	0	0	36	0	0.5833	324.38	NE
VP_RS04630	-	DUF1244 domain-containing protein	14	0	0	14	0	0.5	133.29	NE
VP_RS04635	-	PLP-dependent cysteine synthase family protein	53	0	6	47	0	0.5849	301.39	NE
VP_RS04640	-	Lrp/AsnC family transcriptional regulator	27	0	3	24	0	0.3704	114.8	NE
VP_RS04645	-	hypothetical protein	160	1	0	159	0	0.6375	395.93	NE
VP_RS04650	tesB	acyl-CoA thioesterase II	43	0	0	43	0	0.4419	390.37	NE
VP_RS04655	-	YbaY family lipoprotein	29	0	0	29	0	0.7931	380.7	NE
VP_RS04660	-	DNA base-flipping protein	16	0	0	16	0	0.625	257.1	NE
VP_RS04665	-	hypothetical protein	29	0	0	29	0	0.7241	432.62	NE
VP_RS04670	-	GGDEF domain-containing protein	103	0	0	103	0	0.6311	305.35	NE
VP_RS04680	-	RNA methyltransferase	28	0	0	28	0	0.6786	344.63	NE
VP_RS04685	-	ferredoxin family protein	13	0	0	13	0	0.8462	426.09	NE
VP_RS04690	-	NAD(P)/FAD-dependent oxidoreductase	75	0	0	75	0	0.5067	509.11	NE
VP_RS04695	-	CBS domain-containing protein	20	0	0	20	0	0.75	691.07	NE
VP_RS04700	-	zinc/cadmium/mercury/lead-transporting ATPase	91	0	0	91	0	0.5604	370.22	NE
VP_RS04705	udp	uridine phosphorylase	37	0	0	37	0	0.5676	223.95	NE
VP_RS04710	-	DUF1887 family protein	50	0	0	50	0	0.72	312.94	NE
VP_RS04715	-	methyl-accepting chemotaxis protein	76	0	0	76	0	0.5658	352.37	NE
VP_RS04720	hinT	purine nucleoside phosphoramidase	21	0	0	21	0	0.619	156.85	NE
VP_RS04725	-	hypothetical protein	64	0	0	64	0	0.7031	423	NE
VP_RS04730	-	YcfL family protein	16	0	0	16	0	0.6875	306.36	NE
VP_RS04735	lpoB	penicillin-binding protein activator LpoB	33	0	0	33	0	0.7576	260.04	NE
VP_RS04740	thiK	thiamine kinase	43	0	0	43	0	0.6279	391	NE
VP_RS04745	ycfP	alpha/beta hydrolase YcfP	30	0	0	30	0	0.6	276.94	NE
VP_RS04750	-	NAD(P)/FAD-dependent oxidoreductase	62	0	58	4	0	0.129	62.62	GD
VP_RS04755	-	GNAT family N-acetyltransferase	30	0	0	30	0	0.3667	39.82	NE
VP_RS04760	-	peptidoglycan binding protein CsiV	39	0	37	2	0	0.2308	33.33	GD
VP_RS04765	mfd	transcription-repair coupling factor	124	0	9	115	0	0.5242	432.95	NE
VP_RS04770	-	PilZ domain-containing protein	31	0	0	31	0	0.6129	308.21	NE
VP_RS04775	lolC	lipoprotein-releasing ABC transporter permease subunit LolC	46	45	0	1	0	0.0217	241	ES
VP_RS04780	lolD	lipoprotein-releasing ABC transporter ATP-binding protein LolD	33	32	0	1	0	0.0303	34	ES
VP_RS04785	lolE	lipoprotein-releasing ABC transporter permease subunit LolE	53	52	0	1	0	0.0189	253	ES
VP_RS04790	-	DUF2062 domain-containing protein	25	24	0	1	0	0.04	684	ES
VP_RS04795	-	DNA internalization-related competence protein ComEC/Rec2	138	0	0	138	0	0.6304	281.03	NE
VP_RS04800	msbA	lipid A ABC transporter ATP-binding protein/permease MsbA	92	88	0	4	0	0.0326	17	ES
VP_RS04805	lpxK	tetraacyldisaccharide 4'-kinase	49	49	0	0	0	0	0	ES
VP_RS04810	-	Trm112 family protein	10	8	0	2	0	0.2	148	ES
VP_RS04815	kdsB	3-deoxy-manno-octulosonate cytidylyltransferase	44	42	0	2	0	0.0455	105.5	ES
VP_RS04820	-	SpoVR family protein	83	0	0	83	0	0.5422	355.64	NE
VP_RS04825	-	YeaH/YhbH family protein	59	0	0	59	0	0.4746	260.93	NE
VP_RS04830	-	PrkA family serine protein kinase	104	0	0	104	0	0.6058	309.21	NE
VP_RS04835	-	YfbU family protein	29	0	0	29	0	0.5517	341	NE
VP_RS04840	-	energy-coupling factor ABC transporter permease	46	0	0	46	0	0.7174	152.82	NE
VP_RS04845	pflA	pyruvate formate lyase 1-activating protein	39	0	0	39	0	0.5385	327.38	NE
VP_RS04850	-	lipid A deacylase LpxR family protein	57	0	0	57	0	0.5789	363.18	NE
VP_RS04855	pflB	formate C-acetyltransferase	144	0	0	144	0	0.6736	349.4	NE
VP_RS04860	-	DUF3360 family protein	88	0	0	88	0	0.7727	392.59	NE
VP_RS04865	-	flagellar sheath protein A	94	0	5	89	0	0.6596	322.92	NE
VP_RS04870	-	ABC transporter ATP-binding protein	40	0	0	40	0	0.575	170.7	NE
VP_RS04875	-	ABC transporter substrate-binding protein	40	0	0	40	0	0.625	381.72	NE
VP_RS04880	-	ABC transporter permease	36	0	0	36	0	0.6389	1043.83	NE
VP_RS04885	-	ABC transporter permease	37	0	0	37	0	0.8108	315.63	NE
VP_RS04890	-	ImpA family metalloprotease	121	0	0	121	0	0.6033	525.44	NE
VP_RS04895	xthA	exodeoxyribonuclease III	42	0	0	42	0	0.381	203.94	NE
VP_RS04900	rsmS	pleiotropic regulatory protein RsmS	5	0	0	5	0	0.6	374.33	NE
VP_RS04905	-	primosomal replication protein	26	0	0	26	0	0.6154	67.56	NE
VP_RS04910	-	TSUP family transporter	46	0	0	46	0	0.7174	294.94	NE
VP_RS04915	dinG	ATP-dependent DNA helicase DinG	105	0	0	105	0	0.4095	292.86	NE
VP_RS04920	-	porin	67	0	0	67	0	0.6716	559.8	NE
VP_RS04925	-	DUF2057 domain-containing protein	46	9	0	37	0	0.5217	173.75	NE
VP_RS04930	-	pseudouridine synthase	45	1	0	44	0	0.5556	287.6	NE
VP_RS04935	-	NADP-dependent isocitrate dehydrogenase	132	131	0	1	0	0.0076	25	ES
VP_RS04940	cspD	cold shock domain-containing protein CspD	12	0	0	12	0	0.5	319.5	NE
VP_RS04945	clpS	ATP-dependent Clp protease adapter ClpS	23	0	0	0	23	0.913	1128.24	GA
VP_RS04950	clpA	ATP-dependent Clp protease ATP-binding subunit ClpA	118	34	79	0	5	0.0593	53.86	GD
VP_RS04955	-	serine hydrolase	62	3	0	59	0	0.6452	280.7	NE
VP_RS04960	infA	translation initiation factor IF-1	13	13	0	0	0	0	0	ES
VP_RS04965	-	arginyltransferase	43	0	0	43	0	0.5116	662.77	NE
VP_RS04970	aat	leucyl/phenylalanyl-tRNA--protein transferase	35	0	0	35	0	0.7143	275.12	NE
VP_RS04975	-	glycine zipper 2TM domain-containing protein	32	0	0	32	0	0.75	237.83	NE
VP_RS04980	aroA	3-phosphoshikimate 1-carboxyvinyltransferase	71	71	0	0	0	0	0	ES
VP_RS04985	-	YciN family protein	19	0	0	19	0	0.3158	94.17	NE
VP_RS04990	topA	type I DNA topoisomerase	145	117	0	28	0	0.0759	56	ES
VP_RS04995	glgC	glucose-1-phosphate adenylyltransferase	67	0	0	67	0	0.6119	388.54	NE
VP_RS05000	glgA	glycogen synthase GlgA	81	0	73	8	0	0.2593	44.14	GD
VP_RS05005	-	alpha/beta hydrolase	51	0	0	51	0	0.6275	234.44	NE
VP_RS05010	-	DUF2007 domain-containing protein	15	0	0	15	0	0.8	488.75	NE
VP_RS05015	-	TVP38/TMEM64 family protein	49	13	0	36	0	0.4898	178.83	NE
VP_RS05020	-	TfoX/Sxy family DNA transformation protein	40	0	0	40	0	0.55	92	NE
VP_RS05025	purR	HTH-type transcriptional repressor PurR	61	0	0	61	0	0.4918	153.5	NE
VP_RS05030	torD	molecular chaperone TorD	30	0	0	30	0	0.7333	341.82	NE
VP_RS05035	torR	two-component system response regulator TorR	45	0	0	45	0	0.6889	643.13	NE
VP_RS05040	elyC	envelope biogenesis factor ElyC	41	0	0	41	0	0.6829	466.61	NE
VP_RS05045	cmoM	tRNA uridine 5-oxyacetic acid(34) methyltransferase CmoM	47	0	0	28	19	0.6809	716.22	NE
VP_RS05050	mukF	chromosome partition protein MukF	53	0	52	0	1	0.0755	38.25	GD
VP_RS05055	mukE	chromosome partition protein MukE	33	0	33	0	0	0.1515	59.2	GD
VP_RS05060	mukB	chromosome partition protein MukB	154	0	154	0	0	0.1299	42.35	GD
VP_RS23535	-	hypothetical protein	8	0	0	8	0	0.5	97.25	NE
VP_RS05065	-	alpha-L-glutamate ligase-like protein	46	0	0	46	0	0.5435	309.56	NE
VP_RS05070	-	inactive transglutaminase family protein	73	0	0	73	0	0.5616	243.44	NE
VP_RS05075	-	ATP-dependent zinc protease	37	0	0	37	0	0.4324	299.75	NE
VP_RS05080	cmoB	tRNA 5-methoxyuridine(34)/uridine 5-oxyacetic acid(34) synthase CmoB	41	0	0	41	0	0.5366	507.86	NE
VP_RS05085	cmoA	carboxy-S-adenosyl-L-methionine synthase CmoA	38	0	0	38	0	0.7105	610.7	NE
VP_RS05090	-	DUF72 domain-containing protein	42	0	0	42	0	0.619	326.31	NE
VP_RS05095	aspS	aspartate--tRNA ligase	106	106	0	0	0	0	0	ES
VP_RS05100	ruvC	crossover junction endodeoxyribonuclease RuvC	26	0	26	0	0	0.0385	72	GD
VP_RS05105	-	chemotaxis protein	61	0	0	61	0	0.5902	405.19	NE
VP_RS05110	ruvA	Holliday junction branch migration protein RuvA	31	31	0	0	0	0	0	ES
VP_RS05115	ruvB	Holliday junction branch migration DNA helicase RuvB	42	0	42	0	0	0.0714	52	GD
VP_RS05120	cydA	cytochrome ubiquinol oxidase subunit I	83	0	0	83	0	0.5542	366	NE
VP_RS05125	cydB	cytochrome d ubiquinol oxidase subunit II	59	0	0	59	0	0.5763	482.88	NE
VP_RS05130	cydX	cytochrome bd-I oxidase subunit CydX	7	0	0	7	0	1	389	NE
VP_RS05135	ybgE	cyd operon protein YbgE	21	0	0	21	0	0.5238	255.91	NE
VP_RS05140	ybgC	tol-pal system-associated acyl-CoA thioesterase	25	1	0	24	0	0.72	194.72	NE
VP_RS05145	tolQ	protein TolQ	31	31	0	0	0	0	0	ES
VP_RS05150	-	ExbD/TolR family protein	22	20	0	2	0	0.0909	63.5	ES
VP_RS05155	tolA	cell envelope integrity protein TolA	46	44	0	2	0	0.0217	127	ES
VP_RS05160	tolB	Tol-Pal system beta propeller repeat protein TolB	86	82	0	4	0	0.0116	17	ES
VP_RS05165	pal	peptidoglycan-associated lipoprotein Pal	36	35	0	1	0	0.0556	582.5	ES
VP_RS05170	ybgF	tol-pal system protein YbgF	42	0	0	42	0	0.5476	71.78	NE
VP_RS05175	nadA	quinolinate synthase NadA	47	46	0	1	0	0.0213	456	ES
VP_RS05180	-	ion channel	58	0	0	58	0	0.3621	122.81	NE
VP_RS05185	-	DUF350 domain-containing protein	22	0	0	22	0	0.5455	453	NE
VP_RS05190	-	DUF1190 domain-containing protein	31	0	0	31	0	0.7097	235.18	NE
VP_RS05195	-	glutathionylspermidine synthase family protein	56	0	0	56	0	0.6429	168.36	NE
VP_RS05200	-	YecA family protein	25	0	0	25	0	0.52	409.62	NE
VP_RS05205	-	hybrid sensor histidine kinase/response regulator	129	0	0	129	0	0.6047	434.88	NE
VP_RS05210	-	L-alanine exporter AlaE	23	0	0	23	0	0.6087	180.57	NE
VP_RS05220	-	site-specific integrase	93	0	0	93	0	0.5699	251.19	NE
VP_RS05225	-	DEAD/DEAH box helicase family protein	136	0	0	136	0	0.5882	213.26	NE
VP_RS05230	-	helix-turn-helix domain-containing protein	20	0	0	20	0	0.6	373.67	NE
VP_RS05235	-	hypothetical protein	32	0	0	32	0	0.6875	200.32	NE
VP_RS05240	-	hypothetical protein	22	0	0	22	0	0.9545	230.81	NE
VP_RS05245	-	helix-turn-helix domain-containing protein	38	0	0	38	0	0.6579	134.76	NE
VP_RS05250	-	tyrosine-type recombinase/integrase	67	0	0	67	0	0.7164	359.12	NE
VP_RS05255	-	NYN domain-containing protein	50	0	0	50	0	0.52	240.65	NE
VP_RS05260	-	hypothetical protein	120	0	0	120	0	0.6167	283.66	NE
VP_RS05265	-	hypothetical protein	12	0	0	12	0	0.75	419	NE
VP_RS05270	-	DUF2075 domain-containing protein	87	0	0	87	0	0.7126	370.48	NE
VP_RS05275	-	sigma-70 family RNA polymerase sigma factor	56	0	0	56	0	0.6071	115.85	NE
VP_RS05280	-	hypothetical protein	41	0	0	41	0	0.5122	87.57	NE
VP_RS05285	-	UvrD-helicase domain-containing protein	223	0	0	223	0	0.6188	263.91	NE
VP_RS05290	-	multiubiquitin domain-containing protein	48	0	0	48	0	0.5417	173.85	NE
VP_RS05295	-	ThiF family adenylyltransferase	86	0	0	86	0	0.5814	276.38	NE
VP_RS05300	-	hypothetical protein	15	0	0	15	0	0.6667	68	NE
VP_RS05305	-	hypothetical protein	168	0	12	156	0	0.4107	110.13	NE
VP_RS05310	-	methyl-accepting chemotaxis protein	66	0	0	66	0	0.5455	506.94	NE
VP_RS05315	vmeA	multidrug efflux RND transporter periplasmic adaptor subunit VmeA	38	0	0	38	0	0.2895	489.82	NE
VP_RS05320	vmeB	multidrug efflux RND transporter permease subunit VmeB	117	0	0	117	0	0.5726	675.87	NE
VP_RS05325	-	MarR family transcriptional regulator	14	0	0	14	0	0.3571	362.2	NE
VP_RS05330	-	AEC family transporter	45	0	0	45	0	0.6444	337	NE
VP_RS05335	trpS	tryptophan--tRNA ligase	40	0	0	40	0	0.5	272.2	NE
VP_RS05340	-	hypothetical protein	38	0	0	38	0	0.6579	203.2	NE
VP_RS05345	-	sphingomyelin phosphodiesterase	77	0	0	77	0	0.6753	494.48	NE
VP_RS05350	-	tRNA isopentenyl-2-thiomethyl-A-37 hydroxylase MiaE	40	0	0	40	0	0.5	379.4	NE
VP_RS05355	-	hypothetical protein	39	0	0	39	0	0.641	444.16	NE
VP_RS05360	cysB	HTH-type transcriptional regulator CysB	51	48	0	3	0	0.0196	4	ES
VP_RS05365	-	methyltransferase	53	0	0	53	0	0.3774	272.85	NE
VP_RS05370	ald	alanine dehydrogenase	58	0	0	58	0	0.5	238.1	NE
VP_RS05375	lrp	leucine-responsive transcriptional regulator Lrp	38	38	0	0	0	0	0	ES
VP_RS05380	-	DNA translocase FtsK	128	128	0	0	0	0	0	ES
VP_RS05385	lolA	outer membrane lipoprotein chaperone LolA	24	24	0	0	0	0	0	ES
VP_RS05390	-	replication-associated recombination protein A	65	0	0	65	0	0.6769	305.89	NE
VP_RS05395	serS	serine--tRNA ligase	75	75	0	0	0	0	0	ES
VP_RS05400	-	hypothetical protein	68	0	0	68	0	0.8235	257.79	NE
VP_RS05405	-	hypothetical protein	49	0	0	49	0	0.551	175.59	NE
VP_RS05410	-	DksA/TraR family C4-type zinc finger protein	13	0	0	13	0	0.3846	547	NE
VP_RS05415	bioA	adenosylmethionine--8-amino-7-oxononanoate transaminase	51	0	0	51	0	0.5294	541.26	NE
VP_RS05420	bioB	biotin synthase BioB	43	40	0	3	0	0.0465	12.5	ES
VP_RS05425	bioF	8-amino-7-oxononanoate synthase	47	0	0	47	0	0.5532	620.19	NE
VP_RS05430	bioC	malonyl-ACP O-methyltransferase BioC	42	0	0	42	0	0.4762	120.95	NE
VP_RS05435	bioD	dethiobiotin synthase	35	0	0	35	0	0.5143	221.61	NE
VP_RS23540	-	hypothetical protein	11	0	0	11	0	0.5455	301.83	NE
VP_RS05440	htpX	protease HtpX	42	0	0	42	0	0.3571	123.93	NE
VP_RS05445	-	nuclear transport factor 2 family protein	13	0	0	13	0	0.3846	210.4	NE
VP_RS05450	-	SDR family oxidoreductase	39	0	0	39	0	0.5641	284.68	NE
VP_RS05455	-	NAD(P)/FAD-dependent oxidoreductase	68	0	0	68	0	0.6029	430.05	NE
VP_RS05460	-	DUF1365 domain-containing protein	46	0	0	46	0	0.6522	228.43	NE
VP_RS05465	-	cyclopropane-fatty-acyl-phospholipid synthase family protein	80	0	0	80	0	0.6375	346.9	NE
VP_RS05470	-	DUF2878 domain-containing protein	30	0	0	30	0	0.5667	288.53	NE
VP_RS05475	-	chalcone isomerase family protein	32	0	0	32	0	0.6562	269.81	NE
VP_RS05480	-	DUF3833 domain-containing protein	28	0	0	28	0	0.5714	178.38	NE
VP_RS05485	purB	adenylosuccinate lyase	76	75	0	1	0	0.0132	89	ES
VP_RS05490	hflD	high frequency lysogenization protein HflD	28	0	0	28	0	0.5357	613.13	NE
VP_RS05495	mnmA	tRNA 2-thiouridine(34) synthase MnmA	59	53	0	6	0	0.1017	196.33	ES
VP_RS05500	-	hypothetical protein	11	0	0	11	0	0.8182	157.67	NE
VP_RS05505	-	inosine/guanosine kinase	70	0	4	66	0	0.6571	528.54	NE
VP_RS05510	-	DNA-binding protein H-NS	28	0	28	0	0	0.1429	31.75	GD
VP_RS05515	tet(35)	tetracycline efflux Na+/H+ antiporter family transporter Tet(35)	100	0	0	32	68	0.76	979.14	GA
VP_RS05520	-	hypothetical protein	125	0	0	125	0	0.616	550.81	NE
VP_RS05525	-	sigma-54 dependent transcriptional regulator	57	0	0	57	0	0.7018	509.48	NE
VP_RS05530	hisG	ATP phosphoribosyltransferase	30	30	0	0	0	0	0	ES
VP_RS05535	hisD	histidinol dehydrogenase	56	54	0	0	2	0.0179	477	ES
VP_RS05540	-	histidinol-phosphate transaminase	53	51	0	2	0	0.0377	27.5	ES
VP_RS05545	hisB	bifunctional histidinol-phosphatase/imidazoleglycerol-phosphate dehydratase HisB	38	38	0	0	0	0	0	ES
VP_RS05550	hisH	imidazole glycerol phosphate synthase subunit HisH	28	28	0	0	0	0	0	ES
VP_RS05555	hisA	1-(5-phosphoribosyl)-5-[(5-phosphoribosylamino)methylideneamino]imidazole-4-carboxamide isomerase	37	37	0	0	0	0	0	ES
VP_RS05560	hisF	imidazole glycerol phosphate synthase subunit HisF	41	41	0	0	0	0	0	ES
VP_RS05565	-	bifunctional phosphoribosyl-AMP cyclohydrolase/phosphoribosyl-ATP diphosphatase HisIE	27	27	0	0	0	0.037	8	ES
VP_RS05570	-	YchJ family protein	24	3	0	21	0	0.5417	240.15	NE
VP_RS05575	-	EAL domain-containing protein	63	0	0	59	4	0.5714	901.06	NE
VP_RS05580	lpxH	UDP-2%2C3-diacylglucosamine diphosphatase	35	34	0	1	0	0.0286	144	ES
VP_RS05585	-	peptidylprolyl isomerase	28	0	0	28	0	0.5357	312.73	NE
VP_RS05590	cysS	cysteine--tRNA ligase	70	64	0	6	0	0.0143	8	ES
VP_RS05595	-	thymidine kinase	36	0	0	36	0	0.8056	193.76	NE
VP_RS05600	-	YdcF family protein	30	0	0	30	0	0.5667	358.65	NE
VP_RS05605	-	NAD(P)H-binding protein	34	0	0	34	0	0.4412	345.47	NE
VP_RS05610	-	LysR family transcriptional regulator	41	0	0	41	0	0.439	216.89	NE
VP_RS05615	-	PACE efflux transporter	24	0	0	24	0	0.5	273.08	NE
VP_RS05620	-	TIGR02647 family protein	11	0	0	11	0	0.6364	334.29	NE
VP_RS05625	focA	formate transporter FocA	41	0	0	41	0	0.5122	233.62	NE
VP_RS23545	-	hypothetical protein	3	0	0	3	0	0	0	NE
VP_RS05630	-	ABC transporter permease	47	0	0	47	0	0.6809	492.34	NE
VP_RS05635	torE	trimethylamine N-oxide reductase system protein TorE	7	0	0	7	0	0.1429	127	NE
VP_RS05640	torC	pentaheme c-type cytochrome TorC	60	0	0	60	0	0.6667	263.75	NE
VP_RS05645	torA	trimethylamine-N-oxide reductase TorA	124	0	0	124	0	0.6048	496.44	NE
VP_RS05650	-	alpha-galactosidase	79	0	0	79	0	0.6456	223.49	NE
VP_RS05655	-	putative manganese transporter	56	0	0	56	0	0.5357	239.87	NE
VP_RS05660	-	manganese-dependent inorganic pyrophosphatase	48	0	0	48	0	0.6875	343.79	NE
VP_RS05665	-	DUF2750 domain-containing protein	16	0	0	16	0	0.4375	119.43	NE
VP_RS05670	-	ATP-binding cassette domain-containing protein	30	29	0	1	0	0.0333	106	ES
VP_RS05675	-	ATP-binding cassette domain-containing protein	40	25	15	0	0	0.05	8.5	ES
VP_RS05680	-	ABC transporter permease subunit	44	0	44	0	0	0.0227	30	GD
VP_RS05685	-	ABC transporter permease subunit	42	0	42	0	0	0.0476	73.5	GD
VP_RS05690	sapA	peptide ABC transporter substrate-binding protein SapA	83	0	36	47	0	0.2169	643.83	NE
VP_RS05695	pspF	phage shock protein operon transcriptional activator	43	0	0	43	0	0.6047	802.58	NE
VP_RS05700	pspA	phage shock protein PspA	27	0	20	7	0	0.2593	80.14	GD
VP_RS05705	pspB	envelope stress response membrane protein PspB	15	0	0	15	0	0.5333	324.75	NE
VP_RS05710	pspC	envelope stress response membrane protein PspC	26	0	0	26	0	0.9231	375.5	NE
VP_RS05715	vmeG	efflux RND transporter periplasmic adaptor subunit VmeG	40	0	0	40	0	0.475	422.68	NE
VP_RS05720	vmeH	efflux RND transporter periplasmic adaptor subunit VmeH	37	0	0	37	0	0.3784	277.43	NE
VP_RS05725	vmeI	efflux RND transporter permease subunit VmeI	155	0	0	155	0	0.5871	485.18	NE
VP_RS05730	-	DNA-3-methyladenine glycosylase I	23	0	0	23	0	0.4783	227.18	NE
VP_RS05735	-	lipase secretion chaperone	44	0	0	44	0	0.5455	162.54	NE
VP_RS05740	-	triacylglycerol lipase	43	0	0	43	0	0.3488	213.07	NE
VP_RS05745	-	cystathionine beta-lyase	45	44	0	1	0	0.0222	262	ES
VP_RS05750	cls	cardiolipin synthase	70	0	0	70	0	0.5571	287.49	NE
VP_RS05755	-	sodium-dependent transporter	88	0	0	88	0	0.6705	335.85	NE
VP_RS05760	-	methyl-accepting chemotaxis protein	62	0	0	62	0	0.4839	533.97	NE
VP_RS05765	-	TIGR01621 family pseudouridine synthase	30	0	0	30	0	0.5333	261.69	NE
VP_RS05770	-	class I SAM-dependent methyltransferase	32	0	0	32	0	0.5625	480.94	NE
VP_RS05775	-	hybrid-cluster NAD(P)-dependent oxidoreductase	40	0	0	40	0	0.475	412.21	NE
VP_RS05780	hcp	hydroxylamine reductase	71	0	0	71	0	0.6761	420.83	NE
VP_RS05785	norR	nitric oxide reductase transcriptional regulator NorR	77	0	0	77	0	0.5844	520.07	NE
VP_RS05790	-	glycine zipper 2TM domain-containing protein	27	0	0	27	0	0.5185	92.86	NE
VP_RS05795	-	CDP-alcohol phosphatidyltransferase family protein	26	0	0	26	0	0.6154	295.31	NE
VP_RS05800	-	ATP-binding cassette domain-containing protein	24	0	0	24	0	0.625	612.87	NE
VP_RS05805	-	ABC transporter permease	98	0	0	98	0	0.4898	325.88	NE
VP_RS05810	-	ABC transporter substrate-binding protein	51	13	0	38	0	0.3529	252.61	NE
VP_RS05815	-	TVP38/TMEM64 family protein	41	0	0	41	0	0.5366	316.32	NE
VP_RS05820	-	(Fe-S)-binding protein	29	0	0	29	0	0.5172	276.47	NE
VP_RS05825	-	FAD-dependent oxidoreductase	82	0	0	82	0	0.5976	585.59	NE
VP_RS05830	-	sulfurtransferase	48	0	0	48	0	0.6458	445.9	NE
VP_RS05835	-	sensor histidine kinase	90	0	0	90	0	0.6333	240.32	NE
VP_RS05840	-	response regulator	40	0	0	40	0	0.575	265.96	NE
VP_RS05845	-	META domain-containing protein	24	0	0	24	0	0.5417	150.69	NE
VP_RS05850	-	DUF1289 domain-containing protein	11	0	0	11	0	0.9091	116.5	NE
VP_RS05855	-	hypothetical protein	9	0	0	3	6	0.7778	3200.71	GA
VP_RS05860	ushA	bifunctional UDP-sugar hydrolase/5'-nucleotidase UshA	108	4	0	57	47	0.6944	572.72	NE
VP_RS05865	-	GNAT family N-acetyltransferase	55	0	0	55	0	0.4545	207.4	NE
VP_RS05870	-	GNAT family N-acetyltransferase	32	0	0	32	0	0.7812	302.2	NE
VP_RS05875	rplY	50S ribosomal protein L25	20	20	0	0	0	0	0	ES
VP_RS05880	-	sensor histidine kinase	75	0	58	17	0	0.2	93.87	GD
VP_RS05885	-	response regulator transcription factor	37	0	0	37	0	0.5676	182.43	NE
VP_RS05890	-	membrane protein	18	0	0	18	0	0.2778	283.6	NE
VP_RS05895	-	DEAD/DEAH box helicase	71	0	0	71	0	0.6056	462.98	NE
VP_RS05900	rsuA	16S rRNA pseudouridine(516) synthase RsuA	33	0	0	33	0	0.6364	426.71	NE
VP_RS05905	-	Bcr/CflA family multidrug efflux MFS transporter	46	0	0	46	0	0.6957	647.88	NE
VP_RS05910	-	DUF2913 family protein	20	0	0	20	0	0.6	995.5	NE
VP_RS05915	-	MtrB/PioB family decaheme-associated outer membrane protein	103	13	0	90	0	0.4466	460.35	NE
VP_RS05920	-	DmsE family decaheme c-type cytochrome	31	0	0	31	0	0.4839	738.4	NE
VP_RS05925	-	OmcA/MtrC family decaheme c-type cytochrome	97	0	0	97	0	0.5979	548.5	NE
VP_RS05930	-	cytochrome subunit of sulfide dehydrogenase	35	0	7	28	0	0.2286	465.5	NE
VP_RS05935	-	NapC/NirT family cytochrome c	25	0	0	25	0	0.48	595.25	NE
VP_RS05940	-	DUF2867 domain-containing protein	68	0	0	68	0	0.6765	298.28	NE
VP_RS05945	-	MATE family efflux transporter	61	0	0	61	0	0.623	372.24	NE
VP_RS05950	-	ABC transporter ATP-binding protein	33	0	33	0	0	0.1818	56.83	GD
VP_RS05955	-	ABC transporter permease	110	13	39	58	0	0.2273	86.36	NE
VP_RS05960	-	ABC transporter	51	0	12	39	0	0.4118	173.33	NE
VP_RS05965	nhaA	Na+/H+ antiporter NhaA	65	0	0	65	0	0.6462	359.05	NE
VP_RS05970	-	TetR/AcrR family transcriptional regulator	34	0	0	34	0	0.7059	376.62	NE
VP_RS05975	-	acyl-CoA dehydrogenase	114	0	0	114	0	0.5877	505.01	NE
VP_RS05980	-	trans-2-enoyl-CoA reductase family protein	66	65	0	1	0	0.0152	194	ES
VP_RS05985	-	aspartate:alanine antiporter	101	0	0	101	0	0.6139	276.32	NE
VP_RS05990	-	GrxA family glutaredoxin	15	0	0	15	0	0.6667	793.4	NE
VP_RS05995	-	iron-containing alcohol dehydrogenase	57	0	0	57	0	0.5965	454.71	NE
VP_RS06000	-	MurR/RpiR family transcriptional regulator	51	42	0	9	0	0.1176	237.83	ES
VP_RS06005	panP	putative pyridoxal-dependent aspartate 1-decarboxylase	73	73	0	0	0	0	0	ES
VP_RS06010	-	hypothetical protein	26	0	0	26	0	0.4615	227.17	NE
VP_RS06015	-	lysine exporter LysO family protein	61	0	0	61	0	0.6721	273.73	NE
VP_RS06020	-	HDOD domain-containing protein	55	0	0	55	0	0.6	260.82	NE
VP_RS06025	-	TfoX/Sxy family DNA transformation protein	37	13	0	24	0	0.2432	91.89	NE
VP_RS06030	-	hypothetical protein	28	0	0	28	0	0.5714	216.81	NE
VP_RS06035	-	response regulator	20	0	0	20	0	0.5	73.9	NE
VP_RS06040	-	ATP-binding protein	90	0	0	90	0	0.4333	271.9	NE
VP_RS06045	-	DUF945 family protein	68	0	0	68	0	0.5588	198	NE
VP_RS06050	serC	3-phosphoserine/phosphohydroxythreonine transaminase	46	44	0	2	0	0.0435	304	ES
VP_RS06055	-	D-serine ammonia-lyase	57	0	0	57	0	0.6667	569.34	NE
VP_RS06060	cydC	cysteine/glutathione ABC transporter ATP-binding protein/permease CydC	69	57	0	12	0	0.087	202.5	ES
VP_RS06065	cydD	cysteine/glutathione ABC transporter permease/ATP-binding protein CydD	81	0	77	4	0	0.1235	152	GD
VP_RS06070	trxB	thioredoxin-disulfide reductase	46	0	16	30	0	0.3043	118.21	NE
VP_RS06075	-	2OG-Fe dioxygenase family protein	27	0	0	27	0	0.6667	475.39	NE
VP_RS06080	-	cysteine desulfurase-like protein	60	0	0	60	0	0.6667	478.05	NE
VP_RS06085	-	DUF2797 domain-containing protein	33	0	0	33	0	0.6364	400.14	NE
VP_RS06090	-	diguanylate cyclase	69	0	0	69	0	0.6957	230.77	NE
VP_RS06095	-	DASS family sodium-coupled anion symporter	45	0	0	45	0	0.4	545.67	NE
VP_RS06100	-	YdcF family protein	30	0	0	30	0	0.7	307.81	NE
VP_RS06105	-	NAD-dependent malic enzyme	93	0	0	93	0	0.6344	333.49	NE
VP_RS06110	-	DEAD/DEAH box helicase	85	0	0	85	0	0.6824	274.98	NE
VP_RS06115	-	phospholipase A	48	0	0	48	0	0.6875	355.58	NE
VP_RS06120	-	hypothetical protein	16	0	0	16	0	0.6875	288.36	NE
VP_RS06125	-	alkaline phosphatase D family protein	73	0	0	73	0	0.6027	559.23	NE
VP_RS06130	-	phosphoribosylaminoimidazolesuccinocarboxamide synthase	58	56	0	2	0	0.0345	25	ES
VP_RS06135	-	DNA helicase	16	0	0	16	0	0.5	1260	NE
VP_RS06140	-	hypothetical protein	10	0	0	10	0	0.5	98.8	NE
VP_RS06145	-	J domain-containing protein	42	0	0	42	0	0.5476	302.65	NE
VP_RS06150	-	OmpA family protein	33	0	0	33	0	0.6667	249.27	NE
VP_RS06155	-	DUF2786 domain-containing protein	26	0	0	26	0	0.5385	175.57	NE
VP_RS06160	-	DUF3334 family protein	32	0	0	32	0	0.5938	214.63	NE
VP_RS06165	-	FAD-binding oxidoreductase	152	25	120	7	0	0.1184	48.33	GD
VP_RS06170	-	isoprenylcysteine carboxylmethyltransferase family protein	25	0	0	25	0	0.76	413.84	NE
VP_RS06175	-	DUF3581 domain-containing protein	38	0	0	38	0	0.7895	536.73	NE
VP_RS06180	hutH	histidine ammonia-lyase	66	0	0	66	0	0.5606	388.7	NE
VP_RS06185	-	urocanate hydratase	75	0	0	75	0	0.72	487.5	NE
VP_RS06190	-	formimidoylglutamase	50	0	0	50	0	0.64	515.5	NE
VP_RS06195	hutI	imidazolonepropionase	71	0	0	71	0	0.6197	410.61	NE
VP_RS06200	hutC	histidine utilization repressor	49	0	0	49	0	0.7347	287.72	NE
VP_RS06205	-	sporulation protein	30	0	0	30	0	0.4333	388.23	NE
VP_RS06210	-	DUF3187 family protein	59	0	0	59	0	0.5424	254.81	NE
VP_RS06215	thrS	threonine--tRNA ligase	115	115	0	0	0	0.0087	4	ES
VP_RS06220	infC	translation initiation factor IF-3	25	25	0	0	0	0	0	ES
VP_RS06225	rpmI	50S ribosomal protein L35	17	11	0	6	0	0.2941	297	ES
VP_RS06230	rplT	50S ribosomal protein L20	24	24	0	0	0	0.0417	4	ES
VP_RS06235	-	heavy metal-binding domain-containing protein	17	0	0	17	0	0.5882	255.6	NE
VP_RS06240	-	helix-turn-helix domain-containing protein	49	0	0	49	0	0.4898	128.29	NE
VP_RS06245	-	TetR/AcrR family transcriptional regulator	50	0	0	50	0	0.66	578.88	NE
VP_RS06250	-	MMPL family transporter	109	0	0	109	0	0.5596	308.92	NE
VP_RS06255	-	outer membrane lipoprotein-sorting protein	41	0	0	41	0	0.5854	234.33	NE
VP_RS06260	-	hypothetical protein	66	0	0	66	0	0.5758	165.03	NE
VP_RS06265	-	GGDEF domain-containing protein	60	0	0	60	0	0.5167	174.74	NE
VP_RS06270	pheS	phenylalanine--tRNA ligase subunit alpha	58	57	0	1	0	0.0172	34	ES
VP_RS06275	pheT	phenylalanine--tRNA ligase subunit beta	132	132	0	0	0	0	0	ES
VP_RS06280	-	AEC family transporter	55	0	0	55	0	0.5636	192.35	NE
VP_RS06285	ihfA	integration host factor subunit alpha	16	16	0	0	0	0	0	ES
VP_RS06290	-	phosphoribosylglycinamide formyltransferase	49	0	0	49	0	0.4286	142.86	NE
VP_RS06295	-	thiopurine S-methyltransferase	30	0	0	30	0	0.6	113.94	NE
VP_RS06300	purT	formate-dependent phosphoribosylglycinamide formyltransferase	58	0	0	58	0	0.431	731.36	NE
VP_RS06305	cdd	cytidine deaminase	45	0	0	45	0	0.4667	350.05	NE
VP_RS06310	-	LrgB family protein	44	0	0	44	0	0.5	173.86	NE
VP_RS06315	-	CidA/LrgA family protein	18	0	0	18	0	0.3889	216.57	NE
VP_RS06320	sbcB	exodeoxyribonuclease I	70	0	0	70	0	0.5714	469.38	NE
VP_RS06325	-	L-cystine transporter	64	0	0	64	0	0.6562	195.64	NE
VP_RS06330	-	NAD(P)H-binding protein	31	0	0	31	0	0.3548	95.45	NE
VP_RS06335	cobT	nicotinate-nucleotide--dimethylbenzimidazole phosphoribosyltransferase	44	0	0	44	0	0.4773	378.14	NE
VP_RS06340	-	adenosylcobinamide-GDP ribazoletransferase	36	0	0	36	0	0.4722	500.82	NE
VP_RS06345	cobU	bifunctional adenosylcobinamide kinase/adenosylcobinamide-phosphate guanylyltransferase	21	0	0	21	0	0.5714	264.33	NE
VP_RS06350	cobC	alpha-ribazole phosphatase	30	0	0	30	0	0.5333	280.38	NE
VP_RS06355	-	M3 family oligoendopeptidase	79	0	0	79	0	0.6329	226.22	NE
VP_RS06360	-	succinylglutamate desuccinylase	43	0	0	43	0	0.4419	160.89	NE
VP_RS06365	btuC	vitamin B12 ABC transporter permease BtuC	50	0	0	50	0	0.6	374.13	NE
VP_RS06370	btuD	vitamin B12 ABC transporter ATP-binding protein BtuD	37	0	0	37	0	0.8108	830.23	NE
VP_RS06375	-	nucleoside triphosphate pyrophosphohydrolase family protein	36	30	0	6	0	0.0556	162.5	ES
VP_RS06380	-	DUF1415 domain-containing protein	26	0	0	26	0	0.5385	355.93	NE
VP_RS06385	-	MFS transporter	66	0	0	66	0	0.5606	219.19	NE
VP_RS06390	-	LysR family transcriptional regulator	35	0	0	35	0	0.5714	274.75	NE
VP_RS06395	-	glutaredoxin family protein	10	0	0	10	0	0.5	184.8	NE
VP_RS06400	-	hypothetical protein	124	0	87	37	0	0.2177	76.89	GD
VP_RS06405	-	polysaccharide pyruvyl transferase family protein	89	0	46	43	0	0.2472	75.77	GD
VP_RS06410	-	2-C-methyl-D-erythritol 4-phosphate cytidylyltransferase	44	0	0	44	0	0.5227	332.65	NE
VP_RS06415	-	NAD-dependent epimerase/dehydratase family protein	52	0	0	52	0	0.4808	122.08	NE
VP_RS06420	-	LicD family protein	56	0	0	56	0	0.6786	244.89	NE
VP_RS06425	-	M48 family metallopeptidase	28	0	0	28	0	0.6071	654.76	NE
VP_RS06430	rlmF	23S rRNA (adenine(1618)-N(6))-methyltransferase RlmF	47	0	0	47	0	0.5957	223.36	NE
VP_RS06435	-	hypothetical protein	17	0	0	17	0	0.5882	162.9	NE
VP_RS06440	-	S41 family peptidase	100	0	0	100	0	0.45	270.67	NE
VP_RS06445	-	hypothetical protein	41	6	0	35	0	0.3659	241.2	NE
VP_RS06450	-	GntR family transcriptional regulator	36	0	0	36	0	0.3056	103.18	NE
VP_RS06455	-	aldehyde dehydrogenase (NADP(+))	61	0	0	61	0	0.4098	233.08	NE
VP_RS06460	-	4-hydroxyproline epimerase	37	0	0	37	0	0.4865	255.44	NE
VP_RS06465	-	FAD-binding oxidoreductase	48	4	0	44	0	0.4375	149.33	NE
VP_RS06470	-	polyamine ABC transporter substrate-binding protein	44	0	0	44	0	0.5227	177.91	NE
VP_RS06475	-	ornithine cyclodeaminase family protein	39	3	0	36	0	0.6154	362.21	NE
VP_RS06480	-	dihydrodipicolinate synthase family protein	51	8	0	43	0	0.3137	411.94	NE
VP_RS06485	-	ABC transporter ATP-binding protein	38	0	0	38	0	0.5	268.42	NE
VP_RS06490	-	ABC transporter permease	66	0	0	66	0	0.6061	285.2	NE
VP_RS06495	-	ABC transporter permease	40	0	0	40	0	0.4	316.69	NE
VP_RS06500	-	hypothetical protein	27	0	0	27	0	0.2222	168.83	NE
VP_RS06505	-	collagenase	113	0	0	113	0	0.5664	224.66	NE
VP_RS06510	-	aminopeptidase P family protein	74	0	0	74	0	0.5676	474.5	NE
VP_RS06515	-	ATP-binding cassette domain-containing protein	30	0	0	30	0	0.5333	228	NE
VP_RS06520	-	ATP-binding cassette domain-containing protein	36	0	0	36	0	0.5278	281.37	NE
VP_RS06525	-	ABC transporter permease subunit	36	0	0	36	0	0.4722	631.71	NE
VP_RS06530	oppB	oligopeptide ABC transporter permease OppB	30	0	0	30	0	0.4333	480.54	NE
VP_RS06535	-	peptide ABC transporter substrate-binding protein	79	0	0	79	0	0.6203	254.98	NE
VP_RS06540	-	M20/M25/M40 family metallo-hydrolase	43	0	0	43	0	0.5349	534.74	NE
VP_RS06545	hppD	4-hydroxyphenylpyruvate dioxygenase	53	0	0	53	0	0.6604	386.23	NE
VP_RS06550	-	homogentisate 1%2C2-dioxygenase	59	0	0	59	0	0.6102	285	NE
VP_RS06555	-	fumarylacetoacetate hydrolase family protein	41	0	0	41	0	0.6341	452.12	NE
VP_RS06560	maiA	maleylacetoacetate isomerase	32	0	0	32	0	0.5625	428.5	NE
VP_RS06565	-	DUF2726 domain-containing protein	37	0	0	37	0	0.6216	214.3	NE
VP_RS06570	-	hypothetical protein	19	0	0	19	0	0.6316	114.75	NE
VP_RS06585	-	DUF4056 domain-containing protein	72	0	0	72	0	0.5694	182.95	NE
VP_RS06590	-	BamA/TamA family outer membrane protein	70	0	0	70	0	0.6571	298.93	NE
VP_RS06595	-	hypothetical protein	57	0	0	57	0	0.5088	183.62	NE
VP_RS06600	-	FUSC family protein	88	0	0	88	0	0.4432	143.05	NE
VP_RS06605	-	HlyD family secretion protein	45	0	0	45	0	0.4667	322.43	NE
VP_RS06610	-	DUF1656 domain-containing protein	12	0	0	12	0	0.5	190.17	NE
VP_RS06615	-	MlaE family lipid ABC transporter permease subunit	49	0	0	49	0	0.3878	404.89	NE
VP_RS06620	-	ATP-binding cassette domain-containing protein	50	0	0	50	0	0.54	168.33	NE
VP_RS06625	-	MlaD family protein	49	0	0	49	0	0.5102	271.52	NE
VP_RS06630	-	hypothetical protein	39	0	0	39	0	0.5897	195.91	NE
VP_RS06635	-	mechanosensitive ion channel	154	0	0	154	0	0.5455	275.37	NE
VP_RS06640	-	M20 family peptidase	66	0	0	66	0	0.4091	404.15	NE
VP_RS06645	pdxY	pyridoxal kinase	50	0	0	50	0	0.72	358.58	NE
VP_RS06650	-	LysR family transcriptional regulator	48	0	0	48	0	0.5	174.46	NE
VP_RS06655	-	class I SAM-dependent methyltransferase	38	0	0	38	0	0.5526	201.24	NE
VP_RS06660	-	hypothetical protein	17	0	0	17	0	0.1176	397	NE
VP_RS06665	-	antibiotic biosynthesis monooxygenase	13	0	0	13	0	0.3077	129	NE
VP_RS06670	-	phosphoglycerate mutase family protein	29	0	0	29	0	0.6207	192.78	NE
VP_RS06675	-	hypothetical protein	23	0	0	23	0	0.4783	449.55	NE
VP_RS06680	-	GNAT family N-acetyltransferase	26	0	0	26	0	0.3462	199.89	NE
VP_RS06685	-	SLC13 family permease	70	0	0	70	0	0.4857	592.12	NE
VP_RS06690	-	ATP-binding protein	63	0	0	63	0	0.4762	260.93	NE
VP_RS06695	-	response regulator	22	0	0	22	0	0.5455	259.67	NE
VP_RS06700	scrG	regulatory protein ScrG	82	0	0	82	0	0.5244	322.02	NE
VP_RS06705	-	HD-GYP domain-containing protein	52	0	0	52	0	0.4615	296.92	NE
VP_RS06710	-	LysE family translocator	37	0	0	37	0	0.5135	365.79	NE
VP_RS06715	-	YjjI family glycine radical enzyme	85	0	0	85	0	0.6118	289.19	NE
VP_RS06720	-	YjjW family glycine radical enzyme activase	46	0	0	46	0	0.6957	327.91	NE
VP_RS06725	-	LysR family transcriptional regulator	41	0	0	41	0	0.6098	925.8	NE
VP_RS06730	-	TerC family protein	47	0	0	47	0	0.6809	331.56	NE
VP_RS06735	-	peptidoglycan DD-metalloendopeptidase family protein	89	13	0	76	0	0.4157	227.16	NE
VP_RS06740	-	tandem large repeat	640	0	7	633	0	0.6297	325.7	NE
VP_RS06745	-	hypothetical protein	104	0	0	104	0	0.5577	212.95	NE
VP_RS06750	-	hypothetical protein	83	0	0	83	0	0.3373	129.39	NE
VP_RS06755	-	OmpA family protein	308	0	0	308	0	0.6169	204.02	NE
VP_RS06760	-	sigma-54 dependent transcriptional regulator	82	0	0	82	0	0.4634	328.13	NE
VP_RS06765	tssH	type VI secretion system ATPase TssH	123	0	0	123	0	0.5203	540.5	NE
VP_RS06770	-	Hcp family type VI secretion system effector	35	0	0	35	0	0.7143	432.16	NE
VP_RS06775	VgrG	type VI secretion system tip protein VgrG	107	0	0	107	0	0.5888	279	NE
VP_RS06780	-	hypothetical protein	19	0	0	19	0	0.6316	587.67	NE
VP_RS06785	-	hypothetical protein	58	0	0	58	0	0.4828	206.14	NE
VP_RS06790	-	DUF2169 domain-containing protein	38	0	0	38	0	0.5526	294.86	NE
VP_RS06795	-	hypothetical protein	57	0	0	57	0	0.5789	200.21	NE
VP_RS06800	-	protein kinase family protein	107	0	0	107	0	0.5981	266.62	NE
VP_RS06805	tssA	type VI secretion system protein TssA	75	0	0	75	0	0.48	236.5	NE
VP_RS06810	tssB	type VI secretion system contractile sheath small subunit	25	0	0	25	0	0.72	199.22	NE
VP_RS06815	tssC	type VI secretion system contractile sheath large subunit	81	0	0	81	0	0.642	388	NE
VP_RS06820	tssE	type VI secretion system baseplate subunit TssE	23	0	0	23	0	0.6087	209.93	NE
VP_RS06825	tssF	type VI secretion system baseplate subunit TssF	89	0	0	89	0	0.6517	308.9	NE
VP_RS06830	tssG	type VI secretion system baseplate subunit TssG	58	0	0	58	0	0.6207	373.22	NE
VP_RS06835	-	Lrp/AsnC family transcriptional regulator	37	0	0	37	0	0.6757	179.64	NE
VP_RS06840	tssM	type VI secretion system membrane subunit TssM	216	0	0	216	0	0.5602	239.79	NE
VP_RS06845	-	type VI secretion system ImpA family N-terminal domain-containing protein	74	0	5	69	0	0.5946	285.77	NE
VP_RS06850	-	hypothetical protein	39	0	4	35	0	0.4359	158.94	NE
VP_RS06855	-	FHA domain-containing protein	84	0	0	84	0	0.5476	262.59	NE
VP_RS06860	tssJ	type VI secretion system lipoprotein TssJ	22	0	0	22	0	0.5455	293.33	NE
VP_RS06865	tssK	type VI secretion system baseplate subunit TssK	63	0	0	63	0	0.6825	357.21	NE
VP_RS06870	icmH	type IVB secretion system protein IcmH/DotU	42	0	0	42	0	0.5	216.43	NE
VP_RS06875	-	DUF4150 domain-containing protein	141	0	0	141	0	0.5887	391.42	NE
VP_RS06880	-	hypothetical protein	48	10	0	38	0	0.3542	81.47	NE
VP_RS06885	-	hypothetical protein	41	3	0	38	0	0.5366	185.59	NE
VP_RS06890	-	hypothetical protein	49	0	48	0	1	0.1837	80.11	GD
VP_RS06895	-	hypothetical protein	38	0	5	33	0	0.5	69	NE
VP_RS06900	-	hypothetical protein	38	0	0	38	0	0.5	95.89	NE
VP_RS06905	-	hypothetical protein	17	0	0	17	0	0.6471	152.45	NE
VP_RS06910	-	2OG-Fe(II) oxygenase	27	0	0	27	0	0.3704	145.6	NE
VP_RS06915	-	HD-GYP domain-containing protein	61	0	0	61	0	0.541	442.58	NE
VP_RS06920	-	iron-containing alcohol dehydrogenase	60	0	0	60	0	0.5	214.33	NE
VP_RS06925	-	aromatic amino acid transporter	80	0	0	80	0	0.55	576.3	NE
VP_RS06930	-	c-di-GMP phosphodiesterase	64	0	0	64	0	0.5781	323.54	NE
VP_RS06935	-	hypothetical protein	10	0	0	10	0	0.5	38.2	NE
VP_RS06940	-	hypothetical protein	36	0	0	36	0	0.6111	257.41	NE
VP_RS06945	-	ATP-binding cassette domain-containing protein	90	0	0	90	0	0.5222	457.21	NE
VP_RS06950	-	ATP-binding cassette domain-containing protein	70	0	0	70	0	0.6143	243.19	NE
VP_RS06955	-	type II secretion system GspH family protein	26	0	0	26	0	0.3846	330.6	NE
VP_RS06960	-	sodium:glutamate symporter	70	0	0	70	0	0.5714	586.05	NE
VP_RS06965	-	DNA-3-methyladenine glycosylase I	31	0	0	31	0	0.7097	362.27	NE
VP_RS06970	-	hypothetical protein	13	0	0	13	0	0.2308	25.33	NE
VP_RS06975	-	hsp70 family protein	103	0	0	103	0	0.5631	511.83	NE
VP_RS06980	-	Hsp70 family protein	88	0	0	88	0	0.6364	463.59	NE
VP_RS06985	-	DUF2760 domain-containing protein	28	0	0	28	0	0.3214	178.44	NE
VP_RS06990	-	sensor domain-containing diguanylate cyclase	78	0	0	78	0	0.4231	192.85	NE
VP_RS06995	-	exonuclease domain-containing protein	22	0	0	22	0	0.4545	338.2	NE
VP_RS07000	-	TerB family tellurite resistance protein	18	0	0	18	0	0.4444	401.12	NE
VP_RS07005	-	alkaline phosphatase family protein	92	0	0	92	0	0.5543	391.08	NE
VP_RS07010	-	hypothetical protein	17	0	0	17	0	0.2941	93.4	NE
VP_RS07015	-	MipA/OmpV family protein	62	0	9	53	0	0.5645	252.49	NE
VP_RS07020	-	dimethyl sulfoxide reductase subunit A	109	0	0	109	0	0.633	537.54	NE
VP_RS07025	dmsB	dimethylsulfoxide reductase subunit B	29	0	0	29	0	0.6207	402.72	NE
VP_RS07030	-	dimethyl sulfoxide reductase anchor subunit	43	0	0	43	0	0.6279	1107.81	NE
VP_RS07035	-	molecular chaperone TorD family protein	22	0	0	22	0	0.7273	381.25	NE
VP_RS07040	-	4Fe-4S binding protein	19	0	0	19	0	0.5789	568.09	NE
VP_RS07045	-	FMN-dependent NADH-azoreductase	27	0	0	27	0	0.4074	310.09	NE
VP_RS07050	hrpA	ATP-dependent RNA helicase HrpA	150	0	0	150	0	0.5267	258.35	NE
VP_RS07055	-	porin family protein	35	0	0	35	0	0.8571	536.63	NE
VP_RS07060	-	outer membrane beta-barrel protein	26	0	0	26	0	0.6923	281.67	NE
VP_RS07065	-	BCCT family transporter	85	0	0	85	0	0.4471	379.47	NE
VP_RS07070	-	ATP-binding protein	14	0	0	14	0	0.6429	108	NE
VP_RS07075	-	sugar transferase	31	0	0	31	0	0.7097	634.86	NE
VP_RS07080	-	glycosyltransferase family 2 protein	58	0	0	58	0	0.4828	267.18	NE
VP_RS07085	-	glycosyltransferase	46	0	0	46	0	0.3913	324.17	NE
VP_RS07090	-	chain-length determining protein	62	0	0	62	0	0.5323	378.21	NE
VP_RS07095	-	glycosyltransferase	48	0	0	48	0	0.5625	385.96	NE
VP_RS07100	-	O-antigen ligase family protein	57	0	0	57	0	0.4737	394.37	NE
VP_RS07105	-	lipopolysaccharide biosynthesis protein	54	0	0	54	0	0.6852	441.3	NE
VP_RS07110	-	glycosyltransferase family 4 protein	54	0	0	54	0	0.5926	307.16	NE
VP_RS07115	-	glycosyltransferase	45	0	0	45	0	0.4889	311.64	NE
VP_RS07120	-	glycosyltransferase family 4 protein	49	0	0	49	0	0.5306	335.31	NE
VP_RS07125	-	sigma-54 dependent transcriptional regulator	68	0	0	68	0	0.5735	660.26	NE
VP_RS07130	-	Hpt domain-containing protein	13	0	0	13	0	0.3846	44.6	NE
VP_RS07135	-	CpsD/CapB family tyrosine-protein kinase	26	0	0	26	0	0.6154	168.38	NE
VP_RS07140	-	SLBB domain-containing protein	86	0	0	86	0	0.5581	428.25	NE
VP_RS07145	-	OmpA family protein	39	0	0	39	0	0.7692	570.47	NE
VP_RS07150	-	STAS domain-containing protein	14	0	0	14	0	0.6429	319	NE
VP_RS07155	-	DNA ligase	41	0	0	41	0	0.5366	321.55	NE
VP_RS07160	-	DUF3080 domain-containing protein	41	0	0	41	0	0.4878	267.05	NE
VP_RS07165	-	MATE family efflux transporter	68	0	0	68	0	0.6471	463.09	NE
VP_RS07170	-	riboflavin synthase	24	0	0	24	0	0.375	303.44	NE
VP_RS07175	-	CPXCG motif-containing cysteine-rich protein	13	0	0	13	0	0.6154	45.88	NE
VP_RS07180	-	fructosamine kinase family protein	49	0	0	49	0	0.6122	445.23	NE
VP_RS07185	-	response regulator	55	0	0	55	0	0.5455	565	NE
VP_RS07190	-	sensor domain-containing diguanylate cyclase	49	0	0	49	0	0.5918	194.03	NE
VP_RS07195	-	DUF3802 family protein	20	0	0	20	0	0.3	124.67	NE
VP_RS07200	-	NlpC/P60 family protein	26	0	0	26	0	0.3846	288.8	NE
VP_RS07205	-	methyl-accepting chemotaxis protein	80	0	0	80	0	0.575	343.46	NE
VP_RS07210	-	NUDIX domain-containing protein	23	0	0	23	0	0.4348	290.1	NE
VP_RS07215	-	NUDIX domain-containing protein	19	0	0	19	0	0.5263	1480.3	NE
VP_RS07220	-	hypothetical protein	20	0	0	20	0	0.7	364.07	NE
VP_RS07225	-	hypothetical protein	23	0	0	23	0	0.5652	149.23	NE
VP_RS07230	-	membrane protein	13	0	0	13	0	0.3846	128.4	NE
VP_RS07235	-	sterol desaturase family protein	29	0	0	29	0	0.5517	214.69	NE
VP_RS07240	-	DTW domain-containing protein	31	0	0	31	0	0.5484	337.24	NE
VP_RS07245	nagK	N-acetylglucosamine kinase	47	0	0	47	0	0.5745	340.33	NE
VP_RS07250	-	DUF2960 domain-containing protein	18	0	0	18	0	0.2778	50.6	NE
VP_RS07255	-	bifunctional molybdopterin-guanine dinucleotide biosynthesis adaptor protein MobB/molybdopterin molybdotransferase MoeA	62	0	0	62	0	0.3548	413.86	NE
VP_RS07260	mobA	molybdenum cofactor guanylyltransferase MobA	25	0	0	25	0	0.44	364.36	NE
VP_RS07265	-	energy-coupling factor ABC transporter ATP-binding protein	36	0	0	36	0	0.5556	284.15	NE
VP_RS07270	-	ABC transporter permease	43	0	0	43	0	0.5581	313.58	NE
VP_RS07275	-	substrate-binding domain-containing protein	39	0	0	39	0	0.4872	652.05	NE
VP_RS07280	-	sigma-54 dependent transcriptional regulator	59	0	0	59	0	0.4746	305.36	NE
VP_RS07285	-	cache domain-containing protein	98	0	0	98	0	0.5816	343.63	NE
VP_RS07290	-	ABC-F family ATPase	67	0	0	67	0	0.5373	406.75	NE
VP_RS07295	-	formate dehydrogenase accessory sulfurtransferase FdhD	36	0	0	36	0	0.6389	382.96	NE
VP_RS07300	-	DUF3305 domain-containing protein	26	0	0	26	0	0.4231	141.36	NE
VP_RS07305	-	DUF3306 domain-containing protein	31	0	0	31	0	0.3871	159.83	NE
VP_RS07310	-	4Fe-4S binding protein	80	0	0	80	0	0.625	549.64	NE
VP_RS07315	-	molecular chaperone TorD family protein	23	0	0	23	0	0.6087	254.21	NE
VP_RS07320	-	twin-arginine translocation signal domain-containing protein	9	0	0	9	0	0.7778	435.43	NE
VP_RS07325	-	formate dehydrogenase subunit alpha	113	0	0	113	0	0.5664	428.47	NE
VP_RS07330	fdh3B	formate dehydrogenase FDH3 subunit beta	23	0	0	23	0	0.6522	456.13	NE
VP_RS07335	-	formate dehydrogenase subunit gamma	51	0	0	51	0	0.5686	342.41	NE
VP_RS07340	-	membrane protein	30	0	0	30	0	0.5333	501.94	NE
VP_RS07345	-	DUF6531 domain-containing protein	275	0	0	275	0	0.6473	264.38	NE
VP_RS07350	-	SMI1/KNR4 family protein	38	37	0	1	0	0.0263	127	ES
VP_RS07355	-	immunity 49 family protein	74	0	0	74	0	0.527	212.95	NE
VP_RS07360	-	immunity 49 family protein	49	0	0	49	0	0.6735	196.42	NE
VP_RS07365	-	ammonium transporter	61	0	0	61	0	0.4098	282.24	NE
VP_RS07370	-	hypothetical protein	10	0	0	10	0	0.8	47	NE
VP_RS07375	cobB	NAD-dependent protein deacylase	37	0	0	37	0	0.7027	185.35	NE
VP_RS07380	-	extracellular solute-binding protein	70	13	9	48	0	0.2	259.71	NE
VP_RS07385	-	extracellular solute-binding protein	77	0	0	77	0	0.5974	264.04	NE
VP_RS07390	potC	spermidine/putrescine ABC transporter permease PotC	56	0	0	56	0	0.5536	188.06	NE
VP_RS07395	potB	spermidine/putrescine ABC transporter permease PotB	61	0	0	61	0	0.6885	154.95	NE
VP_RS07400	potA	spermidine/putrescine ABC transporter ATP-binding protein PotA	62	0	0	62	0	0.5323	180.82	NE
VP_RS07405	-	hypothetical protein	52	0	0	52	0	0.6154	264.78	NE
VP_RS07410	-	Bax protein	44	0	0	44	0	0.4773	174.1	NE
VP_RS07415	-	DUF2987 domain-containing protein	40	0	0	40	0	0.425	86.12	NE
VP_RS07420	ttcA	tRNA 2-thiocytidine(32) synthetase TtcA	47	0	0	47	0	0.5957	267.21	NE
VP_RS07425	uspE	universal stress protein UspE	51	0	0	51	0	0.4314	332.55	NE
VP_RS07430	-	FNR family transcription factor	42	0	0	42	0	0.5952	476.8	NE
VP_RS07435	-	sulfite exporter TauE/SafE family protein	45	44	0	1	0	0.0444	74	ES
VP_RS07440	ccoS	cbb3-type cytochrome oxidase assembly protein CcoS	9	0	0	9	0	0.3333	492.33	NE
VP_RS07445	cadA	cadmium-translocating P-type ATPase	136	134	0	2	0	0.0147	141.5	ES
VP_RS07450	-	FixH family protein	36	18	18	0	0	0.0556	42	GD
VP_RS07455	ccoP	cytochrome-c oxidase%2C cbb3-type subunit III	58	58	0	0	0	0	0	ES
VP_RS07460	-	CcoQ/FixQ family Cbb3-type cytochrome c oxidase assembly chaperone	13	13	0	0	0	0	0	ES
VP_RS07465	ccoO	cytochrome-c oxidase%2C cbb3-type subunit II	32	31	0	1	0	0.0312	30	ES
VP_RS07470	ccoN	cytochrome-c oxidase%2C cbb3-type subunit I	103	103	0	0	0	0	0	ES
VP_RS07475	-	hypothetical protein	22	0	0	22	0	0.3182	75.86	NE
VP_RS07480	-	FIST C-terminal domain-containing protein	73	0	0	73	0	0.6575	267.65	NE
VP_RS07485	-	ATP-binding protein	109	0	0	109	0	0.633	524.75	NE
VP_RS07490	-	DUF3693 domain-containing protein	28	0	0	28	0	0.3571	83.1	NE
VP_RS07495	-	hypothetical protein	9	0	0	9	0	0.4444	229.25	NE
VP_RS07500	-	replication initiation factor domain-containing protein	47	0	0	47	0	0.5106	549.5	NE
VP_RS07505	-	DUF1293 family protein	13	0	0	13	0	0.3846	178.2	NE
VP_RS07510	-	hypothetical protein	11	0	0	11	0	0.8182	637.67	NE
VP_RS07515	-	hypothetical protein	12	0	0	12	0	0.5	692.5	NE
VP_RS07520	-	hypothetical protein	48	0	0	48	0	0.4792	182.83	NE
VP_RS07525	-	DUF2523 domain-containing protein	21	0	0	21	0	0.6667	766.71	NE
VP_RS07530	-	toxin	50	0	0	50	0	0.58	287.07	NE
VP_RS23550	-	hypothetical protein	9	0	0	9	0	0.5556	129	NE
VP_RS07535	-	hypothetical protein	142	0	0	142	0	0.6268	90.18	NE
VP_RS07540	-	phage protein	26	0	7	19	0	0.4231	205.64	NE
VP_RS07545	-	phage protein	24	0	0	24	0	0.2917	266.29	NE
VP_RS07550	-	hypothetical protein	92	0	0	92	0	0.587	200.61	NE
VP_RS07555	-	hypothetical protein	10	0	0	10	0	0.5	16.8	NE
VP_RS07560	-	hypothetical protein	9	0	0	9	0	0.3333	440.33	NE
VP_RS07565	-	hypothetical protein	19	0	0	19	0	0.3684	448.71	NE
VP_RS07570	-	hypothetical protein	42	0	0	42	0	0.5	343.86	NE
VP_RS07575	-	hypothetical protein	17	0	0	17	0	0.2941	290.4	NE
VP_RS07580	-	hypothetical protein	15	0	0	15	0	0.5333	191	NE
VP_RS07585	-	hypothetical protein	14	0	0	14	0	0.2143	173	NE
VP_RS07590	-	hypothetical protein	9	0	0	9	0	0.6667	203.5	NE
VP_RS23555	-	hypothetical protein	6	0	0	6	0	0.5	59	NE
VP_RS07595	-	hypothetical protein	13	0	0	13	0	0.3846	131.6	NE
VP_RS07600	-	major capsid protein P2	29	0	0	29	0	0.4483	359	NE
VP_RS07605	-	hypothetical protein	22	0	0	22	0	0.5455	822.42	NE
VP_RS07610	-	hypothetical protein	14	0	0	14	0	0.6429	397.33	NE
VP_RS07615	-	hypothetical protein	12	0	0	12	0	0.5833	915.57	NE
VP_RS07620	-	hypothetical protein	11	0	0	11	0	0.4545	294	NE
VP_RS23560	-	hypothetical protein	4	0	0	4	0	0.25	34	NE
VP_RS07625	-	replication endonuclease	68	0	0	68	0	0.3824	315.35	NE
VP_RS07630	-	hypothetical protein	14	0	0	14	0	0.5	119.43	NE
VP_RS07635	-	hypothetical protein	12	0	0	12	0	0.75	443.22	NE
VP_RS07640	-	helix-turn-helix domain-containing protein	24	0	0	24	0	0.375	208.78	NE
VP_RS07645	-	hypothetical protein	11	0	0	11	0	0.7273	169.38	NE
VP_RS07650	-	hypothetical protein	28	0	0	28	0	0.6071	193.18	NE
VP_RS07655	-	DUF3634 family protein	22	0	0	22	0	0.6364	240.07	NE
VP_RS07660	matP	macrodomain Ter protein MatP	25	0	0	25	0	0.72	351.44	NE
VP_RS07665	-	Lon protease family protein	101	1	0	100	0	0.5347	354.78	NE
VP_RS07670	fabA	bifunctional 3-hydroxydecanoyl-ACP dehydratase/trans-2-decenoyl-ACP isomerase	27	26	0	1	0	0.037	89	ES
VP_RS07675	rmf	ribosome modulation factor	11	0	0	11	0	0.3636	61.25	NE
VP_RS07680	-	DUF3466 family protein	99	27	72	0	0	0.0606	30.17	GD
VP_RS07685	-	ABC transporter ATP-binding protein	105	8	0	97	0	0.4952	319.9	NE
VP_RS07690	-	glutaredoxin family protein	17	0	0	17	0	0.5882	448.4	NE
VP_RS07695	rlmKL	bifunctional 23S rRNA (guanine(2069)-N(7))-methyltransferase RlmK/23S rRNA (guanine(2445)-N(2))-methyltransferase RlmL	106	0	0	16	90	0.7453	1606.11	GA
VP_RS07700	-	cell division protein ZapC	28	0	0	0	28	0.8571	4218.38	GA
VP_RS07705	pyrD	quinone-dependent dihydroorotate dehydrogenase	49	49	0	0	0	0	0	ES
VP_RS07710	-	NAD-glutamate dehydrogenase	228	0	0	228	0	0.5965	522.18	NE
VP_RS07715	-	DUF2835 domain-containing protein	17	0	0	17	0	0.4118	58.57	NE
VP_RS07720	pepN	aminopeptidase N	131	8	0	67	56	0.6794	843.72	NE
VP_RS07725	-	hypothetical protein	38	0	0	38	0	0.4211	339.06	NE
VP_RS07730	prc	carboxy terminal-processing peptidase	114	0	0	105	9	0.6053	306.84	NE
VP_RS07735	proQ	RNA chaperone ProQ	38	0	0	2	36	0.6579	1680.44	GA
VP_RS07740	-	GAF domain-containing protein	30	0	0	30	0	0.4667	177.29	NE
VP_RS07745	-	ABC transporter ATP-binding protein/permease	100	0	50	50	0	0.35	258.14	NE
VP_RS07750	-	paraquat-inducible protein A	69	0	0	69	0	0.5797	499.4	NE
VP_RS07755	mam7	MCE family putative adhesion factor MAM7	116	0	0	116	0	0.569	611.97	NE
VP_RS07760	rsmF	16S rRNA (cytosine(1407)-C(5))-methyltransferase RsmF	67	0	0	67	0	0.5373	277.56	NE
VP_RS07765	-	S1-like domain-containing RNA-binding protein	43	0	0	43	0	0.5581	219.04	NE
VP_RS07770	-	hypothetical protein	86	0	0	86	0	0.5698	347.59	NE
VP_RS07775	-	DUF4442 domain-containing protein	24	0	0	24	0	0.7083	408.18	NE
VP_RS07780	-	3-deoxy-7-phosphoheptulonate synthase	60	0	0	60	0	0.7	501.29	NE
VP_RS07785	-	YajQ family cyclic di-GMP-binding protein	31	0	0	31	0	0.5161	115	NE
VP_RS07790	-	siroheme synthase	36	36	0	0	0	0	0	ES
VP_RS07795	-	amino acid ABC transporter substrate-binding protein	52	0	0	52	0	0.4615	366.79	NE
VP_RS07800	-	amino acid ABC transporter permease	72	0	0	72	0	0.5	271.72	NE
VP_RS07805	-	amino acid ABC transporter permease	60	0	0	60	0	0.6333	299.03	NE
VP_RS07810	-	amino acid ABC transporter ATP-binding protein	30	0	0	30	0	0.5667	337.53	NE
VP_RS07815	-	Bax inhibitor-1/YccA family protein	38	0	0	38	0	0.6579	400.92	NE
VP_RS07820	-	chromosome partitioning protein ParB	22	0	0	22	0	0.3636	144.12	NE
VP_RS07825	-	TusE/DsrC/DsvC family sulfur relay protein	16	0	16	0	0	0	0	GD
VP_RS07830	yccX	acylphosphatase	19	0	13	6	0	0.3158	144.33	GD
VP_RS07835	-	methyl-accepting chemotaxis protein	46	0	0	46	0	0.5217	295	NE
VP_RS07840	-	class I SAM-dependent methyltransferase	57	0	0	57	0	0.6491	447	NE
VP_RS07845	-	calcium-binding protein	347	0	0	197	150	0.7032	779.36	NE
VP_RS07850	-	TolC family outer membrane protein	73	0	0	73	0	0.589	300.88	NE
VP_RS07855	-	OmpA family protein	31	0	0	31	0	0.6452	378.85	NE
VP_RS07860	-	tandem-95 repeat protein	512	8	0	418	86	0.6035	411.94	NE
VP_RS07865	-	TolC family outer membrane protein	71	0	0	71	0	0.3944	205.46	NE
VP_RS07870	-	OmpA family protein	30	0	0	30	0	0.6667	226.8	NE
VP_RS07875	-	DUF2750 domain-containing protein	17	0	0	17	0	0.4706	133	NE
VP_RS07880	-	GGDEF domain-containing protein	103	0	0	103	0	0.6117	333.84	NE
VP_RS07885	queC	7-cyano-7-deazaguanine synthase QueC	33	0	0	33	0	0.5152	788.65	NE
VP_RS07890	queE	7-carboxy-7-deazaguanine synthase QueE	24	0	0	24	0	0.75	499.28	NE
VP_RS07895	-	Cof-type HAD-IIB family hydrolase	40	0	0	40	0	0.725	243.76	NE
VP_RS07900	-	NUDIX domain-containing protein	70	0	0	70	0	0.6	278.12	NE
VP_RS07905	-	trypsin-like serine protease	67	0	0	67	0	0.6716	693.89	NE
VP_RS07910	-	GNAT family N-acetyltransferase	24	0	0	24	0	0.7917	452.63	NE
VP_RS07915	-	propionyl-CoA synthetase	92	0	0	92	0	0.6739	569.6	NE
VP_RS07920	prpF	2-methylaconitate cis-trans isomerase PrpF	42	0	0	42	0	0.5952	618.36	NE
VP_RS07925	acnD	Fe/S-dependent 2-methylisocitrate dehydratase AcnD	137	0	0	64	73	0.6058	798.05	GA
VP_RS07930	prpC	2-methylcitrate synthase	48	0	0	0	48	0.6875	778.91	GA
VP_RS07935	prpB	methylisocitrate lyase	33	0	0	0	33	0.6364	485.38	GA
VP_RS07940	-	GntR family transcriptional regulator	25	0	0	0	25	0.84	1044.9	GA
VP_RS07945	-	GFA family protein	16	0	10	6	0	0.3125	37.2	GD
VP_RS07950	-	tripartite tricarboxylate transporter substrate binding protein	39	0	0	39	0	0.359	457.64	NE
VP_RS07955	-	tripartite tricarboxylate transporter TctB family protein	24	0	0	24	0	0.4583	260.91	NE
VP_RS07960	-	tripartite tricarboxylate transporter permease	65	0	0	65	0	0.5231	715.5	NE
VP_RS07965	-	sulfite exporter TauE/SafE family protein	37	0	0	37	0	0.4324	133.75	NE
VP_RS07970	-	TAXI family TRAP transporter solute-binding subunit	46	0	0	46	0	0.587	399	NE
VP_RS07975	vopD	type III secretion system translocon subunit VopD	32	0	0	32	0	0.5625	304.56	NE
VP_RS07980	vopB	type III secretion system translocon subunit VopB	39	0	0	39	0	0.5641	641	NE
VP_RS07985	vcrH	SycD/LcrH family type III secretion system chaperone VcrH	17	0	0	17	0	0.5294	560	NE
VP_RS07990	vcrV	type III secretion system needle tip protein VcrV	73	0	0	73	0	0.4932	390.56	NE
VP_RS07995	vcrG	LcrG family type III secretion system chaperone VcrG	13	0	0	13	0	0.4615	249.83	NE
VP_RS08000	vcrR	LcrR family type III secretion system chaperone VcrR	17	0	0	17	0	0.6471	131	NE
VP_RS08005	vcrD	SctV family type III secretion system export apparatus subunit VcrD	81	0	0	81	0	0.5185	304.98	NE
VP_RS08010	vscY	type III secretion system chaperone VscY	14	0	0	14	0	0.7143	248.3	NE
VP_RS08015	vscX	type III secretion system protein VscX	16	0	0	16	0	0.6875	1225.18	NE
VP_RS08020	sycN	type III secretion chaperone SycN	5	0	0	5	0	0.2	110	NE
VP_RS08025	-	TyeA family type III secretion system gatekeeper subunit	9	0	0	9	0	0.6667	192.83	NE
VP_RS08030	vopN	SctW family type III secretion system gatekeeper subunit VopN	29	0	0	29	0	0.4483	221	NE
VP_RS08035	vscN	SctN family type III secretion system ATPase VscN	38	0	0	38	0	0.4211	909.19	NE
VP_RS08040	vscO	type III secretion system central stalk protein VscO	20	0	0	20	0	0.45	473.78	NE
VP_RS08045	vscP	type III secretion system needle length determinant VscP	49	0	0	49	0	0.6531	327.72	NE
VP_RS08050	vscQ	SctQ family type III secretion system cytoplasmic ring protein VscQ	30	0	0	30	0	0.7333	329.5	NE
VP_RS08055	vscR	SctR family type III secretion system export apparatus subunit VscR	25	0	0	25	0	0.56	447.57	NE
VP_RS08060	vscS	SctS family type III secretion system export apparatus subunit VscS	8	0	0	8	0	0.375	522	NE
VP_RS08065	vscT	SctT family type III secretion system export apparatus subunit VscT	33	0	0	33	0	0.5758	662.58	NE
VP_RS08070	vscU	SctU family type III secretion system export apparatus subunit VscU	38	0	0	38	0	0.5263	397.25	NE
VP_RS08075	-	LysR family transcriptional regulator	47	0	0	47	0	0.5745	161.67	NE
VP_RS08080	-	alpha/beta hydrolase	47	0	0	47	0	0.5319	662.56	NE
VP_RS08085	-	alpha/beta hydrolase	44	0	0	44	0	0.5	266.32	NE
VP_RS08090	-	hypothetical protein	36	0	0	36	0	0.5833	166	NE
VP_RS08095	vopQ	type III secretion system effector VopQ	60	0	0	60	0	0.5167	361.19	NE
VP_RS08100	vecA	CesT family type III secretion system chaperone VecA	18	0	0	18	0	0.4444	125.12	NE
VP_RS08105	vopR	type III secretion system effector VopR	34	0	0	34	0	0.4412	321.07	NE
VP_RS08110	-	type III secretion system chaperone	15	0	0	15	0	0.2667	291.25	NE
VP_RS08115	vopS	T3SS effector adenosine monophosphate-protein transferase VopS	42	0	0	42	0	0.6429	412.89	NE
VP_RS08120	-	CesT family type III secretion system chaperone	12	0	0	12	0	0.25	684	NE
VP_RS08125	vscL	SctL family type III secretion system stator protein VscL	23	0	0	23	0	0.3913	285.22	NE
VP_RS08130	vscK	SctK family type III secretion system sorting platform protein VscK	24	0	0	24	0	0.4167	180.3	NE
VP_RS08135	vscJ	SctJ family type III secretion inner membrane ring lipoprotein Vsc	27	0	0	27	0	0.6296	279.12	NE
VP_RS08140	vscI	SctI family type III secretion system inner rod subunit VscI	9	0	0	9	0	0.4444	502.25	NE
VP_RS08145	vscH	YopR family T3SS polymerization control protein VscH	20	0	0	20	0	0.5	632.4	NE
VP_RS08150	vscG	YscG family type III secretion system chaperone VscG	13	0	0	13	0	0.4615	334.33	NE
VP_RS08155	vscF	type III secretion system needle filament protein VscF	11	0	0	11	0	0.4545	567.4	NE
VP_RS08160	-	EscE/YscE/SsaE family type III secretion system needle protein co-chaperone	14	0	0	14	0	0.4286	79.5	NE
VP_RS08165	vscD	SctD family type III secretion system inner membrane ring subunit VscD	55	0	0	55	0	0.5455	351.3	NE
VP_RS08170	vscC	SctC family type III secretion system outer membrane ring subunit VscC	80	0	0	80	0	0.4875	421.87	NE
VP_RS08175	vscB	YscB family type III secretion system chaperone VscB	24	0	0	24	0	0.5	192.17	NE
VP_RS08180	esxD	type III secretion system regulon anti-activator ExsD	32	0	0	32	0	0.3125	259.2	NE
VP_RS08185	exsA	type III secretion system transcriptional regulator ExsA	36	0	6	30	0	0.6111	230.86	NE
VP_RS08190	-	YscW family type III secretion system pilotin	26	10	0	16	0	0.3077	202.38	NE
VP_RS08195	exsC	type III secretion system regulatory chaperone ExsC	22	0	0	22	0	0.4545	142.2	NE
VP_RS08200	exsE2	T3SS regulon translocated regulator ExsE2	8	0	0	8	0	0.5	292.25	NE
VP_RS08205	-	aldehyde dehydrogenase	67	19	48	0	0	0.1045	31.29	GD
VP_RS08210	-	sigma-54-dependent Fis family transcriptional regulator	74	73	0	1	0	0.0135	30	ES
VP_RS23565	-	hypothetical protein	6	0	0	6	0	0.6667	189.25	NE
VP_RS08215	-	hypothetical protein	7	0	0	7	0	0.5714	380	NE
VP_RS23570	-	hypothetical protein	25	0	0	25	0	0.6	223.2	NE
VP_RS08225	gnd	decarboxylating NADP(+)-dependent phosphogluconate dehydrogenase	93	0	0	93	0	0.5914	177.02	NE
VP_RS08230	pgl	6-phosphogluconolactonase	37	0	0	37	0	0.4865	380.11	NE
VP_RS08235	-	glucose-6-phosphate dehydrogenase	82	0	0	82	0	0.6463	376.94	NE
VP_RS08240	-	response regulator	34	0	0	34	0	0.6471	579	NE
VP_RS08245	-	sensor histidine kinase	66	0	0	66	0	0.4848	220.03	NE
VP_RS08250	-	hypothetical protein	13	0	0	13	0	0.7692	239	NE
VP_RS08255	-	TolC family protein	74	0	0	74	0	0.6757	195	NE
VP_RS08260	-	biotin/lipoyl-binding protein	39	0	0	39	0	0.4615	304	NE
VP_RS08265	-	ABC transporter permease	55	0	0	55	0	0.6727	376.41	NE
VP_RS08270	-	ABC transporter permease	67	0	0	67	0	0.6866	243.85	NE
VP_RS08275	-	cytochrome-c peroxidase	45	0	0	45	0	0.5111	224.09	NE
VP_RS08280	-	aspartate kinase	71	0	0	71	0	0.4507	217.25	NE
VP_RS08285	-	ectoine synthase	18	0	0	18	0	0.6111	508.91	NE
VP_RS08290	ectB	diaminobutyrate--2-oxoglutarate transaminase	53	0	0	37	16	0.6226	975.12	NE
VP_RS08295	ectA	diaminobutyrate acetyltransferase	22	0	0	22	0	0.2273	34.6	NE
VP_RS08300	-	BCCT family transporter	68	0	0	68	0	0.4412	321.57	NE
VP_RS08305	-	3'-5' exonuclease	37	0	0	37	0	0.4865	128.78	NE
VP_RS08310	-	DUF294 nucleotidyltransferase-like domain-containing protein	79	0	0	79	0	0.557	433.52	NE
VP_RS08315	proV	glycine betaine/L-proline ABC transporter ATP-binding protein ProV	42	0	0	42	0	0.3333	337.21	NE
VP_RS08320	proW	glycine betaine/L-proline ABC transporter permease ProW	46	0	0	46	0	0.3261	131.4	NE
VP_RS08325	proX	glycine betaine/L-proline ABC transporter substrate-binding protein ProX	46	0	0	46	0	0.5217	202.54	NE
VP_RS08330	-	thermostable hemolysin	28	0	0	28	0	0.6071	453.59	NE
VP_RS08335	-	AMP-binding protein	64	0	0	64	0	0.5	281.22	NE
VP_RS08340	-	iron-containing redox enzyme family protein	25	0	0	25	0	0.48	1113.33	NE
VP_RS08345	-	SDR family oxidoreductase	24	0	0	24	0	0.3333	913.25	NE
VP_RS08350	-	hypothetical protein	23	0	0	23	0	0.4783	232.18	NE
VP_RS08355	-	response regulator	29	0	0	29	0	0.5172	218.13	NE
VP_RS08360	-	two-component sensor histidine kinase	59	0	0	59	0	0.6441	455.55	NE
VP_RS08365	-	LTA synthase family protein	82	0	0	82	0	0.439	215.58	NE
VP_RS08370	-	glyoxalase	20	0	0	20	0	0.3	255	NE
VP_RS08375	-	hypothetical protein	24	0	0	24	0	0.7083	157.24	NE
VP_RS08380	-	hypothetical protein	33	0	0	33	0	0.5152	484.18	NE
VP_RS23575	-	hypothetical protein	11	0	0	11	0	0.3636	219.5	NE
VP_RS08385	-	sodium:alanine symporter family protein	79	0	0	79	0	0.6456	511.06	NE
VP_RS08390	-	hypothetical protein	27	0	0	27	0	0.4815	277.38	NE
VP_RS08395	-	LysE family translocator	38	0	0	38	0	0.5	130.84	NE
VP_RS08400	-	carboxypeptidase M32	60	0	0	60	0	0.5667	524.53	NE
VP_RS08405	lpxL	LpxL/LpxP family Kdo(2)-lipid IV(A) lauroyl/palmitoleoyl acyltransferase	60	0	0	60	0	0.5	545.43	NE
VP_RS08410	-	APC family permease	85	0	0	85	0	0.6706	279.82	NE
VP_RS08415	-	hypothetical protein	20	0	0	20	0	0.55	334.64	NE
VP_RS08420	metA	homoserine O-succinyltransferase	50	47	0	3	0	0.04	120.5	ES
VP_RS08425	pilW	type IV pilus biogenesis/stability protein PilW	42	0	0	42	0	0.6905	441.76	NE
VP_RS08430	-	phosphate/phosphite/phosphonate ABC transporter substrate-binding protein	45	0	0	45	0	0.6222	153.75	NE
VP_RS08435	-	EAL domain-containing protein	109	0	0	109	0	0.6055	369.09	NE
VP_RS08440	-	response regulator	127	0	0	127	0	0.5354	282.91	NE
VP_RS08445	-	hypothetical protein	21	0	0	21	0	0.6667	504.86	NE
VP_RS08450	-	hypothetical protein	63	0	0	63	0	0.6508	427.59	NE
VP_RS08455	-	sugar O-acetyltransferase	32	0	0	32	0	0.5312	807.24	NE
VP_RS08460	-	hypothetical protein	18	0	0	18	0	0.5	386.67	NE
VP_RS08465	cyaB	class IV adenylate cyclase	25	0	0	25	0	0.36	83	NE
VP_RS08470	-	DUF962 domain-containing protein	22	0	0	22	0	0.5	233.36	NE
VP_RS08475	-	MmcQ/YjbR family DNA-binding protein	16	0	0	16	0	0.5	280.12	NE
VP_RS08480	-	MarR family transcriptional regulator	25	0	0	25	0	0.28	100.14	NE
VP_RS08485	-	DMT family transporter	40	0	0	40	0	0.425	741	NE
VP_RS08490	-	AraC family transcriptional regulator	35	0	0	35	0	0.5714	344.55	NE
VP_RS08495	-	alanyl-tRNA editing protein	25	0	0	25	0	0.36	175.44	NE
VP_RS08500	-	Ig-like domain-containing protein	95	0	0	95	0	0.6	538.26	NE
VP_RS08505	-	EAL domain-containing protein	82	0	0	82	0	0.5	173.63	NE
VP_RS08510	-	manganese-dependent inorganic pyrophosphatase	33	0	0	33	0	0.4242	121.5	NE
VP_RS08515	gabT	4-aminobutyrate--2-oxoglutarate transaminase	57	0	0	57	0	0.6842	419	NE
VP_RS08520	-	NAD-dependent succinate-semialdehyde dehydrogenase	55	0	0	55	0	0.4909	675.56	NE
VP_RS08525	aguA	agmatine deiminase	44	0	0	44	0	0.4773	562.57	NE
VP_RS08530	aguB	N-carbamoylputrescine amidase	34	0	0	34	0	0.3529	470.92	NE
VP_RS08535	-	FAD-binding oxidoreductase	65	0	0	65	0	0.6308	304.93	NE
VP_RS08540	-	aldehyde dehydrogenase	50	0	0	50	0	0.46	148.43	NE
VP_RS08545	puuR	HTH-type transcriptional regulator PuuR	26	0	0	26	0	0.1538	184.75	NE
VP_RS08550	-	gamma-glutamyl-gamma-aminobutyrate hydrolase family protein	36	0	0	36	0	0.5556	109.9	NE
VP_RS08555	-	glutamine synthetase family protein	70	12	0	58	0	0.4	252.64	NE
VP_RS08560	-	sodium:proton antiporter	66	0	0	66	0	0.6061	415.1	NE
VP_RS08565	-	hypothetical protein	37	0	0	37	0	0.6216	120.04	NE
VP_RS08570	-	DUF3291 domain-containing protein	33	0	0	33	0	0.5455	419.39	NE
VP_RS08575	-	hypothetical protein	11	0	0	11	0	0.6364	116.43	NE
VP_RS08580	-	IS3-like element ISVpa2 family transposase	48	0	0	48	0	0.6875	342.79	NE
VP_RS08580	-	IS3-like element ISVpa2 family transposase	48	0	0	48	0	0.6875	342.79	NE
VP_RS08585	-	cold shock domain-containing protein	29	0	0	29	0	0.6897	270.3	NE
VP_RS08590	-	GFA family protein	26	0	0	26	0	0.6923	126.78	NE
VP_RS08595	-	hypothetical protein	47	0	0	47	0	0.5106	110.25	NE
VP_RS08600	-	hypothetical protein	43	0	0	43	0	0.6977	154.83	NE
VP_RS08605	-	hypothetical protein	34	0	0	34	0	0.7941	113.26	NE
VP_RS08610	-	GNAT family N-acetyltransferase	26	0	0	26	0	0.5	197.85	NE
VP_RS08615	-	DUF3265 domain-containing protein	6	0	0	6	0	0.5	140.67	NE
VP_RS08620	-	hypothetical protein	63	0	0	63	0	0.6508	102.07	NE
VP_RS08625	-	DUF3265 domain-containing protein	14	0	0	14	0	0.5714	274	NE
VP_RS08630	-	RidA family protein	25	0	0	25	0	0.56	195.79	NE
VP_RS08635	-	VOC family protein	21	0	0	21	0	0.5238	215.36	NE
VP_RS08640	-	DUF3265 domain-containing protein	7	0	0	7	0	0.7143	183.2	NE
VP_RS08650	-	hypothetical protein	23	0	0	23	0	0.6957	326.44	NE
VP_RS08655	-	DUF3265 domain-containing protein	7	0	0	7	0	0.7143	52.4	NE
VP_RS23735	-	hypothetical protein	144	0	0	144	0	0.6181	163.61	NE
VP_RS08665	-	DUF3265 domain-containing protein	8	0	0	8	0	0.5	97	NE
VP_RS08670	-	DUF3265 domain-containing protein	6	0	0	6	0	0.8333	153.8	NE
VP_RS08675	-	nuclear transport factor 2 family protein	22	0	0	22	0	0.5909	245.46	NE
VP_RS08680	-	hypothetical protein	59	0	0	59	0	0.661	112	NE
VP_RS08685	-	DUF3265 domain-containing protein	8	0	0	8	0	0.75	102.67	NE
VP_RS08690	-	antibiotic biosynthesis monooxygenase	23	0	0	23	0	0.6522	139.87	NE
VP_RS08695	-	tRNA-binding protein	25	0	0	25	0	0.48	111.83	NE
VP_RS08700	-	OsmC family protein	32	0	0	32	0	0.5938	376	NE
VP_RS23700	-	DUF3265 domain-containing protein	7	0	0	7	0	0.7143	130.8	NE
VP_RS08710	-	tetratricopeptide repeat protein	52	0	0	52	0	0.6923	124.69	NE
VP_RS08715	-	DUF3265 domain-containing protein	4	0	0	4	0	0.75	42	NE
VP_RS08720	-	toll/interleukin-1 receptor domain-containing protein	68	0	0	68	0	0.5882	197.25	NE
VP_RS08725	-	hypothetical protein	27	0	0	27	0	0.5926	84.69	NE
VP_RS08730	-	DUF3265 domain-containing protein	9	0	0	9	0	0.5556	39.6	NE
VP_RS08735	-	hypothetical protein	40	0	0	40	0	0.8	187.34	NE
VP_RS08740	-	DUF3265 domain-containing protein	7	0	0	7	0	0.8571	120.17	NE
VP_RS08745	-	hypothetical protein	5	0	0	5	0	0.4	194.5	NE
VP_RS08750	-	DUF3265 domain-containing protein	6	0	0	6	0	0.8333	216.2	NE
VP_RS08755	-	HIT family protein	29	0	0	29	0	0.6552	73.11	NE
VP_RS08760	-	DUF3265 domain-containing protein	12	0	0	12	0	0.25	784	NE
VP_RS08765	-	hypothetical protein	33	0	0	33	0	0.7576	181.2	NE
VP_RS08770	-	DUF3265 domain-containing protein	6	0	0	6	0	0.3333	71.5	NE
VP_RS08775	-	energy transducer TonB	38	0	0	38	0	0.4737	98	NE
VP_RS08780	-	Txe/YoeB family addiction module toxin	21	0	0	21	0	0.5714	178	NE
VP_RS08785	-	type II toxin-antitoxin system prevent-host-death family antitoxin	24	13	0	11	0	0.125	128.33	ES
VP_RS08790	-	DUF3265 domain-containing protein	4	0	0	4	0	0.5	131	NE
VP_RS08795	-	hypothetical protein	105	0	0	105	0	0.4667	64.47	NE
VP_RS08800	-	DUF3265 domain-containing protein	6	0	0	6	0	0.5	70.33	NE
VP_RS08805	-	hypothetical protein	30	0	0	30	0	0.7	181.33	NE
VP_RS08810	-	DUF3265 domain-containing protein	7	0	0	7	0	0.5714	136	NE
VP_RS08815	-	CBS domain-containing protein	47	0	0	47	0	0.5957	180.57	NE
VP_RS08820	-	phospholipase D-like domain-containing protein	59	0	0	59	0	0.6271	177.86	NE
VP_RS23585	-	hypothetical protein	12	0	0	12	0	0.4167	2591.8	NE
VP_RS08830	-	GNAT family N-acetyltransferase	40	0	0	40	0	0.475	376.95	NE
VP_RS23705	-	DUF3265 domain-containing protein	6	0	0	6	0	0.5	385.67	NE
VP_RS08840	-	nicotinamide mononucleotide transporter	19	0	0	19	0	0.5789	131.55	NE
VP_RS08845	-	DUF3265 domain-containing protein	12	0	0	12	0	0.25	125.33	NE
VP_RS08850	-	type II toxin-antitoxin system RelB/DinJ family antitoxin	11	0	0	11	0	0.4545	74.4	NE
VP_RS08855	-	type II toxin-antitoxin system mRNA interferase toxin%2C RelE/StbE family	15	0	0	15	0	0.6	176.56	NE
VP_RS08860	-	DUF3265 domain-containing protein	9	0	0	9	0	0.1111	51	NE
VP_RS08865	-	nucleotide pyrophosphohydrolase	26	0	0	26	0	0.7308	99.74	NE
VP_RS08870	-	DUF3265 domain-containing protein	8	0	0	8	0	0.5	70	NE
VP_RS08875	-	GNAT family N-acetyltransferase	30	0	0	30	0	0.6	231.94	NE
VP_RS08880	-	DUF3265 domain-containing protein	5	0	0	5	0	0.2	21	NE
VP_RS08885	-	nucleotide pyrophosphohydrolase	26	0	0	26	0	0.6923	241.94	NE
VP_RS08890	-	cold shock domain-containing protein	29	0	0	29	0	0.7241	248.52	NE
VP_RS08895	-	DUF3265 domain-containing protein	5	0	0	5	0	0.2	393	NE
VP_RS08900	-	hypothetical protein	36	0	0	36	0	0.5833	56.1	NE
VP_RS08905	-	ClbS/DfsB family four-helix bundle protein	38	0	0	38	0	0.7895	191.9	NE
VP_RS08910	-	DUF3265 domain-containing protein	6	0	0	6	0	0.6667	14.75	NE
VP_RS08915	-	hypothetical protein	32	0	0	32	0	0.625	541.95	NE
VP_RS08920	-	hypothetical protein	48	0	0	48	0	0.5625	94.3	NE
VP_RS08925	-	DUF3265 domain-containing protein	7	0	0	7	0	0.4286	143.67	NE
VP_RS08930	-	hypothetical protein	44	0	0	44	0	0.6136	111.22	NE
VP_RS08935	-	DUF3265 domain-containing protein	7	0	0	7	0	0.7143	69.2	NE
VP_RS08940	-	type II toxin-antitoxin system RelB/DinJ family antitoxin	10	0	0	10	0	0.2	51	NE
VP_RS08945	-	type II toxin-antitoxin system mRNA interferase toxin%2C RelE/StbE family	13	0	0	13	0	0.6154	358.25	NE
VP_RS08950	-	DUF3265 domain-containing protein	9	0	0	9	0	0.3333	68.67	NE
VP_RS08955	-	GNAT family N-acetyltransferase	46	0	0	46	0	0.6304	275.34	NE
VP_RS08960	-	hypothetical protein	47	0	0	47	0	0.6596	101.65	NE
VP_RS08965	-	DUF1311 domain-containing protein	32	0	0	32	0	0.75	142.04	NE
VP_RS08970	-	hypothetical protein	49	0	0	49	0	0.6122	240.57	NE
VP_RS08975	-	hypothetical protein	34	0	0	34	0	0.8235	107	NE
VP_RS08980	-	hypothetical protein	8	0	0	8	0	0.5	251.25	NE
VP_RS08985	-	DUF3265 domain-containing protein	7	0	0	7	0	0.7143	40.6	NE
VP_RS08990	-	GNAT family N-acetyltransferase	25	0	0	25	0	0.6	415.27	NE
VP_RS08995	-	DUF3265 domain-containing protein	5	0	0	5	0	0.8	196.25	NE
VP_RS09000	-	EcsC family protein	53	0	0	53	0	0.5849	315.03	NE
VP_RS09005	-	DUF3265 domain-containing protein	6	0	0	6	0	0.5	56.33	NE
VP_RS09010	-	hypothetical protein	30	0	0	30	0	0.6333	197.47	NE
VP_RS09015	-	DUF3265 domain-containing protein	6	0	0	6	0	0.5	218.33	NE
VP_RS09020	-	HIT family protein	29	0	0	29	0	0.6207	74.11	NE
VP_RS09025	-	TIGR02391 family protein	66	0	0	66	0	0.5606	144.41	NE
VP_RS09030	-	hypothetical protein	26	0	0	26	0	0.5385	142.07	NE
VP_RS09035	-	DUF3265 domain-containing protein	9	0	0	9	0	0.5556	73.4	NE
VP_RS09040	-	hypothetical protein	41	0	0	41	0	0.6829	159.04	NE
VP_RS09045	-	hypothetical protein	13	0	0	13	0	0.3846	58.2	NE
VP_RS09050	-	DUF645 family protein	6	0	0	6	0	0.5	135	NE
VP_RS09055	-	ClbS/DfsB family four-helix bundle protein	38	0	0	38	0	0.7632	216.62	NE
VP_RS09060	-	DUF3265 domain-containing protein	7	0	0	7	0	0.7143	973.8	NE
VP_RS09065	-	GNAT family N-acetyltransferase	28	0	0	28	0	0.8214	239.7	NE
VP_RS09070	-	DUF3265 domain-containing protein	6	0	0	6	0	0.8333	66.8	NE
VP_RS09075	-	LysE family transporter	48	0	0	48	0	0.75	233	NE
VP_RS09080	-	VOC family protein	25	0	0	25	0	0.6	163.73	NE
VP_RS09085	-	integron integrase	61	0	0	61	0	0.541	301.52	NE
VP_RS09090	-	DUF2947 domain-containing protein	18	0	0	18	0	0.5556	268.5	NE
VP_RS09095	-	HD domain-containing protein	31	0	0	31	0	0.7419	196.65	NE
VP_RS09100	rimJ	ribosomal protein S5-alanine N-acetyltransferase	34	0	0	34	0	0.7647	198.38	NE
VP_RS09105	tyrR	transcriptional regulator TyrR	82	0	0	82	0	0.5244	229.07	NE
VP_RS09110	-	YcjF family protein	45	0	0	45	0	0.5556	270.24	NE
VP_RS09115	-	YcjX family protein	61	0	0	61	0	0.4754	386.66	NE
VP_RS09120	-	hypothetical protein	11	0	0	11	0	0.1818	82.5	NE
VP_RS09125	-	fumarate hydratase	85	0	34	51	0	0.1529	68.15	NE
VP_RS09130	pabB	aminodeoxychorismate synthase component I	56	0	55	1	0	0.125	139.43	GD
VP_RS09135	-	ATP-binding protein	69	0	0	69	0	0.5217	324.78	NE
VP_RS09140	-	heme NO-binding domain-containing protein	26	0	0	26	0	0.6154	379.88	NE
VP_RS09145	-	CoA pyrophosphatase	28	0	6	22	0	0.2857	116	NE
VP_RS09150	-	serine transporter	79	0	0	79	0	0.5949	347.85	NE
VP_RS09155	-	L-serine ammonia-lyase	69	0	0	69	0	0.5217	339.86	NE
VP_RS09160	-	EAL domain-containing protein	87	0	0	87	0	0.7241	322.29	NE
VP_RS09165	-	GNAT family N-acetyltransferase	23	0	0	23	0	0.4783	320.18	NE
VP_RS09170	queD	6-carboxytetrahydropterin synthase QueD	25	0	0	25	0	0.6	292.4	NE
VP_RS09175	-	type II toxin-antitoxin system Phd/YefM family antitoxin	18	0	0	18	0	0.6111	108.09	NE
VP_RS09180	-	hypothetical protein	13	0	13	0	0	0.2308	67.33	GD
VP_RS09185	-	cold-shock protein	11	0	11	0	0	0.1818	103.5	GD
VP_RS09190	rnr	ribonuclease R	142	0	15	127	0	0.5915	277.8	NE
VP_RS23595	-	hypothetical protein	8	0	0	8	0	0.75	76.5	NE
VP_RS09195	-	hypothetical protein	9	0	0	9	0	0.4444	170.25	NE
VP_RS09200	-	methyl-accepting chemotaxis protein	58	0	0	58	0	0.5172	321.13	NE
VP_RS09205	asnS	asparagine--tRNA ligase	79	78	0	1	0	0.0127	25	ES
VP_RS09210	-	hypothetical protein	11	0	0	11	0	0.5455	236.33	NE
VP_RS09215	-	PLP-dependent aminotransferase family protein	65	0	0	65	0	0.4154	220	NE
VP_RS09220	-	hypothetical protein	15	0	0	15	0	0.6667	185.6	NE
VP_RS09225	-	hypothetical protein	15	0	0	15	0	0.9333	516.64	NE
VP_RS09230	-	aspartate/tyrosine/aromatic aminotransferase	63	61	0	2	0	0.0317	264	ES
VP_RS09235	-	porin family protein	34	0	0	34	0	0.5294	271.83	NE
VP_RS09240	-	DUF294 nucleotidyltransferase-like domain-containing protein	79	0	0	79	0	0.6203	403.16	NE
VP_RS09245	-	3'-5' exonuclease	26	0	0	26	0	0.4615	158.25	NE
VP_RS09250	-	methyl-accepting chemotaxis protein	82	0	0	82	0	0.5976	451.24	NE
VP_RS09255	-	BCCT family transporter	89	0	0	89	0	0.573	332.53	NE
VP_RS09260	-	MarR family transcriptional regulator CosR	21	0	0	21	0	0.1905	72.75	NE
VP_RS09265	-	response regulator transcription factor	30	0	0	30	0	0.5	164.27	NE
VP_RS09270	-	cache domain-containing protein	46	0	0	46	0	0.413	539.21	NE
VP_RS09275	-	TRAP transporter large permease subunit	50	0	0	50	0	0.58	264.97	NE
VP_RS09280	-	TRAP transporter small permease subunit	27	0	0	27	0	0.7037	316.21	NE
VP_RS09285	-	TRAP transporter substrate-binding protein	45	0	0	45	0	0.5778	247.73	NE
VP_RS09290	-	hypothetical protein	23	0	0	23	0	0.6087	598	NE
VP_RS09295	-	DUF2982 domain-containing protein	32	0	0	32	0	0.625	419.9	NE
VP_RS09300	-	MBL fold metallo-hydrolase	34	0	0	34	0	0.5294	376.11	NE
VP_RS09305	-	DUF882 domain-containing protein	27	0	8	19	0	0.4074	459.73	NE
VP_RS09310	-	L%2CD-transpeptidase family protein	69	0	1	68	0	0.5942	561.68	NE
VP_RS09315	-	DUF1513 domain-containing protein	36	0	0	36	0	0.5	248.11	NE
VP_RS09320	-	iron-regulated protein A	51	0	0	51	0	0.6667	317.26	NE
VP_RS09325	-	c-type cytochrome	59	0	0	59	0	0.661	520.62	NE
VP_RS09330	-	peptidase	66	0	0	66	0	0.6515	400.7	NE
VP_RS09335	ribA	GTP cyclohydrolase II	37	0	37	0	0	0.0811	24	GD
VP_RS23600	-	hypothetical protein	10	0	10	0	0	0.4	23.25	GD
VP_RS09340	nrfF	heme lyase NrfEFG subunit NrfF	31	0	1	30	0	0.3871	167.08	NE
VP_RS09345	-	DsbE family thiol:disulfide interchange protein	31	0	0	31	0	0.6452	116.9	NE
VP_RS09350	-	heme lyase CcmF/NrfE family subunit	118	0	0	118	0	0.6356	352.27	NE
VP_RS09355	nrfD	cytochrome c nitrite reductase subunit NrfD	45	0	0	45	0	0.5778	606.23	NE
VP_RS09360	nrfC	cytochrome c nitrite reductase Fe-S protein	35	0	0	35	0	0.6286	207.32	NE
VP_RS09365	nrfB	cytochrome c nitrite reductase pentaheme subunit	19	0	0	19	0	0.5789	329.27	NE
VP_RS09370	nrfA	ammonia-forming nitrite reductase cytochrome c552 subunit	66	0	0	66	0	0.4242	282.61	NE
VP_RS09375	-	hypothetical protein	24	0	0	24	0	0.375	356.56	NE
VP_RS09380	-	cytochrome c	40	0	0	40	0	0.7	411.18	NE
VP_RS09385	gyrA	DNA topoisomerase (ATP-hydrolyzing) subunit A	152	149	0	3	0	0.0132	295.5	ES
VP_RS09390	-	bifunctional 3-demethylubiquinone 3-O-methyltransferase/2-octaprenyl-6-hydroxy phenol methylase	38	35	0	3	0	0.0789	12.67	ES
VP_RS09395	nrdA	ribonucleoside-diphosphate reductase subunit alpha	136	135	0	1	0	0.0074	312	ES
VP_RS09400	nrdB	ribonucleotide-diphosphate reductase subunit beta	54	53	0	1	0	0.0185	51	ES
VP_RS09405	-	class I ribonucleotide reductase maintenance protein YfaE	11	0	0	11	0	0.6364	898.43	NE
VP_RS09410	-	CinA family nicotinamide mononucleotide deamidase-related protein	66	0	0	66	0	0.4394	254.45	NE
VP_RS09415	-	DUF3943 domain-containing protein	43	0	0	43	0	0.7209	386.23	NE
VP_RS09420	-	transcriptional regulator	25	0	0	25	0	0.6	277.67	NE
VP_RS09425	nspC	carboxynorspermidine decarboxylase	51	0	0	51	0	0.549	223.54	NE
VP_RS09430	-	saccharopine dehydrogenase family protein	66	0	0	66	0	0.6364	251.69	NE
VP_RS09435	-	pyridoxal phosphate-dependent class III aminotransferase	136	0	0	136	0	0.4853	454.64	NE
VP_RS09460	pgsA	CDP-diacylglycerol--glycerol-3-phosphate 3-phosphatidyltransferase	32	32	0	0	0	0	0	ES
VP_RS09465	uvrC	excinuclease ABC subunit UvrC	99	0	0	99	0	0.6465	479.42	NE
VP_RS09470	uvrY	UvrY/SirA/GacA family response regulator transcription factor	31	30	0	1	0	0.0323	46	ES
VP_RS09475	-	DNA polymerase II	114	0	0	114	0	0.5439	300.81	NE
VP_RS09480	-	hypothetical protein	37	0	0	37	0	0.5946	370.68	NE
VP_RS09485	yeiP	elongation factor P-like protein YeiP	34	0	0	34	0	0.7941	487.37	NE
VP_RS09490	-	HI1450 family dsDNA-mimic protein	16	0	0	16	0	0.75	67.83	NE
VP_RS09495	rluB	23S rRNA pseudouridine(2605) synthase RluB	48	0	0	48	0	0.6667	622.59	NE
VP_RS09500	-	calcium-binding protein	39	0	0	39	0	0.5897	192.87	NE
VP_RS09505	-	threonylcarbamoyl-AMP synthase	24	0	0	24	0	0.7083	632.35	NE
VP_RS09510	-	PHP domain-containing protein	47	0	0	47	0	0.5957	348.14	NE
VP_RS09515	-	trp operon leader peptide	7	0	0	7	0	0.7143	158.8	NE
VP_RS09520	-	anthranilate synthase component 1	69	67	0	2	0	0.029	333.5	ES
VP_RS09525	-	aminodeoxychorismate/anthranilate synthase component II	22	20	0	2	0	0.0909	29.5	ES
VP_RS09530	trpD	anthranilate phosphoribosyltransferase	46	46	0	0	0	0	0	ES
VP_RS09535	trpCF	bifunctional indole-3-glycerol-phosphate synthase TrpC/phosphoribosylanthranilate isomerase TrpF	67	65	2	0	0	0.0149	4	ES
VP_RS09540	trpB	tryptophan synthase subunit beta	53	52	0	0	1	0.0189	663	ES
VP_RS09545	trpA	tryptophan synthase subunit alpha	30	30	0	0	0	0	0	ES
VP_RS09550	-	Crp/Fnr family transcriptional regulator	39	0	0	39	0	0.641	400.08	NE
VP_RS09555	-	long-chain fatty acid--CoA ligase	74	0	0	74	0	0.5946	327.23	NE
VP_RS09560	-	dicarboxylate/amino acid:cation symporter	66	0	8	58	0	0.5909	566.21	NE
VP_RS09565	opaM	acyl-homoserine-lactone synthase OpaM	62	0	0	62	0	0.6452	526.48	NE
VP_RS09570	-	hybrid sensor histidine kinase/response regulator	119	0	0	119	0	0.4706	154.59	NE
VP_RS09575	-	hypothetical protein	16	0	0	16	0	0.875	173.79	NE
VP_RS09580	-	septation protein A	35	0	0	35	0	0.5714	245.45	NE
VP_RS09585	yciA	acyl-CoA thioester hydrolase YciA	19	0	0	19	0	0.6316	177.42	NE
VP_RS09590	-	YciI family protein	11	0	0	11	0	0.6364	245	NE
VP_RS09595	-	GspS/AspS pilotin family protein	23	0	0	23	0	0.6957	311.31	NE
VP_RS09600	metE	5-methyltetrahydropteroyltriglutamate--homocysteine S-methyltransferase	96	0	0	96	0	0.4583	205.5	NE
VP_RS09605	metR	HTH-type transcriptional regulator MetR	36	35	0	1	0	0.0278	823	ES
VP_RS09610	-	DUF4250 domain-containing protein	11	0	0	11	0	0.5455	164.5	NE
VP_RS09615	-	hypothetical protein	30	0	0	30	0	0.6333	361.47	NE
VP_RS09620	-	EAL domain-containing protein	83	0	0	83	0	0.506	412.17	NE
VP_RS09625	-	YgiQ family radical SAM protein	110	0	0	110	0	0.5636	308.53	NE
VP_RS09630	-	methyl-accepting chemotaxis protein	78	0	8	70	0	0.4615	367.81	NE
VP_RS09635	-	response regulator transcription factor	30	0	0	30	0	0.4667	102.21	NE
VP_RS09640	-	HAMP domain-containing histidine kinase	51	0	0	51	0	0.451	402.78	NE
VP_RS09645	-	leucine-rich repeat-containing serine/threonine-protein kinase	52	0	0	52	0	0.4808	372.76	NE
VP_RS09650	-	1-aminocyclopropane-1-carboxylate deaminase/D-cysteine desulfhydrase	48	0	0	48	0	0.625	350.87	NE
VP_RS09655	-	hydrolase	25	0	0	25	0	0.6	700.4	NE
VP_RS09660	-	LysR family transcriptional regulator	37	0	0	37	0	0.5405	557.4	NE
VP_RS09665	-	HlyD family secretion protein	46	0	0	46	0	0.5	525.96	NE
VP_RS09670	-	DUF2955 domain-containing protein	50	0	0	50	0	0.52	277.08	NE
VP_RS09675	-	methionine synthase	41	0	0	4	37	0.6341	1336.65	GA
VP_RS09680	-	DUF1852 domain-containing protein	43	8	0	3	32	0.4419	1215.47	GA
VP_RS09685	-	helix-turn-helix domain-containing protein	51	0	0	51	0	0.6275	430.81	NE
VP_RS09690	-	cysteine hydrolase	27	0	0	27	0	0.5185	224.86	NE
VP_RS09695	-	ABC transporter ATP-binding protein	25	0	0	25	0	0.4	166.4	NE
VP_RS09700	-	ABC transporter permease	49	0	0	49	0	0.551	649.52	NE
VP_RS09705	-	ABC transporter permease	44	0	0	44	0	0.5455	402.46	NE
VP_RS09710	-	TolC family protein	48	0	0	48	0	0.5625	364.48	NE
VP_RS09715	-	efflux RND transporter periplasmic adaptor subunit	32	0	0	32	0	0.3438	357.36	NE
VP_RS09720	-	GNAT family N-acetyltransferase	27	0	0	27	0	0.5926	302.38	NE
VP_RS09725	-	GNAT family N-acetyltransferase	21	0	0	21	0	0.619	169.31	NE
VP_RS09730	-	class I SAM-dependent methyltransferase	34	0	0	34	0	0.5588	235.11	NE
VP_RS09735	-	class I SAM-dependent methyltransferase	33	0	0	33	0	0.4848	202.81	NE
VP_RS09740	-	hypothetical protein	24	0	0	24	0	0.4583	182.73	NE
VP_RS09745	-	protein disulfide oxidoreductase	29	0	0	29	0	0.5862	271.06	NE
VP_RS09750	-	suppressor for copper-sensitivity B	82	0	0	82	0	0.561	491.83	NE
VP_RS09755	-	hypothetical protein	12	0	0	12	0	0.5	245.67	NE
VP_RS09760	-	LysR family transcriptional regulator	32	0	0	32	0	0.5625	195.56	NE
VP_RS09765	-	response regulator	23	0	0	23	0	0.6957	305.62	NE
VP_RS09770	-	sensor histidine kinase	65	0	0	65	0	0.5231	367.35	NE
VP_RS09775	-	4Fe-4S dicluster domain-containing protein	29	0	0	29	0	0.5172	732.67	NE
VP_RS09780	nrfD	polysulfide reductase NrfD	52	0	0	52	0	0.5	569.12	NE
VP_RS09785	ttrA	tetrathionate reductase subunit TtrA	112	0	0	112	0	0.5536	437.19	NE
VP_RS09790	-	c-type cytochrome	29	0	0	29	0	0.6897	482.9	NE
VP_RS09795	-	c-type cytochrome	54	0	0	54	0	0.537	688.07	NE
VP_RS09800	-	paraquat-inducible protein A	59	0	0	59	0	0.6102	215.33	NE
VP_RS09805	pqiB	intermembrane transport protein PqiB	76	0	0	76	0	0.6974	460.66	NE
VP_RS09810	-	ABC-type transport auxiliary lipoprotein family protein	32	0	0	32	0	0.5938	212.42	NE
VP_RS09815	-	glycosyltransferase family 39 protein	103	0	0	103	0	0.6311	190.34	NE
VP_RS09820	-	VTT domain-containing protein	45	0	0	45	0	0.3778	86.35	NE
VP_RS09825	-	glycosyltransferase family 2 protein	34	0	0	34	0	0.5882	560.3	NE
VP_RS09830	-	NAD-dependent epimerase	97	0	72	25	0	0.2268	58.86	GD
VP_RS09835	-	hypothetical protein	18	0	0	18	0	0.6111	43.27	NE
VP_RS09840	-	extracellular solute-binding protein	105	0	0	105	0	0.6476	283.51	NE
VP_RS09845	pyrF	orotidine-5'-phosphate decarboxylase	41	35	0	6	0	0.0732	239.33	ES
VP_RS09850	lapB	lipopolysaccharide assembly protein LapB	62	61	0	1	0	0.0161	42	ES
VP_RS09855	-	lipopolysaccharide assembly protein LapA domain-containing protein	18	7	0	11	0	0.2222	26.25	NE
VP_RS09860	ihfB	integration host factor subunit beta	19	19	0	0	0	0	0	ES
VP_RS09865	rpsA	30S ribosomal protein S1	102	101	0	1	0	0.0098	321	ES
VP_RS09870	cmk	(d)CMP kinase	41	0	36	5	0	0.0976	37.75	GD
VP_RS09875	sohB	protease SohB	41	0	0	41	0	0.4878	212.1	NE
VP_RS09880	-	YciK family oxidoreductase	43	43	0	0	0	0	0	ES
VP_RS09885	imuA	translesion DNA synthesis-associated protein ImuA	35	0	0	35	0	0.5714	448.9	NE
VP_RS09890	-	DNA polymerase Y family protein	65	0	22	43	0	0.4769	385.94	NE
VP_RS09895	-	error-prone DNA polymerase	151	0	0	151	0	0.7086	361	NE
VP_RS09900	-	chemotaxis protein CheV	47	0	0	47	0	0.6383	511.4	NE
VP_RS09905	-	ROK family protein	59	0	0	59	0	0.5763	227.65	NE
VP_RS09910	pyk	pyruvate kinase	58	0	0	58	0	0.5517	430.25	NE
VP_RS09915	-	patatin family protein	60	0	0	60	0	0.4833	244.59	NE
VP_RS09920	-	YnhF family membrane protein	6	0	0	6	0	0.5	126.67	NE
VP_RS09925	-	outer membrane beta-barrel protein	37	0	0	37	0	0.7027	327.88	NE
VP_RS09930	-	sodium-dependent transporter	93	0	0	93	0	0.6774	321.83	NE
VP_RS09935	-	MetS family NSS transporter small subunit	5	0	0	5	0	1	189	NE
VP_RS09940	-	hypothetical protein	25	0	0	25	0	0.52	319	NE
VP_RS09945	ptsG	PTS glucose transporter subunit IIBC	86	0	0	86	0	0.6163	144.25	NE
VP_RS09950	-	YchF/TatD family DNA exonuclease	43	2	0	0	41	0.7442	662.81	GA
VP_RS09955	-	DNA polymerase III subunit delta'	38	36	0	0	2	0.0526	44	ES
VP_RS09960	tmk	dTMP kinase	20	18	0	2	0	0.1	14.5	ES
VP_RS09965	mltG	endolytic transglycosylase MltG	55	2	0	53	0	0.5636	225.61	NE
VP_RS09970	pabC	aminodeoxychorismate lyase	43	43	0	0	0	0	0	ES
VP_RS09975	fabF	beta-ketoacyl-ACP synthase II	63	0	0	63	0	0.3651	132.09	NE
VP_RS09980	acpP	acyl carrier protein	14	13	0	1	0	0.0714	106	ES
VP_RS09985	fabG	3-oxoacyl-ACP reductase FabG	45	45	0	0	0	0	0	ES
VP_RS09990	fabD	ACP S-malonyltransferase	50	49	0	1	0	0.02	131	ES
VP_RS09995	-	ketoacyl-ACP synthase III	62	62	0	0	0	0	0	ES
VP_RS10000	plsX	phosphate acyltransferase PlsX	60	60	0	0	0	0	0	ES
VP_RS10005	rpmF	50S ribosomal protein L32	14	0	0	14	0	0.2857	66.5	NE
VP_RS10010	yceD	23S rRNA accumulation protein YceD	30	0	0	30	0	0.7	348.71	NE
VP_RS10015	maf	Maf-like protein	26	0	0	26	0	0.3846	139.2	NE
VP_RS10020	rluC	23S rRNA pseudouridine(955/2504/2580) synthase RluC	48	0	0	48	0	0.5833	325.21	NE
VP_RS10025	rne	ribonuclease E	139	113	18	8	0	0.0719	38.8	ES
VP_RS10030	-	SulP family inorganic anion transporter	78	0	0	78	0	0.6667	441.02	NE
VP_RS10035	-	low molecular weight phosphotyrosine protein phosphatase	23	0	0	23	0	0.6522	455.53	NE
VP_RS10040	cobO	cob(I)yrinic acid a%2Cc-diamide adenosyltransferase	32	0	0	32	0	0.5625	321.11	NE
VP_RS10045	-	AsmA family protein	101	0	0	101	0	0.5644	388.54	NE
VP_RS10050	udk	uridine kinase	40	0	0	40	0	0.725	400.41	NE
VP_RS10055	apbC	iron-sulfur cluster carrier protein ApbC	53	0	0	53	0	0.3962	173.14	NE
VP_RS10060	metG	methionine--tRNA ligase	109	96	12	1	0	0.0275	322	ES
VP_RS10065	-	hypothetical protein	46	0	0	46	0	0.5435	310.6	NE
VP_RS10070	fadR	fatty acid metabolism transcriptional regulator FadR	44	43	0	1	0	0.0227	215	ES
VP_RS10075	nhaB	Na(+)/H(+) antiporter NhaB	96	0	17	79	0	0.4479	79.21	NE
VP_RS10080	dsbB	disulfide bond formation protein DsbB	25	0	0	25	0	0.4	114.4	NE
VP_RS10085	-	SEC-C domain-containing protein	33	0	0	33	0	0.5758	248.68	NE
VP_RS10090	dusC	tRNA dihydrouridine(16) synthase DusC	38	0	0	38	0	0.5789	348	NE
VP_RS10095	-	GGDEF domain-containing protein	84	0	0	84	0	0.6548	289.95	NE
VP_RS10100	malZ	maltodextrin glucosidase	90	0	0	90	0	0.6333	231.6	NE
VP_RS10105	-	ABC transporter ATP-binding protein	34	0	0	34	0	0.3529	427.92	NE
VP_RS10110	-	ABC transporter permease	38	0	0	38	0	0.7632	607.34	NE
VP_RS10115	-	ABC transporter substrate-binding protein	42	0	0	42	0	0.3571	360.27	NE
VP_RS10120	-	DUF412 domain-containing protein	28	0	0	28	0	0.6786	308.68	NE
VP_RS10125	-	acetate kinase	78	0	0	78	0	0.6923	345.85	NE
VP_RS10130	pta	phosphate acetyltransferase	116	0	0	116	0	0.6121	541.79	NE
VP_RS10135	-	MgtC/SapB family protein	61	0	0	61	0	0.7049	227.63	NE
VP_RS10140	-	hypothetical protein	17	0	0	17	0	0.7647	387.69	NE
VP_RS10145	-	glutathione S-transferase family protein	55	0	0	55	0	0.6182	360.91	NE
VP_RS10150	oppF	murein tripeptide/oligopeptide ABC transporter ATP binding protein OppF	47	0	0	47	0	0.4894	289.39	NE
VP_RS10155	-	ABC transporter ATP-binding protein	37	0	0	37	0	0.5676	379.24	NE
VP_RS10160	oppC	oligopeptide ABC transporter permease OppC	59	0	0	59	0	0.5763	740.62	NE
VP_RS10165	oppB	oligopeptide ABC transporter permease OppB	62	0	0	62	0	0.7097	204.84	NE
VP_RS10170	-	ABC transporter substrate-binding protein	93	0	0	93	0	0.6882	490.2	NE
VP_RS10175	moaE	molybdopterin synthase catalytic subunit MoaE	15	0	7	8	0	0.5333	375.25	NE
VP_RS10180	moaD	molybdopterin synthase sulfur carrier subunit	9	0	0	9	0	0.4444	33.75	NE
VP_RS10185	moaC	cyclic pyranopterin monophosphate synthase MoaC	18	0	0	18	0	0.6111	162.36	NE
VP_RS10190	moaB	molybdenum cofactor biosynthesis protein B	28	0	0	28	0	0.6071	315.12	NE
VP_RS10195	moaA	GTP 3'%2C8-cyclase MoaA	41	0	0	41	0	0.6341	361.62	NE
VP_RS10200	-	YvcK family protein	37	0	0	37	0	0.5946	368.59	NE
VP_RS10205	-	Hpt domain-containing protein	20	13	0	7	0	0.15	34	ES
VP_RS10210	-	sigma-54 dependent transcriptional regulator	74	0	73	1	0	0.1081	85.5	GD
VP_RS10215	uvrB	excinuclease ABC subunit UvrB	98	0	0	98	0	0.5204	417.84	NE
VP_RS10225	rsxA	electron transport complex subunit RsxA	33	33	0	0	0	0	0	ES
VP_RS10230	rsxB	electron transport complex subunit RsxB	24	18	0	6	0	0.125	146.67	ES
VP_RS10235	rsxC	electron transport complex subunit RsxC	89	69	0	20	0	0.1124	52.7	ES
[truncated: 2,567 more rows]

## Sheet: ZINB Analysis
ORF	Gene	TAs	Mean_Chitin	Mean_Glucose	LFC	NZmean_Chitin	NZmean_Glucose	NZperc_Chitin	NZperc_Glucose	pval	padj	status
VP_RS00005	mioC	14	113.4	341.4	1.548	176.4	1194.8	0.64	0.29	0.091339	0.609762	-			43
VP_RS00010	mnmE	46	0	0	0	0	0	0	0	1	1	pan-essential (no counts in all conditions) - not analyzed			14
VP_RS00015	yidC	79	0	0	0	0	0	0	0	1	1	pan-essential (no counts in all conditions) - not analyzed
VP_RS00020	yidD	11	75.6	40.1	-0.837	118.8	147.2	0.64	0.27	0.664508	1	-
VP_RS00025	rnpA	14	27.7	7.5	-1.384	194.2	105.6	0.14	0.07	1	1	low saturation (<15%) across all conditions (pan-growth-defect) - not analyzed
VP_RS00030	rpmH	6	0	0	0	0	0	0	0	1	1	pan-essential (no counts in all conditions) - not analyzed
VP_RS00035	-	27	251.5	531	1.063	424.4	1593	0.59	0.33	0.36104	1	-
VP_RS00040	-	27	293.2	840.6	1.503	791.7	2063.2	0.37	0.41	0.227382	0.866408	-
VP_RS00045	-	31	201.5	487.6	1.254	347	1079.6	0.58	0.45	0.439287	1	-
VP_RS00050	dnaA	45	0	0	0	0	0	0	0	1	1	pan-essential (no counts in all conditions) - not analyzed
VP_RS00055	dnaN	39	0	0	0	0	0	0	0	1	1	pan-essential (no counts in all conditions) - not analyzed
VP_RS00060	recF	45	91	62.7	-0.504	141.2	176.3	0.64	0.36	0.482456	1	-
VP_RS00065	gyrB	99	0	0	0	0	0	0	0	1	1	pan-essential (no counts in all conditions) - not analyzed
VP_RS00070	-	19	198.9	118.2	-0.727	252	280.7	0.79	0.42	0.374739	1	-
VP_RS00075	-	23	203.1	122.3	-0.709	291.9	351.5	0.7	0.35	0.480999	1	-
VP_RS00080	-	43	171.9	223.8	0.371	238.5	566.2	0.72	0.4	0.246975	0.888402	-
VP_RS00085	-	75	296.6	611.5	1.032	444.8	1433.2	0.67	0.43	0.102186	0.646328	-
VP_RS00090	glyS	99	0	0	0	0	0	0	0	1	1	pan-essential (no counts in all conditions) - not analyzed
VP_RS00095	glyQ	49	0	0	0	0	0	0	0	1	1	pan-essential (no counts in all conditions) - not analyzed
VP_RS00100	-	25	213.7	417.3	0.949	381.5	802.4	0.56	0.52	0.542343	1	-
VP_RS00105	-	11	246	328	0.408	300.7	721.7	0.82	0.45	0.533734	1	-
VP_RS00110	tusA	8	1.6	2.4	0.168	12.7	19.2	0.12	0.12	1	1	low saturation (<15%) across all conditions (pan-growth-defect) - not analyzed
VP_RS00115	-	7	32	326.3	3.164	111.9	1142	0.29	0.29	0.19239	0.833046	-
VP_RS00120	-	34	124.1	245.6	0.957	301.3	759	0.41	0.32	0.548416	1	-
VP_RS00125	-	35	245.8	630.6	1.342	430.1	1839.3	0.57	0.34	0.19194	0.833046	-
VP_RS00130	fadA	34	382.6	693.2	0.849	520.4	1024.7	0.74	0.68	0.622408	1	-
VP_RS00135	fadB	80	258.4	398.3	0.615	413.4	937.1	0.62	0.42	0.582739	1	-
VP_RS00140	-	28	171.9	210.8	0.286	229.2	368.9	0.75	0.57	0.994386	1	-
VP_RS00145	TrkH family potassium uptake protein	54	0	97	4.351	0	374.3	0	0.26	0	2e-06	-
VP_RS00150	hemG	30	0	0	0	0	0	0	0	1	1	pan-essential (no counts in all conditions) - not analyzed
VP_RS00185	ilvY	37	49	41.2	-0.223	139.4	254.3	0.35	0.16	0.885035	1	-
VP_RS00190	ilvC	77	0	0	0	0	0	0	0	1	1	pan-essential (no counts in all conditions) - not analyzed
VP_RS00195	-	13	0	0	0	0	0	0	0	1	1	pan-essential (no counts in all conditions) - not analyzed
VP_RS00200	vmeD	131	625.6	635.9	0.023	900.5	1262.1	0.69	0.5	0.819558	1	-
VP_RS00205	vmeC	54	271.7	346.9	0.347	431.5	936.6	0.63	0.37	1	1	-
VP_RS00210	-	19	82.2	52.5	-0.6	142	124.8	0.58	0.42	0.543473	1	-
VP_RS00215	rep	67	9.1	4.3	-0.598	50.7	287.9	0.18	0.01	0.001987	0.059898	-
VP_RS00220	-	16	0	105	4.459	0	335.9	0	0.31	0.017539	0.262004	-
VP_RS00250	-	22	130.3	120.4	-0.11	204.8	529.7	0.64	0.23	0.235112	0.875127	-
VP_RS00255	-	54	265.4	374.3	0.488	398.1	1063.7	0.67	0.35	0.179235	0.819019	-
VP_RS00260	-	60	637.4	824.5	0.369	1062.4	2355.7	0.6	0.35	0.174456	0.819019	-
VP_RS00265	-	46	131.5	131.6	0.001	242	356.2	0.54	0.37	0.973383	1	-
VP_RS00270	-	38	299.9	777.8	1.36	542.7	1847.3	0.55	0.42	0.373932	1	-
VP_RS00275	-	33	269.1	170.7	-0.642	403.7	433.3	0.67	0.39	0.549513	1	-
VP_RS00280	-	91	290.9	408.4	0.482	427	864.4	0.68	0.47	0.661162	1	-
VP_RS00285	-	66	385.4	419.9	0.122	489.2	659.9	0.79	0.64	0.83399	1	-
VP_RS00290	-	21	345.9	424.1	0.29	605.2	1484.3	0.57	0.29	0.619306	1	-
VP_RS00295	-	44	322.1	657.4	1.018	708.6	1701.4	0.45	0.39	0.362611	1	-
VP_RS00300	-	50	250.7	285.8	0.186	358.1	649.5	0.7	0.44	0.682299	1	-
VP_RS00305	-	35	491.3	860.9	0.803	687.8	1506.6	0.71	0.57	0.725122	1	-
VP_RS00310	-	28	664.8	955.9	0.521	1034.1	2058.8	0.64	0.46	0.935576	1	-
VP_RS00315	-	18	532.3	1086	1.022	798.5	1777.1	0.67	0.61	0.569686	1	-
VP_RS00320	-	11	209.6	355.1	0.747	256.2	781.2	0.82	0.45	0.404752	1	-
VP_RS00325	edd	46	147.4	150.6	0.03	339.1	629.9	0.43	0.24	0.93458	1	-
VP_RS00330	-	16	73.1	340.7	2.146	292.4	1090.2	0.25	0.31	0.182026	0.823317	-
VP_RS00335	-	51	666.6	597	-0.158	1030.2	1522.5	0.65	0.39	1	1	-
VP_RS00340	bifunctional 4-hydroxy-2-oxoglutarate aldolase/2-dehydro-3-deoxy-phosphogluconate aldolase	21	29.8	129.8	1.955	104.2	2725.4	0.29	0.05	0.000398	0.01618	-
VP_RS00345	xapA	27	395.4	869.4	1.127	627.9	1564.9	0.63	0.56	0.686104	1	-
VP_RS00350	-	24	393.4	471	0.257	674.4	1256.1	0.58	0.38	0.965011	1	-
VP_RS00355	gorA	63	119.2	327	1.418	203	1084.4	0.59	0.3	0.002091	0.061685	-
VP_RS00360	-	28	76.8	444.2	2.458	113.1	1130.6	0.68	0.39	0.007729	0.153743	-
VP_RS00365	prlC	65	396	722.2	0.859	643.4	1268.8	0.62	0.57	0.252255	0.89317	-
VP_RS00370	asnC	24	386.5	946.1	1.28	662.7	2522.8	0.58	0.38	0.419736	1	-
VP_RS00375	-	98	194.8	290	0.562	465.7	768	0.42	0.38	0.132143	0.712344	-
VP_RS00380	-	15	367.4	988.4	1.416	501	1647.4	0.73	0.6	0.538617	1	-
VP_RS00385	-	10	39.7	147.8	1.773	132.3	1477.9	0.3	0.1	0.078344	0.567027	-
VP_RS00390	-	31	70	49.8	-0.452	127.7	220.7	0.55	0.23	0.461615	1	-
VP_RS00395	uspA	21	163.5	231.2	0.488	343.3	693.7	0.48	0.33	0.884398	1	-
VP_RS00400	ftnA	22	300	369	0.294	471.4	811.9	0.64	0.45	0.993559	1	-
VP_RS00405	uspB	18	244.9	631.8	1.349	293.9	947.7	0.83	0.67	0.293222	0.95159	-
VP_RS00410	-	36	539.3	469.4	-0.198	844.2	994.1	0.64	0.47	0.829247	1	-
VP_RS00415	-	48	181.6	329.1	0.84	322.8	718	0.56	0.46	0.467737	1	-
VP_RS00420	-	35	19.4	4.1	-1.422	56.6	36	0.34	0.11	0.260476	0.907784	-
VP_RS00425	-	10	74.8	83.5	0.15	186.9	417.4	0.4	0.2	0.832693	1	-
VP_RS00430	-	7	31.4	0	-2.863	219.6	0	0.14	0	1	1	low saturation (<15%) across all conditions (pan-growth-defect) - not analyzed
VP_RS00435	-	13	122.4	255.4	1.031	159.2	474.3	0.77	0.54	0.590517	1	-
VP_RS00440	-	55	290.2	326.1	0.166	431.4	689.8	0.67	0.47	0.938952	1	-
VP_RS00445	-	21	19.3	70.4	1.633	81.1	369.5	0.24	0.19	0.332629	1	-
VP_RS00450	-	18	54.4	667.5	3.5	108.8	1501.9	0.5	0.44	0.004668	0.110065	-
VP_RS00455	-	4	256.5	96	-1.373	256.5	383.9	1	0.25	0.160148	0.783067	-
VP_RS00460	-	21	408.6	691.4	0.752	715	1451.9	0.57	0.48	0.832174	1	-
VP_RS00465	-	4	0	0	0	0	0	0	0	1	1	pan-essential (no counts in all conditions) - not analyzed
VP_RS00470	-	37	451	864.5	0.931	667.5	1683.4	0.68	0.51	0.532871	1	-
VP_RS00475	-	60	231.9	259.4	0.159	409.2	676.8	0.57	0.38	0.992561	1	-
VP_RS00480	-	35	211.5	202.4	-0.062	352.5	472.2	0.6	0.43	0.922454	1	-
VP_RS00485	rmuC	40	137	313.6	1.165	365.4	1254.3	0.38	0.25	0.403568	1	-
VP_RS00490	ubiE	31	0	0	0	0	0	0	0	1	1	pan-essential (no counts in all conditions) - not analyzed
VP_RS00495	-	15	6.8	0	-1.233	101.3	0	0.07	0	1	1	low saturation (<15%) across all conditions (pan-growth-defect) - not analyzed
VP_RS00500	ubiB	61	0	0	0	0	0	0	0	1	1	pan-essential (no counts in all conditions) - not analyzed
VP_RS00505	tatA	11	0	0	0	0	0	0	0	1	1	pan-essential (no counts in all conditions) - not analyzed
VP_RS00510	tatB	16	0	0	0	0	0	0	0	1	1	pan-essential (no counts in all conditions) - not analyzed
VP_RS00515	tatC	31	0	0	0	0	0	0	0	1	1	pan-essential (no counts in all conditions) - not analyzed
VP_RS00520	-	24	387.8	1273.9	1.703	581.7	2779.5	0.67	0.46	0.301969	0.962642	-
VP_RS00525	hemB	50	0	0	0	0	0	0	0	1	1	pan-essential (no counts in all conditions) - not analyzed
VP_RS00530	-	14	52.2	81.6	0.599	73	190.3	0.71	0.43	0.620473	1	-
VP_RS00535	polA	93	0	0	0	0	0	0	0	1	1	pan-essential (no counts in all conditions) - not analyzed
VP_RS00540	yihA	30	0	0	0	0	0	0	0	1	1	pan-essential (no counts in all conditions) - not analyzed
VP_RS00545	-	34	2.9	6.8	0.584	19.4	230.3	0.15	0.03	1	1	low saturation (<15%) across all conditions (pan-growth-defect) - not analyzed
VP_RS00550	-	31	125	104	-0.254	184.6	268.7	0.68	0.39	0.717574	1	-
VP_RS00555	yihI	22	34	77.6	1.085	93.4	213.5	0.36	0.36	0.320245	0.988413	-
VP_RS00560	-	17	81.2	40.6	-0.917	115.1	230.3	0.71	0.18	0.101993	0.646328	-
VP_RS00565	hemN	42	556.5	1155.9	1.048	834.7	1867.3	0.67	0.62	0.490864	1	-
VP_RS00570	add	39	421.6	702.3	0.729	783	1441.5	0.54	0.49	0.450255	1	-
VP_RS00575	-	96	320.2	408	0.345	521	1058.5	0.61	0.39	0.520675	1	-
VP_RS00580	glnG	38	0	0	0	0	0	0	0	1	1	pan-essential (no counts in all conditions) - not analyzed
VP_RS00585	glnL	26	48.1	58	0.246	125	251.1	0.38	0.23	0.90505	1	-
VP_RS00590	-	25	304.7	750.1	1.286	423.2	1339.4	0.72	0.56	0.485587	1	-
VP_RS00595	glnA	60	0	0	0	0	0	0	0	1	1	pan-essential (no counts in all conditions) - not analyzed
VP_RS00600	typA	99	340.6	133.3	-1.321	503.3	455	0.68	0.29	1	1	-
VP_RS00605	-	25	320.1	326.3	0.027	470.7	543.8	0.68	0.6	0.765764	1	-
VP_RS00610	-	23	97.3	74.7	-0.36	124.3	190.9	0.78	0.39	0.33285	1	-
VP_RS00615	-	46	356.4	675.9	0.914	528.9	1151.6	0.67	0.59	0.611409	1	-
VP_RS00620	dtd	13	195.2	179.4	-0.119	423	1166	0.46	0.15	1	1	-
VP_RS00625	-	24	234	192.3	-0.277	401.1	419.6	0.58	0.46	0.605633	1	-
VP_RS00630	-	80	193.7	151.6	-0.343	336.9	433.2	0.57	0.35	0.717881	1	-
VP_RS00635	pckA	75	371.6	871.9	1.219	536	1634.8	0.69	0.53	0.135371	0.718375	-
VP_RS00640	hslO	46	293.9	68.6	-2.021	409.7	197.3	0.72	0.35	0.00297	0.079675	-
VP_RS00645	hslR	21	191.8	221.6	0.203	309.9	664.9	0.62	0.33	0.737349	1	-
VP_RS00650	gspC	41	13.8	90.3	2.342	113.2	308.7	0.12	0.29	0.002511	0.069919	-
VP_RS00655	gspD	86	7.1	254.5	4.426	152	1094.5	0.05	0.23	7.3e-05	0.003943	-
VP_RS00660	gspE	51	0	371.4	6.234	0	1353.1	0	0.27	8e-06	0.000544	-
VP_RS00665	gspF	39	0	190	5.285	0	569.9	0	0.33	2.5e-05	0.001582	-
VP_RS00670	gspG	23	0	202.8	5.377	0	777.3	0	0.26	0.002864	0.077532	-
VP_RS00675	gspH	21	65.4	162.7	1.253	171.6	427	0.38	0.38	0.346239	1	-
VP_RS00680	gspI	14	0	267.3	5.767	0	623.8	0	0.43	0.004481	0.107386	-
VP_RS00685	gspJ	21	0.8	112.4	4.338	8.5	472.2	0.1	0.24	0.019866	0.28475	-
VP_RS00690	gspK	44	0.3	80.5	4.015	12.7	272.4	0.02	0.3	1e-06	6.7e-05	-
VP_RS00695	gspL	41	11.6	177.2	3.453	119.3	558.8	0.1	0.32	0.000191	0.008715	-
VP_RS00700	-	12	13.4	103.2	2.557	40.1	309.5	0.33	0.33	0.097318	0.635174	-
VP_RS00705	-	23	174.8	473.6	1.412	402	837.8	0.43	0.57	0.630451	1	-
VP_RS00710	cysQ	29	70.2	449.7	2.597	169.6	1185.6	0.41	0.38	0.29824	0.958638	-
VP_RS00715	nudE	22	201	98.6	-0.992	315.8	542.2	0.64	0.18	0.160029	0.783067	-
VP_RS00720	nfuA	25	0	0	0	0	0	0	0	1	1	pan-essential (no counts in all conditions) - not analyzed
VP_RS00725	-	35	167.7	216.9	0.362	279.5	361.5	0.6	0.6	0.213448	0.860857	-
VP_RS00730	bioH	19	290	332.3	0.193	551.1	1052.4	0.53	0.32	0.961546	1	-
VP_RS00735	-	11	135.1	103.8	-0.365	247.7	285.5	0.55	0.36	0.951913	1	-
VP_RS00740	-	72	86.8	156.3	0.814	164.5	469	0.53	0.33	0.114464	0.677932	-
VP_RS00745	-	71	191.6	386	0.992	247.3	685.2	0.77	0.56	0.14121	0.738636	-
VP_RS00750	greB	14	64.9	52.1	-0.291	151.3	145.9	0.43	0.36	0.620079	1	-
VP_RS00755	-	14	54.3	88.4	0.656	126.7	309.5	0.43	0.29	0.881453	1	-
VP_RS00760	ompR	27	436.4	1392.6	1.663	561	1790.4	0.78	0.78	0.141073	0.738636	-
VP_RS00765	envZ	44	80.1	500.5	2.57	185.6	917.7	0.43	0.55	0.000641	0.024663	-
VP_RS00770	-	61	365.5	461.6	0.333	586.7	938.5	0.62	0.49	0.989823	1	-
VP_RS00775	recG	65	195.3	257.9	0.393	437.7	882.4	0.45	0.29	0.805239	1	-
VP_RS00780	trmH	23	294.9	553.7	0.898	423.8	979.6	0.7	0.57	0.754213	1	-
VP_RS00785	spoT	73	126	47.6	-1.317	1022.4	868.5	0.12	0.05	1	1	low saturation (<15%) across all conditions (pan-growth-defect) - not analyzed
VP_RS00790	rpoZ	13	131.9	295.3	1.133	244.9	959.7	0.54	0.31	0.500297	1	-
VP_RS00795	gmk	29	1.2	24.5	2.258	16.9	236.7	0.07	0.1	1	1	low saturation (<15%) across all conditions (pan-growth-defect) - not analyzed
VP_RS00800	-	68	103.1	167.1	0.671	163	437	0.63	0.38	0.241976	0.88539	-
VP_RS00805	-	27	300.9	463.8	0.616	507.8	894.5	0.59	0.52	0.68413	1	-
VP_RS00810	-	16	190.3	585.4	1.596	338.3	1040.7	0.56	0.56	0.337165	1	-
VP_RS00815	-	19	176	258.1	0.539	334.4	490.4	0.53	0.53	0.560215	1	-
VP_RS00820	-	70	265.1	769.1	1.519	403.4	1538.2	0.66	0.5	0.01898	0.274737	-
VP_RS00825	-	35	138.9	216.9	0.625	211.3	632.6	0.66	0.34	0.190082	0.832034	-
VP_RS00830	-	141	230.3	618.3	1.406	356.8	1194.3	0.65	0.52	0.03675	0.404965	-
VP_RS00835	-	48	141.8	325.3	1.17	272.3	867.4	0.52	0.38	0.394947	1	-
VP_RS00840	-	54	276	901.2	1.689	363.6	1520.7	0.76	0.59	0.038669	0.414925	-
VP_RS00845	-	84	186.6	230.1	0.295	284.9	552.2	0.65	0.42	1	1	-
VP_RS00850	-	36	311.5	241.5	-0.361	431.4	457.6	0.72	0.53	0.55764	1	-
VP_RS00855	-	36	72.5	57.8	-0.302	100.4	189.3	0.72	0.31	0.124461	0.702558	-
VP_RS00860	-	22	387.3	544.4	0.486	532.6	921.3	0.73	0.59	0.983074	1	-
VP_RS00865	YicC family protein	27	3634.8	478	-2.914	4267	1290.7	0.85	0.37	1.1e-05	0.00079	-
VP_RS00870	rph	28	639.3	374.3	-0.764	813.6	952.7	0.79	0.39	0.207926	0.85474	-
VP_RS00875	pyrE	28	14.6	40.8	1.222	409.6	1142	0.04	0.04	1	1	low saturation (<15%) across all conditions (pan-growth-defect) - not analyzed
VP_RS00880	-	37	107.8	207	0.91	306.9	765.8	0.35	0.27	0.556797	1	-
VP_RS00885	slmA	23	176.8	191.5	0.112	290.5	881	0.61	0.22	0.219845	0.865592	-
VP_RS00890	coaBC	45	0.8	0	-0.225	19	0	0.04	0	1	1	low saturation (<15%) across all conditions (pan-growth-defect) - not analyzed
VP_RS00895	-	63	266.7	130.2	-1.006	466.7	586.1	0.57	0.22	0.115594	0.682822	-
VP_RS00900	radC	32	109.7	77.7	-0.472	194.9	226	0.56	0.34	0.796675	1	-
VP_RS00905	rpmB	15	0	0	0	0	0	0	0	1	1	pan-essential (no counts in all conditions) - not analyzed
VP_RS00910	rpmG	10	73.5	4.8	-3.001	183.7	48	0.4	0.1	0.349982	1	-
VP_RS00915	-	78	242.7	122.9	-0.953	350.6	383.5	0.69	0.32	0.024284	0.317203	-
VP_RS00920	-	25	408.7	272.2	-0.578	537.8	756	0.76	0.36	0.160062	0.783067	-
VP_RS00925	mutM	39	167.6	162.2	-0.046	261.5	486.5	0.64	0.33	0.479619	1	-
VP_RS00930	coaD	21	0	0	0	0	0	0	0	1	1	pan-essential (no counts in all conditions) - not analyzed
VP_RS00935	-	53	55.2	121.3	1.069	127.2	357.2	0.43	0.34	0.216508	0.861329	-
VP_RS00940	-	25	187.8	741.2	1.952	361.2	1684.6	0.52	0.44	0.185228	0.829412	-
VP_RS00945	-	42	76.2	216.4	1.447	123.1	336.6	0.62	0.64	0.045173	0.438824	-
VP_RS00950	glycosyltransferase family 9 protein	45	14.3	196.4	3.386	80.2	519.9	0.18	0.38	5.8e-05	0.003282	-
VP_RS00955	-	24	77.4	69.2	-0.152	154.8	207.5	0.5	0.33	0.960506	1	-
VP_RS00960	-	31	0	0	0	0	0	0	0	1	1	pan-essential (no counts in all conditions) - not analyzed
VP_RS00965	-	62	131	167.6	0.344	232	399.7	0.56	0.42	0.837236	1	-
VP_RS00970	-	66	207	264.2	0.344	303.7	697.5	0.68	0.38	0.20879	0.85474	-
VP_RS00975	neuC	71	141.2	154.6	0.126	208.9	365.9	0.68	0.42	0.593386	1	-
VP_RS00980	neuB	63	147.9	87.4	-0.726	245.3	324	0.6	0.27	0.131951	0.712344	-
VP_RS00985	-	36	144.3	84.8	-0.734	185.5	190.7	0.78	0.44	0.195783	0.837086	-
VP_RS00990	-	70	160.7	188.4	0.223	220.6	454.7	0.73	0.41	0.182914	0.824012	-
VP_RS00995	-	41	144.9	111.7	-0.362	204.9	254.3	0.71	0.44	0.579807	1	-
VP_RS01000	-	51	168.4	145.3	-0.207	268.4	370.4	0.63	0.39	0.718592	1	-
VP_RS01005	-	71	111	89.6	-0.294	179.1	289.2	0.62	0.31	0.316652	0.983663	-
VP_RS01010	-	45	170.8	260.4	0.594	219.6	585.9	0.78	0.44	0.108269	0.659585	-
VP_RS01015	-	60	148.6	109.7	-0.421	228.7	243.8	0.65	0.45	0.504054	1	-
VP_RS01020	-	109	5.9	2	-0.632	71.3	55.2	0.08	0.04	1	1	low saturation (<15%) across all conditions (pan-growth-defect) - not analyzed
VP_RS01025	-	86	26.2	5.7	-1.544	93.8	69.9	0.28	0.08	0.133347	0.716738	-
VP_RS01030	-	60	7	8.3	0.155	46.4	83.2	0.15	0.1	0.840664	1	-
VP_RS01035	waaA	69	0	0	0	0	0	0	0	1	1	pan-essential (no counts in all conditions) - not analyzed
VP_RS01040	waaF	48	21.2	267.5	3.379	50.9	583.6	0.42	0.46	1.5e-05	0.000982	-
VP_RS01045	lpxM	49	19	54.6	1.316	58.1	334.7	0.33	0.16	0.030307	0.364681	-
VP_RS01050	rfaD	44	81.3	618.5	2.853	149	1046.7	0.55	0.59	0.000379	0.015827	-
VP_RS01055	-	125	284.6	209.9	-0.43	386.7	460.3	0.74	0.46	0.094369	0.624284	-
VP_RS01060	-	38	493.6	295	-0.733	625.2	862.2	0.79	0.34	0.011944	0.200712	-
VP_RS01065	-	49	146	48.6	-1.495	216.8	125.3	0.67	0.39	0.007325	0.146823	-
VP_RS01070	-	13	137.4	91.5	-0.561	198.5	297.5	0.69	0.31	0.61456	1	-
VP_RS01075	-	25	28	82.5	1.406	100.1	412.7	0.28	0.2	0.557285	1	-
VP_RS01080	SLBB domain-containing protein	136	22.9	163.9	2.597	79.9	445.9	0.29	0.37	0	7e-06	-
VP_RS01085	-	59	31.9	66.8	0.961	69.8	281.7	0.46	0.24	0.072968	0.549892	-
VP_RS01090	rfbB	59	27.4	130.6	2.065	101.1	481.6	0.27	0.27	0.011815	0.199696	-
VP_RS01095	rfbA	61	10.6	13.1	0.212	49.7	99.6	0.21	0.13	0.810295	1	-
VP_RS01100	-	86	0	0.2	0.063	0	19.2	0	0.01	1	1	low saturation (<15%) across all conditions (pan-growth-defect) - not analyzed
VP_RS01105	-	120	0	0	0	0	0	0	0	1	1	pan-essential (no counts in all conditions) - not analyzed
VP_RS01110	-	68	0	0	0	0	0	0	0	1	1	pan-essential (no counts in all conditions) - not analyzed
VP_RS01115	-	95	0	0	0	0	0	0	0	1	1	pan-essential (no counts in all conditions) - not analyzed
VP_RS01120	-	129	0	0	0	0	0	0	0	1	1	pan-essential (no counts in all conditions) - not analyzed
VP_RS01125	rfbC	33	4.6	16	1.129	21.7	105.6	0.21	0.15	0.113765	0.676114	-
VP_RS01130	-	96	11.7	29.3	1.042	43	140.6	0.27	0.21	0.048011	0.445665	-
VP_RS01135	-	36	25	9.1	-1.092	59.9	65.3	0.42	0.14	0.380104	1	-
VP_RS01140	-	58	30.4	11.1	-1.136	70.4	53.6	0.43	0.21	0.106821	0.656352	-
VP_RS01145	HAD hydrolase-like protein	50	13.8	164.9	3.179	45.9	1030.4	0.3	0.16	0.000215	0.009572	-
VP_RS01150	-	47	1.8	20.6	1.915	21.1	323.1	0.09	0.06	1	1	low saturation (<15%) across all conditions (pan-growth-defect) - not analyzed
VP_RS01155	-	123	81.5	63.3	-0.341	154.2	278	0.53	0.23	0.105333	0.656352	-
VP_RS01160	nucleotide sugar dehydrogenase	70	0	42.1	3.235	0	267.8	0	0.16	0.000288	0.012204	-
VP_RS01165	galU	44	259.6	384.3	0.557	346.1	650.3	0.75	0.59	0.909945	1	-
VP_RS01170	-	53	598.2	681.7	0.187	1093.2	2007.3	0.55	0.34	0.783612	1	-
VP_RS01175	tpiA	33	0	0	0	0	0	0	0	1	1	pan-essential (no counts in all conditions) - not analyzed
VP_RS01180	-	15	106.1	116.4	0.128	159.2	249.5	0.67	0.47	0.995098	1	-
VP_RS01185	-	20	104.1	129.1	0.298	231.3	516.3	0.45	0.25	0.852582	1	-
VP_RS01190	-	13	233.9	84.2	-1.422	434.3	273.5	0.54	0.31	0.614287	1	-
VP_RS01195	-	20	21.3	21.1	-0.011	71.1	84.5	0.3	0.25	0.673058	1	-
VP_RS01200	glpX	35	337.1	442.8	0.389	513	704.5	0.66	0.63	0.468699	1	-
VP_RS01205	zapB	8	24.8	14.4	-0.619	49.6	57.6	0.5	0.25	0.844316	1	-
VP_RS01210	rraA	17	330.9	421.1	0.343	432.7	795.4	0.76	0.53	0.877536	1	-
VP_RS01215	-	53	170	105.6	-0.663	321.8	399.6	0.53	0.26	0.58189	1	-
VP_RS01220	hslU	39	326.6	384.3	0.232	530.6	881.7	0.62	0.44	0.990579	1	-
VP_RS01225	hslV	22	485.8	482.4	-0.01	628.7	884.5	0.77	0.55	0.859519	1	-
VP_RS01230	ftsN	21	0	0	0	0	0	0	0	1	1	pan-essential (no counts in all conditions) - not analyzed
VP_RS01235	cytR	39	28726.4	340.6	-6.378	29482.4	699	0.97	0.49	0	0	-
VP_RS01240	priA	90	0.3	0	-0.092	29.6	0	0.01	0	1	1	low saturation (<15%) across all conditions (pan-growth-defect) - not analyzed
VP_RS01245	rpmE	15	0	0	0	0	0	0	0	1	1	pan-essential (no counts in all conditions) - not analyzed
VP_RS01250	rpsJ	15	0	0	0	0	0	0	0	1	1	pan-essential (no counts in all conditions) - not analyzed
VP_RS01255	rplC	32	0	0	0	0	0	0	0	1	1	pan-essential (no counts in all conditions) - not analyzed
VP_RS01260	rplD	35	0	0	0	0	0	0	0	1	1	pan-essential (no counts in all conditions) - not analyzed
VP_RS01265	rplW	20	0	0	0	0	0	0	0	1	1	pan-essential (no counts in all conditions) - not analyzed
VP_RS01270	rplB	49	0	0	0	0	0	0	0	1	1	pan-essential (no counts in all conditions) - not analyzed
VP_RS01275	rpsS	13	0	0	0	0	0	0	0	1	1	pan-essential (no counts in all conditions) - not analyzed
VP_RS01280	rplV	17	0	0	0	0	0	0	0	1	1	pan-essential (no counts in all conditions) - not analyzed
VP_RS01285	rpsC	43	0	0	0	0	0	0	0	1	1	pan-essential (no counts in all conditions) - not analyzed
VP_RS01290	rplP	23	0	0	0	0	0	0	0	1	1	pan-essential (no counts in all conditions) - not analyzed
VP_RS01295	rpmC	8	0	0	0	0	0	0	0	1	1	pan-essential (no counts in all conditions) - not analyzed
VP_RS01300	rpsQ	13	0	0	0	0	0	0	0	1	1	pan-essential (no counts in all conditions) - not analyzed
VP_RS01305	rplN	20	0	0	0	0	0	0	0	1	1	pan-essential (no counts in all conditions) - not analyzed
VP_RS01310	rplX	22	0	0	0	0	0	0	0	1	1	pan-essential (no counts in all conditions) - not analyzed
VP_RS01315	rplE	27	0	0	0	0	0	0	0	1	1	pan-essential (no counts in all conditions) - not analyzed
VP_RS01320	rpsN	15	0	0	0	0	0	0	0	1	1	pan-essential (no counts in all conditions) - not analyzed
VP_RS01325	rpsH	22	0	0	0	0	0	0	0	1	1	pan-essential (no counts in all conditions) - not analyzed
VP_RS01330	rplF	33	0	0	0	0	0	0	0	1	1	pan-essential (no counts in all conditions) - not analyzed
VP_RS01335	rplR	20	0	0	0	0	0	0	0	1	1	pan-essential (no counts in all conditions) - not analyzed
VP_RS01340	rpsE	28	0	0	0	0	0	0	0	1	1	pan-essential (no counts in all conditions) - not analyzed
VP_RS01345	rpmD	14	0	0	0	0	0	0	0	1	1	pan-essential (no counts in all conditions) - not analyzed
VP_RS01350	rplO	22	0	0	0	0	0	0	0	1	1	pan-essential (no counts in all conditions) - not analyzed
VP_RS01355	secY	83	0	0	0	0	0	0	0	1	1	pan-essential (no counts in all conditions) - not analyzed
VP_RS01360	rpmJ	5	0	0	0	0	0	0	0	1	1	pan-essential (no counts in all conditions) - not analyzed
VP_RS01365	rpsM	24	0	0	0	0	0	0	0	1	1	pan-essential (no counts in all conditions) - not analyzed
VP_RS01370	rpsK	17	0	0	0	0	0	0	0	1	1	pan-essential (no counts in all conditions) - not analyzed
VP_RS01375	rpsD	36	0	0	0	0	0	0	0	1	1	pan-essential (no counts in all conditions) - not analyzed
VP_RS01380	rpoA	60	0	0	0	0	0	0	0	1	1	pan-essential (no counts in all conditions) - not analyzed
VP_RS01385	rplQ	25	0	0	0	0	0	0	0	1	1	pan-essential (no counts in all conditions) - not analyzed
VP_RS01390	-	24	217.8	330.3	0.59	307.5	660.6	0.71	0.5	0.811474	1	-
VP_RS01395	-	29	155.5	68.8	-1.12	237.4	166.3	0.66	0.41	0.206205	0.85474	-
VP_RS01400	-	31	177.1	186	0.069	228.7	360.5	0.77	0.52	0.683825	1	-
VP_RS01405	-	28	291.4	343.4	0.233	370.8	874.2	0.79	0.39	0.157429	0.778888	-
VP_RS01410	dbpA	59	243.8	356.5	0.539	388.8	841.4	0.63	0.42	0.720516	1	-
VP_RS01415	-	30	222.2	319.9	0.516	303.1	639.8	0.73	0.5	0.723466	1	-
VP_RS01420	cpdB	71	286.4	461.4	0.679	484.2	1056.9	0.59	0.44	0.533334	1	-
VP_RS01425	cobA	34	12.9	0	-1.841	73.2	0	0.18	0	0.011727	0.199696	-
VP_RS01430	cysD	33	0	0	0	0	0	0	0	1	1	pan-essential (no counts in all conditions) - not analyzed
VP_RS01435	cysN	47	0	0	0	0	0	0	0	1	1	pan-essential (no counts in all conditions) - not analyzed
VP_RS01440	-	77	0	0	0	0	0	0	0	1	1	pan-essential (no counts in all conditions) - not analyzed
VP_RS01445	cysC	17	0	0	0	0	0	0	0	1	1	pan-essential (no counts in all conditions) - not analyzed
VP_RS01450	-	36	139	238.8	0.76	263.4	429.9	0.53	0.56	0.199183	0.844074	-
VP_RS01455	-	14	33.8	8.9	-1.479	157.6	62.4	0.21	0.14	0.433586	1	-
VP_RS01460	-	59	19.5	29	0.473	67.6	170.8	0.29	0.17	0.631814	1	-
VP_RS01465	-	29	33.6	28.1	-0.222	88.7	136	0.38	0.21	0.990842	1	-
VP_RS01470	-	17	49.7	133.8	1.344	140.8	568.6	0.35	0.24	0.471555	1	-
VP_RS01475	-	7	146.6	142.6	-0.039	205.2	249.5	0.71	0.57	0.906401	1	-
VP_RS01480	-	19	241.4	360.1	0.568	352.8	622	0.68	0.58	0.919845	1	-
VP_RS01485	-	8	244.9	410.3	0.733	279.9	820.5	0.88	0.5	1	1	-
VP_RS01490	msrA	27	467	500.1	0.098	840.6	1350.2	0.56	0.37	0.974242	1	-
VP_RS01495	-	73	64.3	149.9	1.161	161.8	475.7	0.4	0.32	0.160664	0.78361	-
VP_RS01500	-	118	62.8	201.1	1.604	190	818.4	0.33	0.25	0.014007	0.221386	-
VP_RS01505	-	19	267.4	198.5	-0.421	390.8	628.6	0.68	0.32	0.518949	1	-
VP_RS01510	-	15	786.3	920.6	0.226	907.2	1062.2	0.87	0.87	0.74735	1	-
VP_RS01515	ppa	21	55.9	143.5	1.286	97.8	273.9	0.57	0.52	0.32622	0.995284	-
VP_RS01520	fbp	42	5	506.8	5.674	35.2	967.5	0.14	0.52	0	0	-
VP_RS01525	mpl	46	177.9	219.9	0.298	372	595	0.48	0.37	0.751279	1	-
VP_RS01530	-	18	0.5	0	-0.129	8.4	0	0.06	0	1	1	low saturation (<15%) across all conditions (pan-growth-defect) - not analyzed
VP_RS01535	thiB	43	260.1	409.5	0.645	466.1	838.6	0.56	0.49	0.580479	1	-
VP_RS01540	thiP	76	251.2	352.3	0.48	406.2	743.7	0.62	0.47	0.857177	1	-
VP_RS01545	thiQ	15	195.4	283.4	0.526	266.4	531.4	0.73	0.53	0.903837	1	-
VP_RS01550	-	11	688.3	1231	0.834	757.1	2256.8	0.91	0.55	0.31442	0.981228	-
VP_RS01555	TRAP transporter permease	128	1115.3	260.9	-2.075	1386	585.9	0.8	0.45	0	1.5e-05	-
VP_RS01560	-	47	38.4	233.8	2.461	112.7	610.4	0.34	0.38	0.007114	0.144457	-
VP_RS01565	argR	28	1835.8	623.4	-1.551	1977	1342.8	0.93	0.46	0.005317	0.12147	-
VP_RS01570	mdh	46	0	19.8	2.311	0	130.2	0	0.15	0.002556	0.070501	-
VP_RS01575	-	5	229.7	113.2	-0.989	382.9	566.2	0.6	0.2	0.765953	1	-
VP_RS01580	ispB	42	0	0	0	0	0	0	0	1	1	pan-essential (no counts in all conditions) - not analyzed
VP_RS01585	rplU	14	0	0	0	0	0	0	0	1	1	pan-essential (no counts in all conditions) - not analyzed
VP_RS01590	rpmA	18	0	0	0	0	0	0	0	1	1	pan-essential (no counts in all conditions) - not analyzed
VP_RS01595	cgtA	48	11.3	8.2	-0.309	136.2	131.1	0.08	0.06	1	1	low saturation (<15%) across all conditions (pan-growth-defect) - not analyzed
VP_RS01600	-	41	311.9	605.3	0.946	473.6	1306.1	0.66	0.46	0.455248	1	-
VP_RS01605	-	18	530.7	287.9	-0.871	734.7	471.1	0.72	0.61	0.176827	0.819019	-
VP_RS01610	folA	23	0.2	0	-0.052	4.2	0	0.04	0	1	1	low saturation (<15%) across all conditions (pan-growth-defect) - not analyzed
VP_RS01615	apaH	35	94.2	375.1	1.938	206.1	875.2	0.46	0.43	0.211661	0.85863	-
VP_RS01620	apaG	16	181.6	211.7	0.216	322.8	338.8	0.56	0.62	0.20918	0.85474	-
VP_RS01625	rsmA	43	0	0	0	0	0	0	0	1	1	pan-essential (no counts in all conditions) - not analyzed
VP_RS01630	pdxA	45	0	0	0	0	0	0	0	1	1	pan-essential (no counts in all conditions) - not analyzed
VP_RS01635	surA	49	0	0	0	0	0	0	0	1	1	pan-essential (no counts in all conditions) - not analyzed
VP_RS01640	lptD	130	0	0	0	0	0	0	0	1	1	pan-essential (no counts in all conditions) - not analyzed
VP_RS01645	djlA	26	110.4	163.5	0.546	239.3	708.5	0.46	0.23	0.594921	1	-
VP_RS01650	-	40	109.8	62.6	-0.764	199.6	227.7	0.55	0.28	0.551937	1	-
VP_RS01655	leuD	18	0	0	0	0	0	0	0	1	1	pan-essential (no counts in all conditions) - not analyzed
VP_RS01660	leuC	57	0	0	0	0	0	0	0	1	1	pan-essential (no counts in all conditions) - not analyzed
VP_RS01665	leuB	43	0	0	0	0	0	0	0	1	1	pan-essential (no counts in all conditions) - not analyzed
VP_RS01670	leuA	63	0	2.3	0.543	0	143.9	0	0.02	1	1	low saturation (<15%) across all conditions (pan-growth-defect) - not analyzed
VP_RS01675	-	35	265.2	442.5	0.728	403.5	860.5	0.66	0.51	0.838553	1	-
VP_RS01680	-	34	450.1	637.6	0.498	527.7	1354.9	0.85	0.47	0.031851	0.375528	-
VP_RS01685	-	36	197.1	317.7	0.676	322.5	817.1	0.61	0.39	0.630875	1	-
VP_RS01690	leuO	35	164	152.2	-0.104	273.3	532.6	0.6	0.29	0.531652	1	-
VP_RS01695	-	56	312	416.1	0.409	459.8	776.7	0.68	0.54	0.945036	1	-
VP_RS01700	acetolactate synthase 3 large subunit	74	20.4	582.3	4.533	62.8	1196.9	0.32	0.49	3e-06	0.000247	-
VP_RS01705	ilvN	12	0	96.8	4.347	0	290.3	0	0.33	0.023381	0.31599	-
VP_RS01710	-	90	250.2	291.7	0.217	409.5	709.6	0.61	0.41	0.959661	1	-
VP_RS01715	-	32	255.2	316.1	0.303	326.7	722.5	0.78	0.44	0.243649	0.88721	-
VP_RS01720	pykF	84	259.2	8.9	-4.248	375.4	74.8	0.69	0.12	0	0	-
VP_RS01725	-	32	160.7	211.7	0.387	367.4	521.2	0.44	0.41	0.444553	1	-
VP_RS01730	glmS	69	0	0	0	0	0	0	0	1	1	pan-essential (no counts in all conditions) - not analyzed
VP_RS01735	-	15	91.2	72.3	-0.316	136.8	361.5	0.67	0.2	0.214703	0.861329	-
VP_RS01740	-	29	254.7	474.2	0.884	410.3	1057.8	0.62	0.45	0.542395	1	-
VP_RS01745	-	55	105.4	100.5	-0.066	187	325.2	0.56	0.31	0.765608	1	-
VP_RS01750	-	49	246.4	385.4	0.635	355.1	726.4	0.69	0.53	0.817448	1	-
VP_RS01755	dhaK	48	186.1	200.7	0.107	279.1	437.9	0.67	0.46	0.966711	1	-
VP_RS01760	dhaL	26	123.3	150.2	0.275	228.9	355.1	0.54	0.42	0.837425	1	-
VP_RS01765	ptsP	86	110.6	70.5	-0.614	211.4	303.3	0.52	0.23	0.307643	0.967257	-
VP_RS01770	dhaR	87	313.5	191.3	-0.699	556.7	489.4	0.56	0.39	0.177634	0.819019	-
VP_RS01775	-	21	1.2	47.5	3.082	25.3	199.6	0.05	0.24	0.010934	0.196136	-
VP_RS01780	-	40	386.1	601.2	0.632	643.4	1503.1	0.6	0.4	0.753809	1	-
VP_RS01785	-	70	502.4	733	0.54	837.4	2231	0.6	0.33	0.241751	0.88539	-
VP_RS01790	-	71	119.6	153.3	0.345	202.2	473.1	0.59	0.32	0.343656	1	-
VP_RS01795	-	12	91.8	8	-2.897	157.4	19.2	0.58	0.42	0.034273	0.388424	-
VP_RS01800	-	36	152.8	126.4	-0.265	323.6	505.4	0.47	0.25	0.909028	1	-
VP_RS01805	-	49	456.4	414.2	-0.138	621.2	922.6	0.73	0.45	0.419148	1	-
VP_RS01810	-	68	23.5	17.6	-0.334	84.2	171.4	0.28	0.1	0.596979	1	-
VP_RS01815	-	65	11.2	3.4	-0.952	56.2	73.6	0.2	0.05	0.363614	1	-
VP_RS01820	-	13	49.4	17	-1.306	213.9	110.4	0.23	0.15	0.620636	1	-
VP_RS01825	-	42	157.8	185.3	0.225	245.5	457.8	0.64	0.4	0.815147	1	-
VP_RS01830	-	80	209.3	179.3	-0.218	283.9	398.5	0.74	0.45	0.304963	0.964322	-
VP_RS01835	-	9	108.9	131.1	0.258	195.9	590.1	0.56	0.22	0.573926	1	-
VP_RS01840	-	48	256.4	159.5	-0.668	373	306.3	0.69	0.52	0.30605	0.964322	-
VP_RS01845	-	35	123.9	83.9	-0.536	188.6	163.1	0.66	0.51	0.348569	1	-
VP_RS01850	-	20	1.5	1	-0.12	14.8	19.2	0.1	0.05	1	1	low saturation (<15%) across all conditions (pan-growth-defect) - not analyzed
VP_RS01855	-	45	269.1	281.3	0.063	672.8	1150.7	0.4	0.24	0.98364	1	-
VP_RS01860	-	117	114.3	62.7	-0.818	226.7	203.7	0.5	0.31	0.186869	0.829677	-
VP_RS01865	-	64	135.8	60.1	-1.112	263.3	213.8	0.52	0.28	0.23812	0.878043	-
VP_RS01870	-	25	276.3	128.2	-1.079	383.8	356.2	0.72	0.36	0.282889	0.93669	-
VP_RS01875	-	3	40.8	3.2	-2.483	61.3	9.6	0.67	0.33	0.082598	0.583128	-
VP_RS01880	-	16	119	48.6	-1.211	158.7	111	0.75	0.44	0.280571	0.93669	-
VP_RS01885	-	37	146	253.9	0.778	216	494.5	0.68	0.51	0.673177	1	-
VP_RS01890	-	99	264.3	373.4	0.491	429	901.6	0.62	0.41	0.648083	1	-
VP_RS01895	-	70	179	240.2	0.414	298.3	600.5	0.6	0.4	0.747182	1	-
VP_RS01900	-	8	86.6	140.3	0.667	138.5	280.7	0.62	0.5	0.936901	1	-
VP_RS01905	-	40	118.7	230.8	0.931	197.8	485.9	0.6	0.47	0.506548	1	-
VP_RS01910	-	99	135.7	127.5	-0.087	235.7	350.5	0.58	0.36	0.8988	1	-
VP_RS01915	-	72	255	368.8	0.524	417.3	856.6	0.61	0.43	0.798818	1	-
VP_RS01920	-	20	0.8	0	-0.225	8.5	0	0.1	0	1	1	low saturation (<15%) across all conditions (pan-growth-defect) - not analyzed
VP_RS01930	rpoD	89	0	0	0	0	0	0	0	1	1	pan-essential (no counts in all conditions) - not analyzed
VP_RS01935	dnaG	85	0	0	0	0	0	0	0	1	1	pan-essential (no counts in all conditions) - not analyzed
VP_RS01940	-	16	589.6	90	-2.646	786.1	359.9	0.75	0.25	0.076254	0.561629	-
VP_RS01945	rpsU	9	0.5	0	-0.129	4.2	0	0.11	0	1	1	low saturation (<15%) across all conditions (pan-growth-defect) - not analyzed
VP_RS01950	tsaD	43	0	0	0	0	0	0	0	1	1	pan-essential (no counts in all conditions) - not analyzed
VP_RS01955	-	29	408.1	237.9	-0.766	563.6	460	0.72	0.52	0.36518	1	-
VP_RS01960	plsY	28	157.7	116.5	-0.421	315.5	296.6	0.5	0.39	0.517593	1	-
VP_RS01965	folB	15	0	0	0	0	0	0	0	1	1	pan-essential (no counts in all conditions) - not analyzed
VP_RS01970	folK	24	0	0	0	0	0	0	0	1	1	pan-essential (no counts in all conditions) - not analyzed
VP_RS01975	-	30	0.1	95.3	4.287	4.2	476.6	0.03	0.2	0.024247	0.317203	-
VP_RS01980	-	52	121.6	44.5	-1.355	287.3	257	0.42	0.17	0.363778	1	-
VP_RS01985	-	59	555.8	703	0.336	819.8	1430.2	0.68	0.49	0.960272	1	-
VP_RS01990	-	20	589.7	862.2	0.544	737.1	1724.5	0.8	0.5	0.523704	1	-
VP_RS01995	-	30	34.3	15.7	-0.928	64.4	117.6	0.53	0.13	0.130795	0.711589	-
VP_RS02000	-	62	4	22.6	1.614	62.3	280.2	0.06	0.08	1	1	low saturation (<15%) across all conditions (pan-growth-defect) - not analyzed
VP_RS02005	-	19	60.2	291.9	2.187	228.9	792.4	0.26	0.37	0.155472	0.774195	-
VP_RS02010	-	53	190.9	369.4	0.934	306.6	851.2	0.62	0.43	0.336249	1	-
VP_RS02015	-	37	73	36.8	-0.9	168.9	136.3	0.43	0.27	0.553348	1	-
VP_RS02020	-	37	532.6	390.1	-0.444	758	849	0.7	0.46	0.546664	1	-
VP_RS02025	glnE	112	21.8	87.6	1.791	93.7	288.5	0.23	0.3	0.000216	0.009572	-
VP_RS02030	hldE	61	21.1	203.6	2.998	107.3	730.5	0.2	0.28	0.001148	0.039489	-
VP_RS02035	vpoC	69	329.2	78.3	-2.004	516.2	675.4	0.64	0.12	3.2e-05	0.001923	-
VP_RS02040	nudF	24	243.7	263.9	0.113	449.9	703.7	0.54	0.38	0.996156	1	-
VP_RS02045	-	22	59.7	60.2	0.011	119.4	165.5	0.5	0.36	0.871732	1	-
VP_RS02050	cpdA	28	0	0	0	0	0	0	0	1	1	pan-essential (no counts in all conditions) - not analyzed
VP_RS02055	yqiA	29	69.2	163.5	1.184	91.2	592.6	0.76	0.28	0.001211	0.041179	-
VP_RS02060	parE	88	0	0	0	0	0	0	0	1	1	pan-essential (no counts in all conditions) - not analyzed
VP_RS02065	parC	94	0	0	0	0	0	0	0	1	1	pan-essential (no counts in all conditions) - not analyzed
VP_RS02070	degS	46	0	0	0	0	0	0	0	1	1	pan-essential (no counts in all conditions) - not analyzed
VP_RS02075	-	51	169.7	287	0.741	270.4	636.3	0.63	0.45	0.561777	1	-
VP_RS02080	-	20	32.3	10.6	-1.261	64.6	70.4	0.5	0.15	0.383698	1	-
VP_RS02085	cell division protein ZapE	61	14.3	412.3	4.433	46	867.3	0.31	0.48	9e-05	0.004634	-
VP_RS02090	rplM	26	0	0	0	0	0	0	0	1	1	pan-essential (no counts in all conditions) - not analyzed
VP_RS02095	rpsI	26	4.7	0	-0.958	122.5	0	0.04	0	1	1	low saturation (<15%) across all conditions (pan-growth-defect) - not analyzed
VP_RS02100	petA	29	0	0	0	0	0	0	0	1	1	pan-essential (no counts in all conditions) - not analyzed
VP_RS02105	-	78	0	0	0	0	0	0	0	1	1	pan-essential (no counts in all conditions) - not analyzed
VP_RS02110	-	35	0	0	0	0	0	0	0	1	1	pan-essential (no counts in all conditions) - not analyzed
VP_RS02115	sspA	39	0	0	0	0	0	0	0	1	1	pan-essential (no counts in all conditions) - not analyzed
VP_RS02120	sspB	19	487.8	87.9	-2.407	514.9	238.6	0.95	0.37	0.000885	0.031546	-
VP_RS02125	-	32	309.6	635.8	1.026	450.3	1356.3	0.69	0.47	0.374949	1	-
VP_RS02130	-	19	343.4	517.7	0.585	815.5	1229.6	0.42	0.42	0.772579	1	-
VP_RS02135	-	14	277.8	344.8	0.307	432.1	965.4	0.64	0.36	0.793647	1	-
VP_RS02140	-	77	0	0	0	0	0	0	0	1	1	pan-essential (no counts in all conditions) - not analyzed
VP_RS02145	rsmI	35	157.3	77.9	-0.97	229.4	227.1	0.69	0.34	0.219086	0.865592	-
VP_RS02155	rsmH	33	54.1	14.3	-1.619	105.1	94.1	0.52	0.15	0.145059	0.752041	-
VP_RS02160	ftsL	13	1	0	-0.256	6.3	0	0.15	0	0.193758	0.834388	-
VP_RS02165	-	80	0.7	0.5	-0.067	59.1	38.4	0.01	0.01	1	1	low saturation (<15%) across all conditions (pan-growth-defect) - not analyzed
VP_RS02170	murE	58	0	0	0	0	0	0	0	1	1	pan-essential (no counts in all conditions) - not analyzed
VP_RS02175	murF	48	0	0	0	0	0	0	0	1	1	pan-essential (no counts in all conditions) - not analyzed
VP_RS02180	mraY	59	0	0	0	0	0	0	0	1	1	pan-essential (no counts in all conditions) - not analyzed
VP_RS02185	-	54	0	0	0	0	0	0	0	1	1	pan-essential (no counts in all conditions) - not analyzed
VP_RS02190	ftsW	51	0	0	0	0	0	0	0	1	1	pan-essential (no counts in all conditions) - not analyzed
VP_RS02195	murG	43	0	0	0	0	0	0	0	1	1	pan-essential (no counts in all conditions) - not analyzed
VP_RS02200	murC	65	0	0	0	0	0	0	0	1	1	pan-essential (no counts in all conditions) - not analyzed
VP_RS02205	-	43	0	0	0	0	0	0	0	1	1	pan-essential (no counts in all conditions) - not analyzed
VP_RS02210	ftsA	68	0	0	0	0	0	0	0	1	1	pan-essential (no counts in all conditions) - not analyzed
VP_RS02215	ftsZ	48	0	0	0	0	0	0	0	1	1	pan-essential (no counts in all conditions) - not analyzed
VP_RS02220	lpxC	45	0	0	0	0	0	0	0	1	1	pan-essential (no counts in all conditions) - not analyzed
VP_RS02225	-	20	10.1	0	-1.598	67.6	0	0.15	0	0.087985	0.597046	-
VP_RS02230	secA	113	0.9	18	1.973	48.6	2034.5	0.02	0.01	1	1	low saturation (<15%) across all conditions (pan-growth-defect) - not analyzed
VP_RS02235	mutT	19	55.6	40.9	-0.399	117.3	111.1	0.47	0.37	0.547477	1	-
VP_RS02240	dapB	39	0	0	0	0	0	0	0	1	1	pan-essential (no counts in all conditions) - not analyzed
VP_RS02245	carA	45	0	0	0	0	0	0	0	1	1	pan-essential (no counts in all conditions) - not analyzed
VP_RS02250	carB	144	0	0	0	0	0	0	0	1	1	pan-essential (no counts in all conditions) - not analyzed
VP_RS02255	-	43	0.5	0	-0.135	10.6	0	0.05	0	1	1	low saturation (<15%) across all conditions (pan-growth-defect) - not analyzed
VP_RS02260	-	65	10.2	8.3	-0.196	44.2	134.3	0.23	0.06	0.233813	0.873139	-
VP_RS02265	-	33	130.3	112	-0.21	252.9	335.9	0.52	0.33	0.902192	1	-
VP_RS02270	-	47	268.6	307.7	0.193	382.6	688.7	0.7	0.45	0.732076	1	-
VP_RS02275	-	32	109.5	155.3	0.486	206.2	552.3	0.53	0.28	0.58011	1	-
VP_RS02280	btuF	36	118.5	78.6	-0.562	185.4	202.2	0.64	0.39	0.598096	1	-
VP_RS02285	-	47	175	152.7	-0.191	329	422.2	0.53	0.36	0.88666	1	-
VP_RS02290	mtnN	29	0	0	0	0	0	0	0	1	1	pan-essential (no counts in all conditions) - not analyzed
VP_RS02295	-	13	32.8	6.6	-1.699	60.9	43.2	0.54	0.15	0.221536	0.865592	-
VP_RS02300	-	48	100.8	120	0.24	172.8	338.7	0.58	0.35	0.800973	1	-
VP_RS02305	gltB	181	156	188.4	0.265	297.2	598.4	0.52	0.31	0.532811	1	-
VP_RS02310	-	52	8.8	0	-1.461	50.7	0	0.17	0	0.008922	0.171631	-
VP_RS02315	gltB	187	19.9	29	0.447	90.9	387.3	0.22	0.07	0.024647	0.320305	-
VP_RS02320	-	43	272.6	403.1	0.556	418.6	1019.5	0.65	0.4	0.519403	1	-
VP_RS02325	-	76	400.1	369	-0.115	563.1	849.7	0.71	0.43	0.418534	1	-
VP_RS02330	arcB	110	13.1	0.4	-1.737	62.8	16	0.21	0.03	0.001044	0.036352	-
VP_RS02335	-	17	409.6	385.6	-0.086	580.3	819.3	0.71	0.47	0.893542	1	-
VP_RS02340	arcA	36	0	0	0	0	0	0	0	1	1	pan-essential (no counts in all conditions) - not analyzed
VP_RS02345	-	25	410.4	237.2	-0.778	684.1	456.2	0.6	0.52	0.058493	0.487272	-
VP_RS02350	-	17	46.2	222.4	2.151	112.2	756.2	0.41	0.29	0.153421	0.772375	-
VP_RS02355	-	23	89	53	-0.697	204.8	101.6	0.43	0.52	0.018671	0.272964	-
VP_RS02360	thrA	104	1	2.3	0.29	50.7	60	0.02	0.04	1	1	low saturation (<15%) across all conditions (pan-growth-defect) - not analyzed
VP_RS02365	thrB	33	0	0	0	0	0	0	0	1	1	pan-essential (no counts in all conditions) - not analyzed
VP_RS02370	thrC	55	0	0	0	0	0	0	0	1	1	pan-essential (no counts in all conditions) - not analyzed
VP_RS02375	grcA	22	172.6	238.6	0.456	271.2	874.9	0.64	0.27	0.277193	0.930552	-
VP_RS02380	nfo	38	283	252.5	-0.161	448.1	685.5	0.63	0.37	0.771844	1	-
VP_RS02385	ung	19	114.2	44.5	-1.27	217	168.9	0.53	0.26	0.476862	1	-
VP_RS02390	-	21	41.8	16.5	-1.126	62.7	69.1	0.67	0.24	0.216805	0.861329	-
VP_RS02395	-	12	227.3	445.4	0.955	454.6	1069	0.5	0.42	0.800656	1	-
VP_RS02400	-	68	857.1	830.5	-0.045	1165.6	1882.5	0.74	0.44	0.373725	1	-
VP_RS02405	yaaA	30	305.6	323.1	0.079	573	1076.9	0.53	0.3	0.890655	1	-
VP_RS02410	srmB	47	349.5	78.8	-2.081	497.8	740.8	0.7	0.11	7.5e-05	0.003977	-
VP_RS02415	-	23	276.3	474.4	0.769	706.1	1212.3	0.39	0.39	0.536229	1	-
VP_RS02420	brnQ	64	352.1	604.7	0.772	536.6	1105.8	0.66	0.55	0.594679	1	-
VP_RS02425	fldB	21	143.4	104.7	-0.436	250.9	366.3	0.57	0.29	0.789893	1	-
VP_RS02430	xerD	32	4.2	0	-0.883	135.1	0	0.03	0	1	1	low saturation (<15%) across all conditions (pan-growth-defect) - not analyzed
VP_RS02435	dsbC	36	590.4	357.7	-0.715	732.9	613.3	0.81	0.58	0.155924	0.774195	-
VP_RS02440	recJ	42	163.3	110.4	-0.545	298.2	579.4	0.55	0.19	0.20831	0.85474	-
VP_RS02445	prfB	46	0	0	0	0	0	0	0	1	1	pan-essential (no counts in all conditions) - not analyzed
VP_RS02445	prfB	46	0	0	0	0	0	0	0	1	1	pan-essential (no counts in all conditions) - not analyzed
VP_RS02450	lysS	76	0	0	0	0	0	0	0	1	1	pan-essential (no counts in all conditions) - not analyzed
VP_RS02455	vpsR	53	218.7	362.3	0.715	297.2	685.8	0.74	0.53	0.528383	1	-
VP_RS02460	-	13	371.3	725.7	0.957	482.7	1347.6	0.77	0.54	0.700707	1	-
VP_RS02465	-	46	337.9	532.6	0.649	555.1	1441.2	0.61	0.37	0.524822	1	-
VP_RS02470	-	23	115.5	135.2	0.219	221.3	310.9	0.52	0.43	0.766577	1	-
VP_RS02475	mutH	23	52.9	16.7	-1.416	93.6	128	0.57	0.13	0.145645	0.753706	-
VP_RS02480	rppH	20	0	53.7	3.554	0	358.3	0	0.15	0.060235	0.494742	-
VP_RS02485	ptsP	110	1065.1	198.8	-2.392	1394.8	497.1	0.76	0.4	1e-06	9.3e-05	-
VP_RS02490	-	36	0.4	0	-0.098	12.7	0	0.03	0	1	1	low saturation (<15%) across all conditions (pan-growth-defect) - not analyzed
VP_RS02495	lgt	39	10	4.4	-0.666	388.5	172.7	0.03	0.03	1	1	low saturation (<15%) across all conditions (pan-growth-defect) - not analyzed
VP_RS02500	-	38	0	0	0	0	0	0	0	1	1	pan-essential (no counts in all conditions) - not analyzed
VP_RS02505	-	66	288.6	257.5	-0.162	381	515	0.76	0.5	0.464547	1	-
VP_RS02510	-	68	440.5	174.6	-1.311	534.9	395.7	0.82	0.44	0.00184	0.057228	-
VP_RS02515	nhaR	34	409.5	83.3	-2.231	464.1	188.7	0.88	0.44	0.000584	0.022894	-
VP_RS02520	-	10	251.7	364.7	0.526	359.5	607.8	0.7	0.6	0.947751	1	-
VP_RS02525	rpsT	14	0	0	0	0	0	0	0	1	1	pan-essential (no counts in all conditions) - not analyzed
VP_RS02530	murJ	69	0	0	0	0	0	0	0	1	1	pan-essential (no counts in all conditions) - not analyzed
VP_RS02535	ribF	33	0	0	0	0	0	0	0	1	1	pan-essential (no counts in all conditions) - not analyzed
VP_RS02540	ileS	123	0	0	0	0	0	0	0	1	1	pan-essential (no counts in all conditions) - not analyzed
VP_RS02545	lspA	25	0	0	0	0	0	0	0	1	1	pan-essential (no counts in all conditions) - not analyzed
VP_RS02550	fkpB	19	102.7	211.6	1.009	150.1	1340.3	0.68	0.16	0.011111	0.1969	-
VP_RS02555	ispH	37	0	0	0	0	0	0	0	1	1	pan-essential (no counts in all conditions) - not analyzed
VP_RS02560	btsR	28	303.7	444.2	0.541	405	1130.6	0.75	0.39	0.214913	0.861329	-
VP_RS02565	-	66	259.9	272.8	0.068	381.3	720.1	0.68	0.38	0.301633	0.962642	-
VP_RS02570	-	84	252.3	268.4	0.087	399.9	524.2	0.63	0.51	1	1	-
VP_RS02575	-	15	52.9	22.4	-1.08	132.3	112	0.4	0.2	0.820603	1	-
VP_RS02580	-	20	91.2	150.7	0.694	165.8	430.5	0.55	0.35	0.745963	1	-
VP_RS02585	murQ	41	236.8	239	0.013	404.5	653.2	0.59	0.37	0.924068	1	-
VP_RS02590	-	45	461.2	826.6	0.835	610.4	1859.8	0.76	0.44	0.122608	0.698762	-
VP_RS02595	nagZ	41	195.9	142.3	-0.448	349.2	343.2	0.56	0.41	0.406882	1	-
VP_RS02600	-	40	171.1	125.7	-0.43	297.6	386.8	0.57	0.33	0.770663	1	-
VP_RS02605	tyrA	36	0	0	0	0	0	0	0	1	1	pan-essential (no counts in all conditions) - not analyzed
VP_RS02610	-	44	153.4	68.1	-1.116	249.9	249.5	0.61	0.27	0.199038	0.844074	-
VP_RS02615	-	17	219.3	251.8	0.195	372.8	1070	0.59	0.24	0.276663	0.930552	-
VP_RS02620	ettA	72	861.3	464	-0.885	1348.2	1113.5	0.64	0.42	0.20919	0.85474	-
VP_RS02625	sltY	91	72.3	52.6	-0.425	160.6	217.7	0.45	0.24	0.74446	1	-
VP_RS02630	trpR	11	30.7	35.8	0.191	84.5	131.2	0.36	0.27	0.932391	1	-
VP_RS02635	yjjX	18	68.5	37.3	-0.796	205.5	167.9	0.33	0.22	0.525236	1	-
VP_RS02640	pheA	45	0	0	0	0	0	0	0	1	1	pan-essential (no counts in all conditions) - not analyzed
VP_RS02645	raiA	13	41.9	156.5	1.784	108.9	678.2	0.38	0.23	0.385253	1	-
VP_RS02650	-	65	278.9	241.8	-0.202	453.2	655	0.62	0.37	0.779492	1	-
VP_RS02655	-	32	13.2	25.2	0.73	211.2	806.1	0.06	0.03	1	1	low saturation (<15%) across all conditions (pan-growth-defect) - not analyzed
VP_RS02660	rluD	44	266.9	7.6	-4.428	404.9	112	0.66	0.07	1.2e-05	0.00083	-
VP_RS02665	pgeF	34	177.1	341.2	0.927	215.1	682.5	0.82	0.5	0.086868	0.596249	-
VP_RS02670	clpB	99	138.3	159.7	0.201	285.2	479.2	0.48	0.33	0.893664	1	-
VP_RS02710	-	18	86.3	105.6	0.276	129.5	475	0.67	0.22	0.12364	0.701985	-
VP_RS02715	mepA	48	79.1	200.5	1.289	180.8	740.4	0.44	0.27	0.208573	0.85474	-
VP_RS02720	-	16	330.9	337.7	0.029	353	491.2	0.94	0.69	0.400903	1	-
VP_RS02725	-	10	2720.3	1127.6	-1.267	3886.1	2255.2	0.7	0.5	0.685164	1	-
VP_RS02730	yegQ	68	1012.4	248.8	-2.003	1251.8	626.6	0.81	0.4	0.000166	0.007829	-
VP_RS02735	rdgC	32	306.7	427.9	0.474	516.5	912.9	0.59	0.47	0.852974	1	-
VP_RS02740	phoB	35	187.7	222.1	0.237	328.5	555.2	0.57	0.4	0.986792	1	-
VP_RS02745	phoR	54	319.6	480.4	0.58	479.4	997.7	0.67	0.48	0.766983	1	-
VP_RS02750	-	46	8.7	34.6	1.53	66.9	227.6	0.13	0.15	0.195745	0.837086	-
VP_RS02755	ppx	57	106.3	199	0.874	216.4	756.2	0.49	0.26	0.214923	0.861329	-
VP_RS02760	ppk1	80	369.7	247.7	-0.568	657.2	600.5	0.56	0.41	0.394738	1	-
VP_RS02765	-	92	5.6	0.1	-1.06	103.9	9.6	0.05	0.01	1	1	low saturation (<15%) across all conditions (pan-growth-defect) - not analyzed
VP_RS02770	pstA	61	20.2	38.4	0.783	176.1	390.3	0.11	0.1	1	1	low saturation (<15%) across all conditions (pan-growth-defect) - not analyzed
VP_RS02775	pstB	40	0	0	0	0	0	0	0	1	1	pan-essential (no counts in all conditions) - not analyzed
VP_RS02780	phoU	23	40.2	28.4	-0.438	308.2	326.3	0.13	0.09	1	1	low saturation (<15%) across all conditions (pan-growth-defect) - not analyzed
VP_RS02785	ppk2	31	119.7	148.9	0.303	247.4	659.4	0.48	0.23	0.572588	1	-
VP_RS02790	-	24	653.5	895.7	0.452	784.2	1535.4	0.83	0.58	0.620567	1	-
VP_RS02795	-	34	190.8	231.4	0.272	294.8	874.4	0.65	0.26	0.120614	0.696986	-
VP_RS02800	-	40	76	100	0.375	138.2	250.1	0.55	0.4	0.913627	1	-
VP_RS02805	aceB	58	0	167.3	5.107	0	404.2	0	0.41	0	0	-
VP_RS02810	aceA	64	0.3	509.1	6.61	16.9	1086	0.02	0.47	0	0	-
VP_RS02815	-	17	77.8	270.4	1.735	165.2	656.7	0.47	0.41	0.547324	1	-
VP_RS02820	-	54	283.9	458.3	0.682	450.8	1125	0.63	0.41	0.528357	1	-
VP_RS02825	queA	59	104	80.8	-0.345	211.6	216.8	0.49	0.37	0.375521	1	-
VP_RS02830	tgt	55	239.5	447.4	0.887	366	1069.8	0.65	0.42	0.261173	0.909132	-
VP_RS02835	yajC	12	74.6	9.6	-2.447	179	57.6	0.42	0.17	0.370843	1	-
VP_RS02840	secD	88	233.1	217.7	-0.096	387	504.1	0.6	0.43	1	1	-
VP_RS02845	secF	54	202.8	196.9	-0.042	313	590.7	0.65	0.33	0.369667	1	-
VP_RS02850	suhB	47	357.1	118.2	-1.555	441.7	326.9	0.81	0.36	0.004205	0.104378	-
VP_RS02855	trmJ	30	51	20.8	-1.117	101.9	62.4	0.5	0.33	0.225295	0.865592	-
VP_RS02860	iscR	21	4.6	0	-0.945	48.6	0	0.1	0	1	1	low saturation (<15%) across all conditions (pan-growth-defect) - not analyzed
VP_RS02865	-	53	0	0	0	0	0	0	0	1	1	pan-essential (no counts in all conditions) - not analyzed
VP_RS02870	iscU	14	0	0	0	0	0	0	0	1	1	pan-essential (no counts in all conditions) - not analyzed
VP_RS02875	iscA	13	0	0	0	0	0	0	0	1	1	pan-essential (no counts in all conditions) - not analyzed
VP_RS02880	hscB	16	0	0	0	0	0	0	0	1	1	pan-essential (no counts in all conditions) - not analyzed
VP_RS02885	hscA	73	0	0	0	0	0	0	0	1	1	pan-essential (no counts in all conditions) - not analyzed
VP_RS02890	fdx	12	1.4	4.8	0.613	16.9	57.6	0.08	0.08	1	1	low saturation (<15%) across all conditions (pan-growth-defect) - not analyzed
VP_RS02895	iscX	5	0	0	0	0	0	0	0	1	1	pan-essential (no counts in all conditions) - not analyzed
VP_RS02900	pepB	55	258.8	550.3	1.074	384.7	1121	0.67	0.49	0.301676	0.962642	-
VP_RS02905	ndk	16	53	78	0.516	94.3	138.6	0.56	0.56	0.513161	1	-
VP_RS02910	-	46	399.8	503.8	0.33	483.9	1287.5	0.83	0.39	0.011731	0.199696	-
VP_RS02915	rodZ	37	41.5	48.5	0.201	153.7	256.4	0.27	0.19	0.882122	1	-
VP_RS02920	ispG	47	0	0	0	0	0	0	0	1	1	pan-essential (no counts in all conditions) - not analyzed
VP_RS02925	hisS	61	0	0	0	0	0	0	0	1	1	pan-essential (no counts in all conditions) - not analyzed
VP_RS02930	-	29	93.2	290.5	1.59	180.2	702.1	0.52	0.41	0.296388	0.957242	-
VP_RS02935	bamB	52	0	0	0	0	0	0	0	1	1	pan-essential (no counts in all conditions) - not analyzed
VP_RS02940	der	68	0.2	0	-0.07	16.9	0	0.01	0	1	1	low saturation (<15%) across all conditions (pan-growth-defect) - not analyzed
VP_RS02945	-	43	87.4	129.9	0.546	139.2	310.3	0.63	0.42	0.698902	1	-
VP_RS02950	-	9	52.5	9.6	-1.978	94.6	86.4	0.56	0.11	0.36813	1	-
VP_RS02955	xseA	58	313.7	567.2	0.844	551.4	1061.2	0.57	0.53	0.233082	0.872705	-
VP_RS02960	guaB	69	0	0	0	0	0	0	0	1	1	pan-essential (no counts in all conditions) - not analyzed
VP_RS02965	guaA	82	0	0	0	0	0	0	0	1	1	pan-essential (no counts in all conditions) - not analyzed
VP_RS02970	-	64	196.7	206	0.065	314.7	454.7	0.62	0.45	0.955797	1	-
VP_RS02975	-	69	343.3	575.1	0.736	623.3	1417.2	0.55	0.41	0.624099	1	-
VP_RS02980	-	33	224.6	559.5	1.298	308.8	1420.3	0.73	0.39	0.057837	0.486197	-
VP_RS02985	-	54	220.9	223.6	0.017	350.9	482.9	0.63	0.46	0.928743	1	-
VP_RS02990	-	69	642.9	536.6	-0.259	869.8	1057.8	0.74	0.51	0.450582	1	-
VP_RS02995	-	49	59	118.1	0.943	137.7	413.3	0.43	0.29	0.376192	1	-
VP_RS03000	-	33	90	189.6	1.035	134.9	568.8	0.67	0.33	0.084742	0.585784	-
VP_RS03005	-	30	176.5	115.5	-0.591	330.9	494.9	0.53	0.23	0.497505	1	-
VP_RS03010	-	66	130.8	141.2	0.107	210.5	358.4	0.62	0.39	0.81895	1	-
VP_RS03015	-	77	271.4	228.9	-0.241	454.3	568.7	0.6	0.4	0.778464	1	-
VP_RS03020	-	58	262.9	358.5	0.44	423.6	866.5	0.62	0.41	0.755495	1	-
VP_RS03025	-	53	284.9	286.3	0.007	487.1	689.6	0.58	0.42	0.963716	1	-
VP_RS03030	-	31	74.8	42.1	-0.76	128.8	186.4	0.58	0.23	0.381655	1	-
VP_RS03035	-	57	586.1	335.9	-0.794	814.9	683.8	0.72	0.49	0.195716	0.837086	-
VP_RS03040	-	29	124.2	280.6	1.144	257.3	904.2	0.48	0.31	0.356811	1	-
VP_RS03045	-	53	322.5	374.4	0.212	551.4	945	0.58	0.4	0.987692	1	-
VP_RS03050	-	37	115.8	248.2	1.067	225.6	765.3	0.51	0.32	0.452031	1	-
VP_RS03055	-	40	141.6	155.2	0.129	235.9	517.4	0.6	0.3	0.451693	1	-
VP_RS03060	-	45	149	70.6	-1.027	231.2	211.8	0.64	0.33	0.190737	0.832731	-
VP_RS03065	-	34	182.1	237.4	0.374	238.1	474.8	0.76	0.5	0.634524	1	-
VP_RS03070	-	13	167	118.1	-0.482	217.1	170.6	0.77	0.69	0.212015	0.85863	-
VP_RS03075	-	36	219.1	113.3	-0.922	281.7	203.9	0.78	0.56	0.123972	0.701998	-
VP_RS03080	-	24	348	343.5	-0.019	491.3	749.4	0.71	0.46	0.897163	1	-
VP_RS03085	-	84	432	524.8	0.278	525.9	881.7	0.82	0.6	0.474837	1	-
VP_RS03095	smpB	25	298.8	38.4	-2.808	439.4	192	0.68	0.2	0.028196	0.350833	-
VP_RS03100	-	21	0	0	0	0	0	0	0	1	1	pan-essential (no counts in all conditions) - not analyzed
VP_RS03105	-	16	0	0	0	0	0	0	0	1	1	pan-essential (no counts in all conditions) - not analyzed
VP_RS03110	bamE	24	0	0	0	0	0	0	0	1	1	pan-essential (no counts in all conditions) - not analyzed
VP_RS03115	recN	66	119.7	98.7	-0.266	188.1	383.3	0.64	0.26	0.064726	0.512898	-
VP_RS03120	-	42	285.8	233.3	-0.288	375.2	489.9	0.76	0.48	0.466937	1	-
VP_RS03125	nadK	32	0	0	0	0	0	0	0	1	1	pan-essential (no counts in all conditions) - not analyzed
VP_RS03130	grpE	22	0	0	0	0	0	0	0	1	1	pan-essential (no counts in all conditions) - not analyzed
VP_RS03135	-	66	510.2	798.7	0.641	886.2	2291.9	0.58	0.35	0.479317	1	-
VP_RS03140	dnaK	107	0.8	1.4	0.143	88.7	153.5	0.01	0.01	1	1	low saturation (<15%) across all conditions (pan-growth-defect) - not analyzed
VP_RS03145	dnaJ	46	10.2	0.2	-1.544	156.2	9.6	0.07	0.02	1	1	low saturation (<15%) across all conditions (pan-growth-defect) - not analyzed
VP_RS03150	-	22	188.9	110.8	-0.743	259.7	243.8	0.73	0.45	0.404107	1	-
VP_RS03155	-	26	135.1	189.4	0.472	250.9	447.6	0.54	0.42	0.819713	1	-
VP_RS03160	-	33	237.9	338.2	0.499	341.3	930.1	0.7	0.36	0.264151	0.911897	-
VP_RS03165	-	83	91	93.1	0.031	179.9	309	0.51	0.3	0.937862	1	-
VP_RS03170	-	25	63	42.2	-0.526	121.1	175.9	0.52	0.24	0.73608	1	-
VP_RS03175	-	75	288.6	368.9	0.349	386.5	691.7	0.75	0.53	0.773428	1	-
VP_RS03180	tadA	22	0	0	0	0	0	0	0	1	1	pan-essential (no counts in all conditions) - not analyzed
VP_RS03185	mltF	68	138.5	27.5	-2.142	241.5	374.3	0.57	0.07	2.9e-05	0.001784	-
VP_RS03190	purL	162	0	0	0	0	0	0	0	1	1	pan-essential (no counts in all conditions) - not analyzed
VP_RS03195	-	8	20.1	10.8	-0.665	32.1	43.2	0.62	0.25	0.703085	1	-
VP_RS03200	-	15	242.4	119.6	-0.989	303	224.3	0.8	0.53	0.363799	1	-
VP_RS03205	-	63	239.2	385.1	0.676	358.8	898.5	0.67	0.43	0.346162	1	-
VP_RS03210	-	32	420.3	362.6	-0.21	538	773.5	0.78	0.47	0.374575	1	-
VP_RS03215	-	51	114.4	80.2	-0.488	182.4	340.7	0.63	0.24	0.096827	0.633385	-
VP_RS03220	-	58	385.1	304.3	-0.335	603.6	735.3	0.64	0.41	1	1	-
VP_RS03225	tet(34)	30	137.7	83.2	-0.694	206.5	191.9	0.67	0.43	0.45119	1	-
VP_RS03230	frsA	44	127	152.7	0.257	279.3	839.7	0.45	0.18	0.309618	0.969296	-
VP_RS03235	crl	17	1240	107.8	-3.464	1621.5	366.6	0.76	0.29	0.034822	0.388586	-
VP_RS03240	proB	44	0	0	0	0	0	0	0	1	1	pan-essential (no counts in all conditions) - not analyzed
VP_RS03245	-	41	0	0	0	0	0	0	0	1	1	pan-essential (no counts in all conditions) - not analyzed
VP_RS03250	nrdR	22	46.5	10	-1.775	78.6	55.2	0.59	0.18	0.098437	0.638206	-
VP_RS03255	ribD	43	0	0	0	0	0	0	0	1	1	pan-essential (no counts in all conditions) - not analyzed
VP_RS03260	-	27	195.5	243.8	0.312	251.3	598.5	0.78	0.41	0.233056	0.872705	-
VP_RS03265	-	37	404	550.1	0.441	574.9	814.2	0.7	0.68	0.447169	1	-
VP_RS03270	ribE	32	0	0	0	0	0	0	0	1	1	pan-essential (no counts in all conditions) - not analyzed
VP_RS03275	nusB	26	50.7	1.8	-3.024	77.5	16	0.65	0.12	0.001962	0.059762	-
VP_RS03280	thiL	41	0	0	0	0	0	0	0	1	1	pan-essential (no counts in all conditions) - not analyzed
VP_RS03285	pgpA	19	22	0	-2.433	59.7	0	0.37	0	0.012344	0.20625	-
VP_RS03290	dxs	75	0	0	0	0	0	0	0	1	1	pan-essential (no counts in all conditions) - not analyzed
VP_RS03295	ispA	34	0.4	2.5	0.49	6.3	86.4	0.06	0.03	1	1	low saturation (<15%) across all conditions (pan-growth-defect) - not analyzed
VP_RS03300	xseB	9	103.2	150.4	0.522	132.7	270.6	0.78	0.56	0.896026	1	-
VP_RS03305	pomA	22	213.2	533.5	1.303	360.9	1304.1	0.59	0.41	0.54265	1	-
VP_RS03310	-	18	556	275.6	-0.999	1000.8	620.2	0.56	0.44	0.583595	1	-
VP_RS03315	thiI	73	0	3	0.682	0	220.7	0	0.01	1	1	low saturation (<15%) across all conditions (pan-growth-defect) - not analyzed
VP_RS03320	-	41	320.6	548.6	0.766	505.6	1874.5	0.63	0.29	0.10215	0.646328	-
VP_RS03325	-	16	212.4	118.8	-0.813	339.9	380	0.62	0.31	0.657172	1	-
VP_RS03330	-	13	268.3	513.8	0.925	436	1669.8	0.62	0.31	0.462539	1	-
VP_RS03335	rlmM	40	185	274.5	0.557	255.1	609.9	0.72	0.45	0.397197	1	-
VP_RS03340	-	30	305.6	294.6	-0.052	654.8	883.8	0.47	0.33	0.810673	1	-
VP_RS03345	xni	25	155.6	194.6	0.314	324.1	540.6	0.48	0.36	0.890103	1	-
VP_RS03350	-	59	157.8	159.1	0.011	258.6	426.6	0.61	0.37	0.865576	1	-
VP_RS03355	-	59	104.1	109	0.063	211.9	357.2	0.49	0.31	0.990657	1	-
VP_RS03360	hypothetical protein	99	94	409.4	2.065	202.4	881	0.46	0.46	0.000847	0.030571	-
VP_RS03365	queF	36	246.6	96	-1.317	355	431.9	0.69	0.22	0.038342	0.414925	-
VP_RS03370	syd	18	193.1	413.2	1.078	434.4	1859.3	0.44	0.22	0.6129	1	-
VP_RS03375	-	26	407.2	763.3	0.898	622.7	1804.1	0.65	0.42	0.50066	1	-
VP_RS03380	-	47	448.4	730.2	0.697	810.6	1906.5	0.55	0.38	0.76075	1	-
VP_RS03385	-	34	151.2	95.7	-0.633	205.6	232.4	0.74	0.41	0.34261	1	-
VP_RS03390	metN	32	74.8	80.7	0.102	159.6	368.8	0.47	0.22	0.615606	1	-
VP_RS03395	gmhB	20	10.1	14.9	0.393	101.4	297.5	0.1	0.05	1	1	low saturation (<15%) across all conditions (pan-growth-defect) - not analyzed
VP_RS03400	treR	42	68.2	299.1	2.055	150.7	966.3	0.45	0.31	0.016492	0.249855	-
VP_RS03405	treB	61	339	763.2	1.159	574.4	1551.8	0.59	0.49	0.434434	1	-
VP_RS03410	treC	68	304.9	439.6	0.521	505.7	996.4	0.6	0.44	0.838529	1	-
VP_RS03415	-	39	265.8	255.9	-0.054	383.9	665.3	0.69	0.38	0.541031	1	-
VP_RS03420	-	70	407.1	459.8	0.174	647.7	847	0.63	0.54	0.664806	1	-
VP_RS03425	-	27	32.5	40.5	0.279	87.8	218.8	0.37	0.19	0.709202	1	-
VP_RS03430	-	67	0	0	0	0	0	0	0	1	1	pan-essential (no counts in all conditions) - not analyzed
VP_RS03435	lipA	41	0	0	0	0	0	0	0	1	1	pan-essential (no counts in all conditions) - not analyzed
VP_RS03440	lipB	40	0	0	0	0	0	0	0	1	1	pan-essential (no counts in all conditions) - not analyzed
VP_RS03445	ybeD	12	0	0	0	0	0	0	0	1	1	pan-essential (no counts in all conditions) - not analyzed
VP_RS03450	-	66	0	0	0	0	0	0	0	1	1	pan-essential (no counts in all conditions) - not analyzed
VP_RS03455	-	40	122.5	194.6	0.647	257.8	518.9	0.47	0.38	0.647339	1	-
VP_RS03460	rodA	54	0	0	0	0	0	0	0	1	1	pan-essential (no counts in all conditions) - not analyzed
VP_RS03465	mrdA	92	0	0	0	0	0	0	0	1	1	pan-essential (no counts in all conditions) - not analyzed
VP_RS03470	rlmH	20	30.6	13.4	-0.95	102.1	67.2	0.3	0.2	0.443561	1	-
VP_RS03475	rsfS	15	126.1	229.7	0.84	236.5	430.7	0.53	0.53	0.590314	1	-
VP_RS03480	holA	40	0	0	0	0	0	0	0	1	1	pan-essential (no counts in all conditions) - not analyzed
VP_RS03485	-	20	76.4	85.4	0.151	169.8	427	0.45	0.2	0.726806	1	-
VP_RS03490	leuS	116	0	0	0	0	0	0	0	1	1	pan-essential (no counts in all conditions) - not analyzed
VP_RS03495	-	22	72	17	-1.806	176	124.8	0.41	0.14	0.39113	1	-
VP_RS03500	lnt	66	6.4	15.6	0.851	38.4	205.4	0.17	0.08	0.063782	0.512898	-
VP_RS03505	corC	40	266.1	374.5	0.485	367.1	749	0.72	0.5	0.751683	1	-
VP_RS03510	ybeY	16	0.3	0	-0.074	4.2	0	0.06	0	1	1	low saturation (<15%) across all conditions (pan-growth-defect) - not analyzed
VP_RS03515	-	48	258.7	219.7	-0.231	376.3	585.9	0.69	0.38	0.401854	1	-
VP_RS03520	miaB	78	159.7	189.7	0.241	249.1	672.6	0.64	0.28	0.026933	0.339445	-
VP_RS03525	-	52	0	0	0	0	0	0	0	1	1	pan-essential (no counts in all conditions) - not analyzed
VP_RS03635	-	10	122.5	1.9	-4.203	244.9	9.6	0.5	0.2	0.106196	0.656352	-
VP_RS03640	ychF	57	495.5	251.7	-0.963	613.9	717.3	0.81	0.35	0.005176	0.119162	-
VP_RS03645	pth	31	5.2	1.9	-0.57	40.1	28.8	0.13	0.06	1	1	low saturation (<15%) across all conditions (pan-growth-defect) - not analyzed
VP_RS03650	-	49	0	0	0	0	0	0	0	1	1	pan-essential (no counts in all conditions) - not analyzed
VP_RS03655	ispE	31	0	0	0	0	0	0	0	1	1	pan-essential (no counts in all conditions) - not analyzed
VP_RS03660	lolB	27	0	0	0	0	0	0	0	1	1	pan-essential (no counts in all conditions) - not analyzed
VP_RS03665	hemA	53	0	0	0	0	0	0	0	1	1	pan-essential (no counts in all conditions) - not analyzed
VP_RS03670	prfA	42	0	0	0	0	0	0	0	1	1	pan-essential (no counts in all conditions) - not analyzed
VP_RS03675	prmC	32	34.8	96.3	1.346	111.5	342.3	0.31	0.28	0.244357	0.88736	-
VP_RS03680	-	12	128.8	87.2	-0.538	220.8	261.5	0.58	0.33	0.888835	1	-
VP_RS03685	-	41	114.8	115.2	0.004	224.2	393.5	0.51	0.29	0.936013	1	-
VP_RS03690	kdsA	32	0	3.3	0.731	0	105.6	0	0.03	1	1	low saturation (<15%) across all conditions (pan-growth-defect) - not analyzed
VP_RS03695	ushA	73	252	228.2	-0.14	391.4	617	0.64	0.37	0.583576	1	-
VP_RS03700	ybaK	15	132.6	12.8	-2.951	180.8	191.9	0.73	0.07	0.011772	0.199696	-
VP_RS03705	rluF	43	212.3	140.4	-0.58	380.4	431.2	0.56	0.33	0.710509	1	-
VP_RS03710	smrA	21	627.4	685.9	0.128	775	1200.4	0.81	0.57	0.825392	1	-
VP_RS03715	-	8	188.4	133.2	-0.486	251.3	213.1	0.75	0.62	0.698688	1	-
VP_RS03725	-	42	92.6	114.5	0.292	194.4	480.8	0.48	0.24	0.595576	1	-
VP_RS03730	-	118	194.8	330.7	0.748	348.3	886.8	0.56	0.37	0.282532	0.93669	-
VP_RS03735	-	35	216.1	312.8	0.524	360.1	730	0.6	0.43	0.85572	1	-
VP_RS03740	-	19	72.7	117.2	0.653	138.1	556.6	0.53	0.21	0.283185	0.93669	-
VP_RS03745	-	98	0	0	-0.012	4.2	0	0.01	0	1	1	low saturation (<15%) across all conditions (pan-growth-defect) - not analyzed
VP_RS03750	chiP	60	372.4	568.8	0.604	496.5	1100.8	0.75	0.52	0.42868	1	-
VP_RS03755	-	19	22.7	0	-2.468	53.8	0	0.42	0	0.006675	0.13946	-
VP_RS03760	gltX	66	0	0	0	0	0	0	0	1	1	pan-essential (no counts in all conditions) - not analyzed
VP_RS03765	-	51	222.6	230.7	0.05	344.1	490.2	0.65	0.47	0.959771	1	-
VP_RS03770	-	29	75.7	34.1	-1.046	137.2	141.2	0.55	0.24	0.444854	1	-
VP_RS03780	-	38	118.9	167.2	0.475	282.4	577.5	0.42	0.29	0.815118	1	-
VP_RS03785	-	26	268.1	392	0.539	410.1	1019.1	0.65	0.38	0.60245	1	-
VP_RS03790	flgP	21	93.5	274.2	1.503	178.5	575.8	0.52	0.48	0.38074	1	-
VP_RS03795	flgN	14	179.8	91.2	-0.942	419.5	255.3	0.43	0.36	0.407299	1	-
VP_RS03800	flgM	11	0	1.7	0.432	0	19.2	0	0.09	1	1	low saturation (<15%) across all conditions (pan-growth-defect) - not analyzed
VP_RS03805	flgA	27	350.6	372.1	0.085	556.9	717.7	0.63	0.52	0.806467	1	-
VP_RS03810	-	44	40.6	123.4	1.494	77.7	452.6	0.52	0.27	0.015821	0.243475	-
VP_RS03815	-	36	242.3	299.1	0.298	415.4	769.1	0.58	0.39	0.95666	1	-
VP_RS03820	flgB	16	134.6	171.5	0.339	195.8	392.1	0.69	0.44	0.842281	1	-
VP_RS03825	flgC	17	129.4	344.9	1.38	200	733	0.65	0.47	0.446867	1	-
VP_RS03830	flgD	29	5.5	1.3	-0.736	32.1	38.4	0.17	0.03	0.626598	1	-
VP_RS03835	flgE	56	170.5	164.3	-0.051	289.3	484.4	0.59	0.34	0.782244	1	-
VP_RS03840	-	26	204.6	101.5	-0.977	409.3	329.9	0.5	0.31	0.695271	1	-
VP_RS03845	flgG	22	183.7	150.1	-0.283	367.4	471.6	0.5	0.32	0.958139	1	-
VP_RS03850	flgH	27	141.5	76.8	-0.842	347.4	230.3	0.41	0.33	0.188605	0.830544	-
VP_RS03855	-	36	462.5	481.7	0.058	693.7	1333.9	0.67	0.36	0.557827	1	-
VP_RS03860	flgJ	29	187.7	88.4	-1.046	388.8	213.5	0.48	0.41	0.26759	0.917271	-
VP_RS03865	flgK	75	642.7	865.7	0.427	1175.7	2094.5	0.55	0.41	0.969934	1	-
VP_RS03870	flgL	41	180.4	206.2	0.188	462.4	650.3	0.39	0.32	0.621769	1	-
VP_RS03875	-	37	180.4	171.4	-0.072	333.8	528.6	0.54	0.32	0.96593	1	-
VP_RS03880	-	38	328.3	335.9	0.033	479.8	671.8	0.68	0.5	0.937274	1	-
VP_RS03885	-	45	260.8	338.4	0.37	404.6	725.2	0.64	0.47	0.966239	1	-
VP_RS03890	crr	24	0	2.8	0.642	0	67.2	0	0.04	1	1	low saturation (<15%) across all conditions (pan-growth-defect) - not analyzed
VP_RS03895	ptsI	92	1.8	0	-0.441	32.9	0	0.05	0	1	1	low saturation (<15%) across all conditions (pan-growth-defect) - not analyzed
VP_RS03900	-	18	11	0	-1.68	66.1	0	0.17	0	0.063993	0.512898	-
VP_RS03905	cysK	45	0	0	0	0	0	0	0	1	1	pan-essential (no counts in all conditions) - not analyzed
VP_RS03910	cysZ	46	187.1	85.1	-1.092	286.9	261	0.65	0.33	0.180441	0.820612	-
VP_RS03915	zipA	21	0	0	0	0	0	0	0	1	1	pan-essential (no counts in all conditions) - not analyzed
VP_RS03920	ligA	76	0	0	0	0	0	0	0	1	1	pan-essential (no counts in all conditions) - not analyzed
VP_RS03925	porin	95	35.2	597.2	3.905	95.5	1031.5	0.37	0.58	0	7e-06	-
VP_RS03930	-	13	19.2	2.2	-1.744	49.8	14.4	0.38	0.15	0.177954	0.819019	-
VP_RS03935	-	18	46.9	37.3	-0.295	140.8	134.4	0.33	0.28	0.540148	1	-
VP_RS03940	-	36	196	262	0.41	352.8	554.9	0.56	0.47	0.766788	1	-
VP_RS03945	-	31	122.9	246.4	0.975	293	848.8	0.42	0.29	0.453319	1	-
VP_RS03950	-	39	183.1	139.3	-0.383	310.5	388	0.59	0.36	0.783865	1	-
VP_RS03955	-	38	250.5	255.8	0.03	352.5	571.8	0.71	0.45	0.738365	1	-
VP_RS03960	-	27	92	82.5	-0.149	225.7	278.3	0.41	0.3	0.829125	1	-
VP_RS03965	-	39	128.5	116.4	-0.137	200.5	378.3	0.64	0.31	0.421218	1	-
VP_RS03970	-	9	157.7	137.5	-0.19	283.8	412.6	0.56	0.33	0.984602	1	-
VP_RS03975	-	23	405.4	264.1	-0.609	423.8	433.9	0.96	0.61	0.056854	0.486083	-
VP_RS03980	yfcE	22	691	1241	0.84	1169.4	2482	0.59	0.5	0.807334	1	-
VP_RS03985	-	11	292.9	305.3	0.059	805.5	1679.4	0.36	0.18	0.962582	1	-
VP_RS03990	-	34	217.8	101.9	-1.06	296.3	288.7	0.74	0.35	0.141801	0.739423	-
VP_RS03995	toxS	29	267.2	24.2	-3.222	369	100.1	0.72	0.24	0.004465	0.107386	-
VP_RS04000	toxR	39	51.4	3	-2.827	100.3	57.6	0.51	0.05	0.00211	0.061685	-
VP_RS04005	htpG	73	290.7	219.7	-0.396	442.1	471.6	0.66	0.47	0.446909	1	-
VP_RS04010	adk	40	0	0	0	0	0	0	0	1	1	pan-essential (no counts in all conditions) - not analyzed
VP_RS04015	hemH	44	0.8	0	-0.206	33.8	0	0.02	0	1	1	low saturation (<15%) across all conditions (pan-growth-defect) - not analyzed
VP_RS04020	-	79	237.4	214.5	-0.143	312.6	403.5	0.76	0.53	0.506507	1	-
VP_RS04025	rfaH	17	88.7	425.1	2.199	215.4	1445.2	0.41	0.29	0.456306	1	-
VP_RS04030	asnB	81	0	0	0	0	0	0	0	1	1	pan-essential (no counts in all conditions) - not analyzed
VP_RS04035	-	88	123.7	142.9	0.2	201.6	392.9	0.61	0.36	0.564326	1	-
VP_RS04040	-	60	84.5	146.5	0.759	187.8	879	0.45	0.17	0.026734	0.339445	-
VP_RS04045	nagA	51	0	210.7	5.431	0	565.7	0	0.37	0	5e-06	-
VP_RS04050	nagE	92	175.3	471.7	1.403	264.4	1172.8	0.66	0.4	0.004177	0.104378	-
VP_RS04055	glnS	94	0	0.6	0.167	0	57.6	0	0.01	1	1	low saturation (<15%) across all conditions (pan-growth-defect) - not analyzed
VP_RS04060	fur	26	0	0	0	0	0	0	0	1	1	pan-essential (no counts in all conditions) - not analyzed
VP_RS04065	-	26	83.8	28	-1.426	121.1	81	0.69	0.35	0.043169	0.429483	-
VP_RS04070	fldA	26	18.2	0	-2.213	472.9	0	0.04	0	1	1	low saturation (<15%) across all conditions (pan-growth-defect) - not analyzed
VP_RS04075	-	14	0.3	5.5	0.984	4.2	25.6	0.07	0.21	0.004212	0.104378	-
VP_RS04080	-	38	122.9	149.5	0.273	222.4	437	0.55	0.34	0.894715	1	-
VP_RS04085	seqA	34	1	0	-0.262	16.9	0	0.06	0	1	1	low saturation (<15%) across all conditions (pan-growth-defect) - not analyzed
VP_RS04090	pgm	74	53.1	184.3	1.705	145.4	681.8	0.36	0.27	0.027558	0.344352	-
VP_RS04095	-	34	42.2	6.2	-2.075	95.7	70.4	0.44	0.09	0.070828	0.542152	-
VP_RS04100	-	36	88.8	13.3	-2.355	177.6	68.6	0.5	0.19	0.040101	0.414925	-
VP_RS04105	-	64	0	0	0	0	0	0	0	1	1	pan-essential (no counts in all conditions) - not analyzed
VP_RS04110	sdhC	22	0	195	5.322	0	476.6	0	0.41	0.000157	0.007737	-
VP_RS04115	sdhD	17	0	397.4	6.331	0	750.7	0	0.53	5.2e-05	0.003092	-
VP_RS04120	sdhA	75	0	350.8	6.153	0	974.6	0	0.36	0	0	-
VP_RS04125	succinate dehydrogenase iron-sulfur subunit	35	2.2	317	5.488	25.3	693.3	0.09	0.46	0	9e-06	-
VP_RS04130	sucA	110	0	0	0	0	0	0	0	1	1	pan-essential (no counts in all conditions) - not analyzed
VP_RS04135	odhB	57	0	0	0	0	0	0	0	1	1	pan-essential (no counts in all conditions) - not analyzed
VP_RS04140	sucC	65	59.3	21.6	-1.276	128.5	107.8	0.46	0.2	0.206227	0.85474	-
VP_RS04145	sucD	51	85.9	7.7	-2.837	156.4	56.2	0.55	0.14	0.002435	0.069102	-
VP_RS04150	znuB	42	0	0	0	0	0	0	0	1	1	pan-essential (no counts in all conditions) - not analyzed
VP_RS04155	znuC	31	54.6	30	-0.767	846.7	310.3	0.06	0.1	1	1	low saturation (<15%) across all conditions (pan-growth-defect) - not analyzed
VP_RS04160	znuA	41	0.1	0	-0.029	4.2	0	0.02	0	1	1	low saturation (<15%) across all conditions (pan-growth-defect) - not analyzed
VP_RS04165	tfoS	187	23.3	119.6	2.137	67.1	385.7	0.35	0.31	6e-06	0.000457	-
VP_RS04170	-	13	83.5	96.7	0.201	135.7	314.3	0.62	0.31	0.731251	1	-
VP_RS04175	feoB	112	231.4	388.3	0.735	439.2	1035.5	0.53	0.38	0.417191	1	-
VP_RS04180	-	10	99.7	132.4	0.393	124.6	331.1	0.8	0.4	0.446988	1	-
VP_RS04185	HIT domain-containing protein	17	208.4	24.3	-2.866	322.1	68.8	0.65	0.35	0.001341	0.044054	-
VP_RS04190	argS	88	0	0	0	0	0	0	0	1	1	pan-essential (no counts in all conditions) - not analyzed
VP_RS04195	-	17	380.5	289.6	-0.388	718.8	820.5	0.53	0.35	0.897934	1	-
VP_RS04200	purU	44	157.4	132.4	-0.241	301.1	728.1	0.52	0.18	0.154507	0.773592	-
VP_RS04205	-	61	237.2	237.4	0.001	402	689.6	0.59	0.34	0.741291	1	-
VP_RS04210	tsaB	27	0	0	0	0	0	0	0	1	1	pan-essential (no counts in all conditions) - not analyzed
VP_RS04215	-	14	62.4	158.3	1.276	124.9	554.2	0.5	0.29	0.291468	0.951175	-
VP_RS04220	-	28	180.8	190.2	0.071	241.1	313.3	0.75	0.61	0.905196	1	-
VP_RS04225	-	36	140.9	82.9	-0.731	211.3	213.2	0.67	0.39	0.422176	1	-
VP_RS04230	fadD	75	252	287.5	0.187	356.6	616.1	0.71	0.47	0.715609	1	-
VP_RS04235	rnd	48	273.4	164.3	-0.717	656.2	563.5	0.42	0.29	0.353055	1	-
VP_RS04240	minE	9	184.9	232.4	0.323	332.7	697.3	0.56	0.33	0.941116	1	-
VP_RS04245	minD	39	39.9	104.6	1.286	97.4	407.8	0.41	0.26	0.178186	0.819019	-
VP_RS04250	minC	32	30.9	184.4	2.401	82.3	536.5	0.38	0.34	0.063938	0.512898	-
VP_RS04255	-	17	165.2	44.6	-1.778	234	94.8	0.71	0.47	0.128217	0.708162	-
VP_RS04260	-	51	302.5	287	-0.075	405.9	770.2	0.75	0.37	0.11938	0.69122	-
VP_RS04265	-	42	329.7	488.5	0.56	602	1465.5	0.55	0.33	0.667894	1	-
VP_RS04270	-	57	296	355.7	0.261	468.7	881.6	0.63	0.4	0.842369	1	-
VP_RS04275	folD	35	0	0	0	0	0	0	0	1	1	pan-essential (no counts in all conditions) - not analyzed
VP_RS04285	-	87	171.8	145.1	-0.236	305	407.1	0.56	0.36	0.798558	1	-
VP_RS04290	-	38	561.2	733.9	0.384	969.3	1640.4	0.58	0.45	0.845258	1	-
VP_RS04295	fabG	29	438.3	926.2	1.071	605.3	1790.7	0.72	0.52	0.447545	1	-
VP_RS04300	-	20	172.7	205.4	0.243	431.8	684.6	0.4	0.3	0.911275	1	-
VP_RS04305	-	40	474.7	751.9	0.658	863.2	1879.7	0.55	0.4	0.888911	1	-
VP_RS04310	-	29	71.1	26.8	-1.258	121.2	111.1	0.59	0.24	0.270026	0.920897	-
VP_RS04315	-	92	134.6	159.2	0.234	233.6	523	0.58	0.3	0.284068	0.938547	-
VP_RS04320	-	21	183.8	214.8	0.219	428.8	902.1	0.43	0.24	0.935833	1	-
VP_RS04325	-	22	444.9	398.3	-0.158	978.8	1251.7	0.45	0.32	0.901168	1	-
VP_RS04330	-	53	527.6	534.7	0.019	847.3	1232.1	0.62	0.43	0.964162	1	-
VP_RS04335	-	62	217.7	191.3	-0.182	435.3	659	0.5	0.29	0.854961	1	-
VP_RS04340	-	12	47.2	5.6	-2.299	113.2	33.6	0.42	0.17	0.342564	1	-
VP_RS04345	-	51	324.6	233.3	-0.468	459.9	517.4	0.71	0.45	0.469703	1	-
VP_RS04350	-	33	144.1	39.3	-1.752	237.7	108	0.61	0.36	0.089511	0.600822	-
VP_RS04355	-	13	59.4	122.5	0.985	110.4	318.6	0.54	0.38	0.829423	1	-
VP_RS04360	-	16	87.9	78.6	-0.153	175.8	628.5	0.5	0.12	0.268949	0.919773	-
VP_RS04365	-	45	116.9	260.4	1.122	375.8	1673.9	0.31	0.16	0.48989	1	-
VP_RS04370	-	26	62.7	40.2	-0.582	148.2	261.5	0.42	0.15	0.652037	1	-
VP_RS04375	-	25	94.6	35.7	-1.291	215	223.1	0.44	0.16	0.539129	1	-
VP_RS04380	-	50	229	334.1	0.535	440.5	1392.3	0.52	0.24	0.250004	0.89317	-
VP_RS04385	-	42	272.6	212.5	-0.352	545.1	743.7	0.5	0.29	0.902869	1	-
VP_RS04390	-	26	348.9	437	0.321	533.5	1262.5	0.65	0.35	0.521382	1	-
VP_RS04395	-	42	275	113.6	-1.24	481.2	280.6	0.57	0.4	0.131172	0.711589	-
VP_RS04400	-	39	207.9	187	-0.149	386.1	607.8	0.54	0.31	0.917972	1	-
VP_RS04405	-	22	203.6	121.7	-0.72	746.7	382.5	0.27	0.32	0.172018	0.81257	-
VP_RS04410	-	42	223.8	474.1	1.066	494.7	1531.8	0.45	0.31	0.474345	1	-
VP_RS04415	-	106	240.1	299.7	0.314	471.2	934.2	0.51	0.32	0.816627	1	-
VP_RS04420	-	34	192.4	256.3	0.405	284.4	622.4	0.68	0.41	0.627248	1	-
VP_RS04425	-	48	109.9	136.5	0.301	195.3	468.2	0.56	0.29	0.441745	1	-
VP_RS04430	-	24	145.7	29.2	-2.14	268.9	140.1	0.54	0.21	0.170683	0.810578	-
VP_RS04435	-	29	113.1	234	1.016	193	848.1	0.59	0.28	0.159894	0.783067	-
VP_RS04440	-	49	467.3	395.2	-0.239	654.2	806.9	0.71	0.49	0.695878	1	-
VP_RS04445	-	9	138.4	25.6	-2.229	311.4	115.1	0.44	0.22	0.64993	1	-
VP_RS04450	-	46	117.5	217.8	0.863	257.4	1113.2	0.46	0.2	0.114534	0.677932	-
VP_RS04455	-	80	91.5	109.4	0.246	182.9	416.8	0.5	0.26	0.442347	1	-
VP_RS04460	-	8	45.9	52.8	0.182	91.9	140.8	0.5	0.38	0.956968	1	-
VP_RS04465	tig	62	101.5	51.4	-0.918	161.4	199.1	0.63	0.26	0.084406	0.585784	-
VP_RS04470	clpP	35	1.1	94.3	4.029	19	471.6	0.06	0.2	0.002257	0.065333	-
VP_RS04475	clpX	53	121.5	82.4	-0.534	214.6	229.8	0.57	0.36	0.54234	1	-
VP_RS04480	lon	105	138.7	206	0.554	246.9	491.6	0.56	0.42	0.578517	1	-
VP_RS04485	-	11	447.6	698.8	0.637	703.4	1921.7	0.64	0.36	0.718884	1	-
VP_RS04490	ppiD	78	430.4	254.3	-0.748	550.3	508.6	0.78	0.5	0.05334	0.478964	-
VP_RS04495	-	14	99.8	22.6	-1.925	155.3	158.3	0.64	0.14	0.165755	0.797153	-
VP_RS04500	rrtA	27	33.2	92.4	1.352	447.6	249.5	0.07	0.37	0.000159	0.007737	-
VP_RS04505	-	27	157	153.5	-0.031	423.9	518.2	0.37	0.3	0.703404	1	-
VP_RS04510	-	57	328	213.3	-0.609	445.1	506.6	0.74	0.42	0.192877	0.833046	-
VP_RS04515	yfbR	30	115.7	76.8	-0.562	182.7	255.9	0.63	0.3	0.50953	1	-
VP_RS04520	pyridoxal phosphate-dependent aminotransferase	54	17.4	181.8	3.063	62.5	613.6	0.28	0.3	8e-05	0.004186	-
VP_RS04525	-	47	178.7	170.1	-0.069	323	571	0.55	0.3	0.680203	1	-
VP_RS04530	-	72	317.5	344.3	0.115	466.5	854.7	0.68	0.4	0.35108	1	-
VP_RS04535	menH	25	62.8	70.6	0.157	142.8	196.2	0.44	0.36	0.731522	1	-
VP_RS04540	menB	35	306.1	748.8	1.277	563.8	1872	0.54	0.4	0.379043	1	-
VP_RS04545	menC	36	440.6	221	-0.979	720.9	497.2	0.61	0.44	0.226381	0.866408	-
VP_RS04550	menE	63	165.3	226.2	0.441	306.3	570	0.54	0.4	0.857655	1	-
VP_RS04555	-	8	21.6	0	-2.413	173.1	0	0.12	0	1	1	low saturation (<15%) across all conditions (pan-growth-defect) - not analyzed
VP_RS04560	-	41	172.3	137.2	-0.319	307.2	312.4	0.56	0.44	0.563878	1	-
VP_RS04565	-	90	168.4	131.3	-0.348	285.9	358	0.59	0.37	0.64998	1	-
VP_RS04570	WHG domain-containing protein	30	942.9	100.8	-3.164	1178.7	377.9	0.8	0.27	0.001499	0.048153	-
VP_RS04575	-	43	15.6	0	-2.043	83.9	0	0.19	0	0.010926	0.196136	-
VP_RS04610	vmeE	35	206.6	116.8	-0.796	361.5	314.5	0.57	0.37	0.510804	1	-
VP_RS04615	vmeF	128	262.3	258	-0.023	459.9	660.4	0.57	0.39	0.923918	1	-
VP_RS04620	-	13	365.1	594.2	0.695	431.5	2575.1	0.85	0.23	0.020387	0.287985	-
VP_RS04625	-	29	206	206.5	0.003	373.4	499	0.55	0.41	0.956849	1	-
VP_RS04630	-	12	74.3	22.4	-1.533	148.5	134.3	0.5	0.17	0.583328	1	-
VP_RS04635	-	49	190.5	270.9	0.497	311.2	737.3	0.61	0.37	0.554421	1	-
VP_RS04640	-	24	47.9	10	-1.817	114.9	60	0.42	0.17	0.225322	0.865592	-
VP_RS04645	-	144	250.9	201.6	-0.309	392.7	558.3	0.64	0.36	0.221457	0.865592	-
VP_RS04650	tesB	35	209.8	336.7	0.67	432	1071.3	0.49	0.31	0.813274	1	-
VP_RS04655	-	23	334.1	314.6	-0.086	427	657.8	0.78	0.48	0.442706	1	-
VP_RS04660	-	12	71.8	24.8	-1.366	107.7	59.5	0.67	0.42	0.446527	1	-
VP_RS04665	-	23	356.5	346.7	-0.04	512.5	996.8	0.7	0.35	0.475608	1	-
VP_RS04670	-	92	186.7	216.9	0.211	301.3	767.3	0.62	0.28	0.03684	0.404965	-
VP_RS04680	-	25	258.8	272.5	0.073	380.5	757.1	0.68	0.36	0.599897	1	-
VP_RS04685	-	9	314.3	29.9	-3.196	404.1	89.6	0.78	0.33	0.151964	0.767434	-
VP_RS04690	-	64	296.3	408	0.455	574.7	1186.9	0.52	0.34	0.818552	1	-
VP_RS04695	-	17	598.6	832.6	0.473	782.8	1769.3	0.76	0.47	0.668582	1	-
VP_RS04700	-	81	206.6	152.5	-0.426	356	475	0.58	0.32	0.554097	1	-
VP_RS04705	udp	29	135.1	152.5	0.169	261.2	491.5	0.52	0.31	0.948724	1	-
VP_RS04710	-	45	246.2	225.4	-0.125	335.8	596.7	0.73	0.38	0.248574	0.889633	-
VP_RS04715	-	65	198.3	178.6	-0.147	358.1	683	0.55	0.26	0.39399	1	-
VP_RS04720	hinT	18	104.2	96	-0.112	156.2	345.5	0.67	0.28	0.404273	1	-
VP_RS04725	-	57	300.5	250.2	-0.26	450.7	594.2	0.67	0.42	0.309416	0.969296	-
VP_RS04730	-	13	174.1	30.3	-2.344	282.9	98.4	0.62	0.31	0.150704	0.763706	-
VP_RS04735	lpoB	27	150.1	85.7	-0.775	213.4	192.7	0.7	0.44	0.457533	1	-
VP_RS04740	thiK	39	266.1	180.1	-0.551	432.5	369.7	0.62	0.49	0.386184	1	-
VP_RS04745	ycfP	25	171.4	127.4	-0.414	285.7	354	0.6	0.36	0.844004	1	-
VP_RS04750	-	55	2.9	2.4	-0.089	40.1	67.2	0.07	0.04	1	1	low saturation (<15%) across all conditions (pan-growth-defect) - not analyzed
VP_RS04755	-	28	15.7	10.3	-0.436	39.9	72	0.39	0.14	0.677625	1	-
VP_RS04760	-	33	4.9	7.9	0.382	26.8	86.4	0.18	0.09	0.561936	1	-
VP_RS04765	mfd	106	257.6	279.8	0.117	479.1	1059.4	0.54	0.26	0.242241	0.88539	-
VP_RS04770	-	27	214.1	108.1	-0.955	340	291.8	0.63	0.37	0.514367	1	-
VP_RS04775	lolC	35	0	0	0	0	0	0	0	1	1	pan-essential (no counts in all conditions) - not analyzed
VP_RS04780	lolD	27	0	0	0	0	0	0	0	1	1	pan-essential (no counts in all conditions) - not analyzed
VP_RS04785	lolE	48	0	0	0	0	0	0	0	1	1	pan-essential (no counts in all conditions) - not analyzed
VP_RS04790	-	20	0	0	0	0	0	0	0	1	1	pan-essential (no counts in all conditions) - not analyzed
VP_RS04795	-	124	186	161.7	-0.196	295.7	445.7	0.63	0.36	0.376597	1	-
VP_RS04800	msbA	80	0	0	0	0	0	0	0	1	1	pan-essential (no counts in all conditions) - not analyzed
VP_RS04805	lpxK	43	0	0	0	0	0	0	0	1	1	pan-essential (no counts in all conditions) - not analyzed
VP_RS04810	-	9	32.8	0	-2.92	147.8	0	0.22	0	0.103297	0.650948	-
VP_RS04815	kdsB	38	0	0	0	0	0	0	0	1	1	pan-essential (no counts in all conditions) - not analyzed
VP_RS04820	-	75	212.6	246.7	0.21	379.6	638	0.56	0.39	0.983292	1	-
VP_RS04825	-	52	132.8	177.2	0.403	265.5	418.8	0.5	0.42	0.549443	1	-
VP_RS04830	-	90	201.5	235	0.217	318.2	604.3	0.63	0.39	0.578254	1	-
VP_RS04835	-	27	202.1	158.9	-0.337	341	536.2	0.59	0.3	0.735453	1	-
VP_RS04840	-	39	84.5	59.3	-0.476	122	165.2	0.69	0.36	0.300258	0.962642	-
VP_RS04845	pflA	34	190.8	260	0.437	341.4	803.5	0.56	0.32	0.719628	1	-
VP_RS04850	-	49	242.5	243.6	0.007	383.3	542.6	0.63	0.45	0.954424	1	-
VP_RS04855	pflB	131	252.8	333.7	0.394	367.9	753.7	0.69	0.44	0.252158	0.89317	-
VP_RS04860	-	77	322.1	278.2	-0.208	413.4	535.5	0.78	0.52	0.28133	0.93669	-
VP_RS04865	-	85	227.2	152.2	-0.563	344.8	359.3	0.66	0.42	0.30358	0.964322	-
VP_RS04870	-	31	113.7	42.4	-1.324	195.9	146.1	0.58	0.29	0.225174	0.865592	-
VP_RS04875	-	34	271	197.9	-0.444	418.8	448.5	0.65	0.44	0.642469	1	-
VP_RS04880	-	31	758.9	636.8	-0.251	1238.1	1518.4	0.61	0.42	0.757822	1	-
VP_RS04885	-	33	284.6	128	-1.123	347.8	263.9	0.82	0.48	0.079933	0.571454	-
VP_RS04890	-	112	310.8	228	-0.439	519.5	555.1	0.6	0.41	0.327163	0.995284	-
VP_RS04895	xthA	38	28.8	3.8	-1.942	84.1	28.8	0.34	0.13	0.034156	0.388424	-
VP_RS04900	rsmS	4	280.8	1012.4	1.832	374.4	2024.9	0.75	0.5	0.557007	1	-
VP_RS04905	-	23	41.3	18.4	-0.987	67.9	211.1	0.61	0.09	0.017563	0.262004	-
VP_RS04910	-	40	209.3	121.4	-0.762	299.1	404.7	0.7	0.3	0.080286	0.572579	-
VP_RS04915	dinG	89	132.6	71	-0.857	357.6	371.4	0.37	0.19	0.463955	1	-
VP_RS04920	-	58	406.8	360.4	-0.172	589.8	1229.5	0.69	0.29	0.155951	0.774195	-
VP_RS04925	-	42	86.8	168.9	0.922	158.4	472.8	0.55	0.36	0.453087	1	-
VP_RS04930	-	44	163.4	129.6	-0.324	287.6	356.3	0.57	0.36	0.840608	1	-
VP_RS04935	-	113	0	0	0	0	0	0	0	1	1	pan-essential (no counts in all conditions) - not analyzed
VP_RS04940	cspD	10	163	25.9	-2.442	407.5	86.4	0.4	0.3	0.033391	0.384036	-
VP_RS04945	clpS	19	1017.2	82.8	-3.541	1136.9	262.3	0.89	0.32	0.002033	0.060657	-
VP_RS04950	clpA	107	0.9	38.9	2.904	23.2	231.4	0.04	0.17	1e-06	5.9e-05	-
VP_RS04955	-	54	201	631.2	1.627	301.4	1794	0.67	0.35	0.006563	0.13946	-
VP_RS04960	infA	11	0	0	0	0	0	0	0	1	1	pan-essential (no counts in all conditions) - not analyzed
VP_RS04965	-	39	339	180.4	-0.892	734.5	639.5	0.46	0.28	0.481848	1	-
VP_RS04970	aat	31	178.3	94.4	-0.883	251.2	266.1	0.71	0.35	0.276503	0.930552	-
VP_RS04975	-	28	169.7	92.2	-0.846	226.2	286.8	0.75	0.32	0.136001	0.720413	-
VP_RS04980	aroA	64	0	0	0	0	0	0	0	1	1	pan-essential (no counts in all conditions) - not analyzed
VP_RS04985	-	15	28.4	0.6	-2.567	106.6	9.6	0.27	0.07	0.337113	1	-
VP_RS04990	topA	125	4.4	4.4	-0.008	92.2	547	0.05	0.01	1	1	low saturation (<15%) across all conditions (pan-growth-defect) - not analyzed
VP_RS04995	glgC	63	252.9	329.5	0.375	388.6	715.8	0.65	0.46	0.921028	1	-
VP_RS05000	glgA	72	7.9	13.5	0.515	30	138.5	0.26	0.1	0.026856	0.339445	-
VP_RS05005	-	45	163.4	115.4	-0.484	237.1	370.8	0.69	0.31	0.199934	0.844707	-
VP_RS05010	-	14	418.7	215.9	-0.939	532.8	335.9	0.79	0.64	0.108727	0.659585	-
VP_RS05015	-	44	88.2	80.7	-0.121	194	443.8	0.45	0.18	0.40791	1	-
VP_RS05020	-	35	52.7	50.7	-0.051	97.1	295.9	0.54	0.17	0.106269	0.656352	-
VP_RS05025	purR	51	72.9	134.7	0.844	148.6	429.4	0.49	0.31	0.389096	1	-
VP_RS05030	torD	26	270.9	107.4	-1.295	352.2	279.3	0.77	0.38	0.136375	0.721084	-
VP_RS05035	torR	39	492.4	332.4	-0.56	768.2	810.3	0.64	0.41	0.650831	1	-
VP_RS05040	elyC	36	332.3	106.6	-1.595	460.1	548.4	0.72	0.19	0.005835	0.128827	-
VP_RS05045	cmoM	42	508.3	169.5	-1.556	762.5	374.8	0.67	0.45	0.033283	0.384036	-
VP_RS05050	mukF	49	1.1	9.2	1.214	18.3	451	0.06	0.02	1	1	low saturation (<15%) across all conditions (pan-growth-defect) - not analyzed
VP_RS05055	mukE	29	8.3	11.3	0.289	60.2	163.1	0.14	0.07	1	1	low saturation (<15%) across all conditions (pan-growth-defect) - not analyzed
VP_RS05060	mukB	134	6	9.8	0.431	42.2	119.5	0.14	0.08	1	1	low saturation (<15%) across all conditions (pan-growth-defect) - not analyzed
VP_RS05065	-	38	198.3	179.8	-0.138	358.9	488.1	0.55	0.37	0.9284	1	-
VP_RS05070	-	60	154.1	117.2	-0.38	264.1	281.4	0.58	0.42	0.449134	1	-
VP_RS05075	-	31	147.7	97.2	-0.579	327	602.7	0.45	0.16	0.513891	1	-
VP_RS05080	cmoB	34	263.3	168.2	-0.631	497.3	635.5	0.53	0.26	0.723974	1	-
VP_RS05085	cmoA	30	298.5	224.2	-0.405	471.4	611.6	0.63	0.37	0.715156	1	-
VP_RS05090	-	37	228.8	206.5	-0.145	338.7	509.3	0.68	0.41	0.631173	1	-
VP_RS05095	aspS	96	0	0	0	0	0	0	0	1	1	pan-essential (no counts in all conditions) - not analyzed
VP_RS05100	ruvC	22	3.3	43.2	2.544	71.8	475	0.05	0.09	1	1	low saturation (<15%) across all conditions (pan-growth-defect) - not analyzed
VP_RS05105	-	58	232.2	172.2	-0.421	396.2	454.1	0.59	0.38	0.709805	1	-
VP_RS05110	ruvA	29	0	0	0	0	0	0	0	1	1	pan-essential (no counts in all conditions) - not analyzed
VP_RS05115	ruvB	39	4	0	-0.849	52.1	0	0.08	0	1	1	low saturation (<15%) across all conditions (pan-growth-defect) - not analyzed
VP_RS05120	cydA	73	211.1	54.9	-1.85	385.3	364.7	0.55	0.15	0.006268	0.13476	-
VP_RS05125	cydB	50	305.5	133.2	-1.168	526.7	555	0.58	0.24	0.178298	0.819019	-
VP_RS05130	cydX	6	452.5	201.5	-1.147	452.5	403.1	1	0.5	0.187622	0.829677	-
VP_RS05135	ybgE	18	156	40	-1.839	280.8	144	0.56	0.28	0.4105	1	-
VP_RS05140	ybgC	23	150	40.5	-1.769	202.9	116.4	0.74	0.35	0.073156	0.549895	-
VP_RS05145	tolQ	26	0	0	0	0	0	0	0	1	1	pan-essential (no counts in all conditions) - not analyzed
VP_RS05150	-	16	0	0	0	0	0	0	0	1	1	pan-essential (no counts in all conditions) - not analyzed
VP_RS05155	tolA	36	0	0	0	0	0	0	0	1	1	pan-essential (no counts in all conditions) - not analyzed
VP_RS05160	tolB	75	0	0	0	0	0	0	0	1	1	pan-essential (no counts in all conditions) - not analyzed
VP_RS05165	pal	31	0.1	0	-0.039	4.2	0	0.03	0	1	1	low saturation (<15%) across all conditions (pan-growth-defect) - not analyzed
VP_RS05170	ybgF	35	44.9	3.3	-2.589	74.8	38.4	0.6	0.09	0.00181	0.0569	-
VP_RS05175	nadA	38	0	0	0	0	0	0	0	1	1	pan-essential (no counts in all conditions) - not analyzed
VP_RS05180	-	50	29	36.1	0.271	90.8	225.5	0.32	0.16	0.707254	1	-
VP_RS05185	-	19	172.5	142.9	-0.262	364.1	543.2	0.47	0.26	0.976731	1	-
VP_RS05190	-	30	166.5	187.1	0.164	237.9	623.8	0.7	0.3	0.11873	0.690192	-
VP_RS05195	-	50	118.2	72.4	-0.672	190.7	328.9	0.62	0.22	0.078179	0.567027	-
VP_RS05200	-	23	231.5	247	0.092	409.6	1136.2	0.57	0.22	0.370762	1	-
VP_RS05205	-	109	272.5	176.8	-0.61	464.2	688.2	0.59	0.26	0.055419	0.481698	-
VP_RS05210	-	22	112.7	94.7	-0.24	190.7	694.2	0.59	0.14	0.075396	0.55812	-
VP_RS05220	-	79	160.9	60.1	-1.349	264.8	190	0.61	0.32	0.045641	0.438992	-
VP_RS05225	DEAD/DEAH box helicase family protein	123	126.6	108.8	-0.211	207.7	495.5	0.61	0.22	0.000587	0.022894	-
VP_RS05230	-	17	263.8	309.3	0.226	373.7	584.3	0.71	0.53	0.998354	1	-
VP_RS05235	-	27	123.2	65	-0.872	195.7	195.1	0.63	0.33	0.437289	1	-
VP_RS05240	-	18	254.1	116.8	-1.089	269	350.3	0.94	0.33	0.006677	0.13946	-
VP_RS05245	-	32	95.7	55.8	-0.728	145.8	178.5	0.66	0.31	0.375691	1	-
VP_RS05250	-	61	268.3	168.2	-0.658	372	394.6	0.72	0.43	0.134854	0.718238	-
VP_RS05255	-	46	115	84.7	-0.42	220.5	389.6	0.52	0.22	0.413527	1	-
VP_RS05260	-	109	168.8	169.8	0.009	266.6	474.7	0.63	0.36	0.38167	1	-
VP_RS05265	-	11	341.7	397.8	0.217	469.8	729.4	0.73	0.55	0.959399	1	-
VP_RS05270	-	77	289.2	291.1	0.01	377.4	723.1	0.77	0.4	0.029729	0.359317	-
VP_RS05275	-	52	73.3	41.7	-0.746	123	166.8	0.6	0.25	0.219763	0.865592	-
VP_RS05280	hypothetical protein	37	43.7	1	-3.012	80.9	19.2	0.54	0.05	0.000729	0.027676	-
VP_RS05285	-	204	173.3	123.9	-0.469	267.8	304.4	0.65	0.41	0.106402	0.656352	-
VP_RS05290	-	43	80.4	96.6	0.251	150.4	346.3	0.53	0.28	0.578503	1	-
VP_RS05295	-	75	159.6	133.7	-0.247	292	303.9	0.55	0.44	0.2093	0.85474	-
VP_RS05300	-	14	44.9	73.3	0.649	69.9	1026.8	0.64	0.07	0.004747	0.111038	-
VP_RS05305	-	149	48.4	26	-0.787	112.7	148.8	0.43	0.17	0.143767	0.746671	-
VP_RS05310	-	59	296.7	279.9	-0.083	514.9	786.5	0.58	0.36	0.838213	1	-
VP_RS05315	vmeA	33	148.1	54.7	-1.359	488.6	257.7	0.3	0.21	0.199142	0.844074	-
VP_RS05320	vmeB	111	405.8	433.3	0.094	693	1093.1	0.59	0.4	0.980457	1	-
VP_RS05325	-	11	157.8	13.1	-3.169	433.9	48	0.36	0.27	0.071135	0.543075	-
VP_RS05330	-	41	237.3	296.3	0.315	360.3	675	0.66	0.44	0.879222	1	-
VP_RS05335	trpS	39	139.6	138.5	-0.01	272.1	600.3	0.51	0.23	0.527052	1	-
VP_RS05340	-	29	137.5	225.4	0.693	221.5	594.1	0.62	0.38	0.569267	1	-
VP_RS05345	-	72	279.7	137.8	-0.996	419.6	413.4	0.67	0.33	0.066348	0.520109	-
VP_RS05350	-	35	105.4	142	0.413	217.1	828.5	0.49	0.17	0.128603	0.708162	-
VP_RS05355	-	32	292.4	251.3	-0.215	492.5	536.1	0.59	0.47	0.596707	1	-
VP_RS05360	cysB	46	0	0	0	0	0	0	0	1	1	pan-essential (no counts in all conditions) - not analyzed
VP_RS05365	-	42	129.7	193.8	0.561	286.7	626	0.45	0.31	0.823043	1	-
VP_RS05370	ald	50	127.6	380	1.538	265.9	826.1	0.48	0.46	0.138894	0.729131	-
VP_RS05375	lrp	33	0	0	0	0	0	0	0	1	1	pan-essential (no counts in all conditions) - not analyzed
VP_RS05380	-	115	0	0	0	0	0	0	0	1	1	pan-essential (no counts in all conditions) - not analyzed
VP_RS05385	lolA	23	0	0	0	0	0	0	0	1	1	pan-essential (no counts in all conditions) - not analyzed
VP_RS05390	-	54	244.3	137.2	-0.81	347.1	370.4	0.7	0.37	0.163908	0.79349	-
VP_RS05395	serS	68	0	0	0	0	0	0	0	1	1	pan-essential (no counts in all conditions) - not analyzed
VP_RS05400	-	57	193.9	174.4	-0.149	230.3	331.4	0.84	0.53	0.116717	0.685556	-
VP_RS05405	-	43	106.7	98.4	-0.112	199.6	423.2	0.53	0.23	0.409885	1	-
VP_RS05410	-	11	241.1	239	-0.012	663	876.5	0.36	0.27	0.887243	1	-
VP_RS05415	bioA	45	320	65	-2.214	576	266.1	0.56	0.24	0.071752	0.544943	-
VP_RS05420	bioB	39	0.1	0	-0.031	4.2	0	0.03	0	1	1	low saturation (<15%) across all conditions (pan-growth-defect) - not analyzed
VP_RS05425	bioF	40	291.8	28.1	-3.166	555.8	140.3	0.53	0.2	0.023645	0.31599	-
VP_RS05430	bioC	36	31.9	27.5	-0.185	71.8	197.7	0.44	0.14	0.231215	0.872705	-
VP_RS05435	bioD	28	138.1	85.7	-0.658	276.3	239.9	0.5	0.36	0.458428	1	-
VP_RS05440	htpX	32	34.3	0	-2.975	137.2	0	0.25	0	0.007331	0.146823	-
VP_RS05445	-	11	18.4	3.5	-1.464	67.6	38.4	0.27	0.09	0.532223	1	-
VP_RS05450	-	33	180.1	453.7	1.309	282.9	880.6	0.64	0.52	0.220325	0.865592	-
VP_RS05455	-	60	281.1	346.3	0.296	432.4	903.3	0.65	0.38	0.495198	1	-
VP_RS05460	-	37	149.4	43.6	-1.668	251.2	201.5	0.59	0.22	0.106076	0.656352	-
VP_RS05465	-	72	225.4	321.6	0.504	352.8	1006.8	0.64	0.32	0.064462	0.512898	-
VP_RS05470	-	27	181.7	187.3	0.042	288.6	459.8	0.63	0.41	0.982649	1	-
VP_RS05475	-	27	164.2	81	-0.976	260.8	218.8	0.63	0.37	0.395717	1	-
VP_RS05480	-	24	116.1	105.2	-0.137	214.4	360.6	0.54	0.29	0.905551	1	-
VP_RS05485	purB	68	0	0	0	0	0	0	0	1	1	pan-essential (no counts in all conditions) - not analyzed
VP_RS05490	hflD	22	244.3	355.1	0.53	488.7	1115.9	0.5	0.32	0.874059	1	-
VP_RS05495	mnmA	52	0.3	0	-0.091	16.9	0	0.02	0	1	1	low saturation (<15%) across all conditions (pan-growth-defect) - not analyzed
VP_RS05500	-	10	133.9	26.9	-2.123	167.3	44.8	0.8	0.6	0.039568	0.414925	-
VP_RS05505	-	66	353.6	205.6	-0.768	518.5	646.2	0.68	0.32	0.074161	0.554598	-
VP_RS05510	-	23	3.9	0	-0.825	29.6	0	0.13	0	1	1	low saturation (<15%) across all conditions (pan-growth-defect) - not analyzed
VP_RS05515	tet(35)	91	799.5	452.3	-0.815	1024.7	935.4	0.78	0.48	0.011369	0.197882	-
VP_RS05520	-	112	306.7	185.3	-0.711	497.8	471.8	0.62	0.39	0.201195	0.844707	-
VP_RS05525	-	50	405.5	234.9	-0.775	579.3	469.9	0.7	0.5	0.289932	0.94722	-
VP_RS05530	hisG	26	0	0	0	0	0	0	0	1	1	pan-essential (no counts in all conditions) - not analyzed
VP_RS05535	hisD	52	0	0	0	0	0	0	0	1	1	pan-essential (no counts in all conditions) - not analyzed
VP_RS05540	-	44	0	0	0	0	0	0	0	1	1	pan-essential (no counts in all conditions) - not analyzed
VP_RS05545	hisB	35	0	0	0	0	0	0	0	1	1	pan-essential (no counts in all conditions) - not analyzed
VP_RS05550	hisH	22	0	0	0	0	0	0	0	1	1	pan-essential (no counts in all conditions) - not analyzed
VP_RS05555	hisA	34	0	0	0	0	0	0	0	1	1	pan-essential (no counts in all conditions) - not analyzed
VP_RS05560	hisF	37	0	0	0	0	0	0	0	1	1	pan-essential (no counts in all conditions) - not analyzed
VP_RS05565	-	23	0	0	0	0	0	0	0	1	1	pan-essential (no counts in all conditions) - not analyzed
VP_RS05570	-	20	148.9	223.1	0.568	248.1	743.7	0.6	0.3	0.485193	1	-
VP_RS05575	-	56	560.4	312.7	-0.831	1012.4	1030.2	0.55	0.3	0.372086	1	-
VP_RS05580	lpxH	29	0	0	0	0	0	0	0	1	1	pan-essential (no counts in all conditions) - not analyzed
VP_RS05585	-	23	174.1	132.7	-0.379	333.6	339.1	0.52	0.39	0.69913	1	-
VP_RS05590	cysS	61	0	0	0	0	0	0	0	1	1	pan-essential (no counts in all conditions) - not analyzed
VP_RS05595	-	29	121.9	19.9	-2.352	153.7	82.3	0.79	0.24	0.002455	0.069102	-
VP_RS05600	-	24	237.5	115.2	-1.013	407.2	690.9	0.58	0.17	0.195816	0.837086	-
VP_RS05605	-	31	167.1	241.5	0.518	345.4	748.5	0.48	0.32	0.897961	1	-
VP_RS05610	-	35	109.5	40.9	-1.321	255.6	238.3	0.43	0.17	0.482583	1	-
VP_RS05615	-	21	155.2	52.1	-1.489	296.4	273.5	0.52	0.19	0.400615	1	-
VP_RS05620	-	8	30.1	0	-2.81	60.2	0	0.5	0	0.034909	0.388586	-
VP_RS05625	focA	36	65.3	106.1	0.66	138.3	636.6	0.47	0.17	0.072646	0.548878	-
VP_RS05630	-	42	373	413.6	0.147	522.2	827.1	0.71	0.5	0.9148	1	-
VP_RS05635	torE	6	21.1	0	-2.385	126.7	0	0.17	0	0.200565	0.844707	-
VP_RS05640	torC	52	195.5	132.3	-0.546	290.5	362.1	0.67	0.37	0.341977	1	-
VP_RS05645	torA	113	294.5	302.7	0.039	504.3	795.4	0.58	0.38	0.960945	1	-
VP_RS05650	-	72	154.7	94	-0.69	242.2	294.2	0.64	0.32	0.200217	0.844707	-
VP_RS05655	-	48	124.2	49.4	-1.249	248.4	263.4	0.5	0.19	0.243502	0.88721	-
VP_RS05660	-	41	262.2	181.6	-0.518	413.5	372.3	0.63	0.49	0.472877	1	-
VP_RS05665	-	14	59.4	70.6	0.231	138.7	329.5	0.43	0.21	0.883232	1	-
VP_RS05670	-	24	4.4	0	-0.911	105.6	0	0.04	0	1	1	low saturation (<15%) across all conditions (pan-growth-defect) - not analyzed
VP_RS05675	-	34	0.5	0	-0.137	8.5	0	0.06	0	1	1	low saturation (<15%) across all conditions (pan-growth-defect) - not analyzed
VP_RS05680	-	36	0.8	3.2	0.494	29.6	115.2	0.03	0.03	1	1	low saturation (<15%) across all conditions (pan-growth-defect) - not analyzed
VP_RS05685	-	37	4	10.1	0.749	73.9	187.1	0.05	0.05	1	1	low saturation (<15%) across all conditions (pan-growth-defect) - not analyzed
VP_RS05690	sapA	73	146.3	133.7	-0.125	712	650.6	0.21	0.21	0.125547	0.705961	-
VP_RS05695	pspF	35	538.8	293.7	-0.865	898	856.5	0.6	0.34	0.557768	1	-
VP_RS05700	pspA	22	22.6	20.5	-0.116	99.6	64.5	0.23	0.32	0.028354	0.351307	-
VP_RS05705	pspB	12	28.9	11.2	-1.064	69.3	134.4	0.42	0.08	0.512364	1	-
VP_RS05710	pspC	23	364.2	347.1	-0.068	398.9	614.2	0.91	0.57	0.166469	0.799271	-
VP_RS05715	vmeG	38	199	165.9	-0.255	444.9	573.2	0.45	0.29	0.956924	1	-
VP_RS05720	vmeH	32	108.9	65.4	-0.694	268	298.9	0.41	0.22	0.757826	1	-
VP_RS05725	vmeI	138	304.6	318.6	0.064	488.8	785	0.62	0.41	0.866353	1	-
VP_RS05730	-	22	113.6	232.1	0.999	227.2	729.3	0.5	0.32	0.619335	1	-
VP_RS05735	-	40	70.6	84	0.234	134.5	258.4	0.53	0.33	0.909874	1	-
VP_RS05740	-	37	73.3	210.3	1.46	208.5	972.8	0.35	0.22	0.34268	1	-
VP_RS05745	-	38	0	0	0	0	0	0	0	1	1	pan-essential (no counts in all conditions) - not analyzed
VP_RS05750	cls	59	166.6	84.6	-0.938	339	356.4	0.49	0.24	0.44111	1	-
VP_RS05755	-	76	222.5	304.4	0.444	325.1	746.4	0.68	0.41	0.256839	0.899118	-
VP_RS05760	-	50	299.1	207.5	-0.517	650.1	691.6	0.46	0.3	0.814922	1	-
VP_RS05765	-	25	139.7	110.6	-0.324	249.4	460.6	0.56	0.24	0.573801	1	-
VP_RS05770	-	27	310.9	158.9	-0.947	559.6	390	0.56	0.41	0.477362	1	-
VP_RS05775	-	36	165.5	111.2	-0.554	350.5	400.2	0.47	0.28	0.857738	1	-
VP_RS05780	hcp	63	229	287	0.319	351.9	786.1	0.65	0.37	0.257066	0.899118	-
VP_RS05785	norR	64	354.4	236.3	-0.575	567.1	756.2	0.62	0.31	0.288484	0.94672	-
VP_RS05790	-	22	57.6	51	-0.159	105.6	224.6	0.55	0.23	0.565629	1	-
VP_RS05795	-	20	148	121.9	-0.27	227.7	406.3	0.65	0.3	0.587302	1	-
VP_RS05800	-	24	383	374.3	-0.033	612.9	1283.2	0.62	0.29	0.500779	1	-
VP_RS05805	-	81	100.1	48.9	-0.963	225.3	180.2	0.44	0.27	0.191531	0.833046	-
VP_RS05810	-	44	58.3	39.3	-0.517	171.2	215.9	0.34	0.18	0.889216	1	-
VP_RS05815	-	36	191.2	191.7	0.003	344.1	627.3	0.56	0.31	0.80941	1	-
VP_RS05820	-	23	165	80.5	-0.991	379.6	463	0.43	0.17	0.692187	1	-
VP_RS05825	-	73	370.7	326.4	-0.181	629.3	992.8	0.59	0.33	0.583329	1	-
VP_RS05830	-	45	304.5	183.2	-0.718	456.7	329.7	0.67	0.56	0.105403	0.656352	-
VP_RS05835	-	82	163.3	151.6	-0.104	248	376.6	0.66	0.4	0.666491	1	-
VP_RS05840	-	33	161.7	141.9	-0.183	280.9	468.3	0.58	0.3	0.708753	1	-
VP_RS05845	-	18	103	34.7	-1.445	185.4	124.8	0.56	0.28	0.450253	1	-
VP_RS05850	-	10	110.6	89.2	-0.295	122.9	297.5	0.9	0.3	0.10217	0.646328	-
VP_RS05855	-	8	2800.7	3231.6	0.206	3200.8	5170.6	0.88	0.62	0.855431	1	-
VP_RS05860	ushA	97	385.3	458.2	0.247	549.6	1033.5	0.7	0.44	0.388045	1	-
VP_RS05865	-	48	89.1	177.7	0.957	203.7	656.3	0.44	0.27	0.535733	1	-
VP_RS05870	-	27	260.6	328.8	0.33	319.8	807	0.81	0.41	0.112497	0.671677	-
VP_RS05875	rplY	17	0	0	0	0	0	0	0	1	1	pan-essential (no counts in all conditions) - not analyzed
VP_RS05880	-	64	16.4	0	-2.095	95.2	0	0.17	0	0.004574	0.108736	-
VP_RS05885	-	33	112.5	76.5	-0.528	195.3	315.5	0.58	0.24	0.4321	1	-
VP_RS05890	-	13	1.3	0	-0.333	16.9	0	0.08	0	1	1	low saturation (<15%) across all conditions (pan-growth-defect) - not analyzed
VP_RS05895	-	61	316.1	452.3	0.51	507.4	1199.6	0.62	0.38	0.39184	1	-
VP_RS05900	rsuA	29	247.7	529.1	1.08	399	1534.5	0.62	0.34	0.293587	0.951715	-
VP_RS05905	-	41	483.3	826.7	0.768	734	1993.8	0.66	0.41	0.459985	1	-
VP_RS05910	-	18	647.7	347.1	-0.891	1165.9	1041.2	0.56	0.33	0.769572	1	-
VP_RS05915	-	92	195.9	211.1	0.105	462.1	776.9	0.42	0.27	0.984466	1	-
VP_RS05920	-	24	369.8	355.9	-0.055	739.7	854.1	0.5	0.42	0.690668	1	-
VP_RS05925	-	83	352	553.6	0.646	572.8	1312.8	0.61	0.42	0.597146	1	-
VP_RS05930	-	26	141.1	96.3	-0.528	524.2	417.4	0.27	0.23	0.355571	1	-
VP_RS05935	-	22	97.9	293.6	1.537	215.4	1291.7	0.45	0.23	0.32745	0.995284	-
VP_RS05940	-	60	147.8	90.7	-0.675	227.4	272.1	0.65	0.33	0.253347	0.895751	-
VP_RS05945	-	54	238.8	349	0.538	390.8	897.5	0.61	0.39	0.625562	1	-
VP_RS05950	-	26	5.2	59.8	2.668	45	388.7	0.12	0.15	0.08056	0.57313	-
VP_RS05955	-	91	20.3	120.2	2.309	87.9	729.3	0.23	0.16	0.001774	0.05638	-
VP_RS05960	-	47	77.1	118.8	0.593	181.1	1117	0.43	0.11	0.017199	0.25923	-
VP_RS05965	nhaA	59	253.4	448.3	0.811	393.4	1469.3	0.64	0.31	0.029738	0.359317	-
VP_RS05970	-	30	299.4	140.1	-1.069	408.3	350.3	0.73	0.4	0.23287	0.872705	-
VP_RS05975	-	101	330.1	484.3	0.546	555.6	1087	0.59	0.45	0.825136	1	-
VP_RS05980	-	58	0	0	0	0	0	0	0	1	1	pan-essential (no counts in all conditions) - not analyzed
VP_RS05985	-	87	188.9	248.6	0.387	293.5	721	0.64	0.34	0.106877	0.656352	-
VP_RS05990	-	11	716.7	399.6	-0.835	876	1098.8	0.82	0.36	0.344995	1	-
VP_RS05995	-	50	308.5	322.3	0.062	467.4	732.4	0.66	0.44	0.868988	1	-
VP_RS06000	MurR/RpiR family transcriptional regulator	43	0.2	220.5	5.44	8.4	677.2	0.02	0.33	0	1.6e-05	-
VP_RS06005	panP	65	0	0	0	0	0	0	0	1	1	pan-essential (no counts in all conditions) - not analyzed
[truncated: 3,417 more rows]
