# Supplementary material for: Functional genomics of chitin degradation by Vibrio parahaemolyticus reveals finely integrated metabolic contributions to support environmental fitness
Source: PLoS Genet. 2025 Mar 3;21(3):e1011370. doi: 10.1371/journal.pgen.1011370 (PMC11906056; doi:10.1371/journal.pgen.1011370)
Supplement: S2 Data — (XLSX) [file pgen.1011370.s002.xlsx]

## Sheet: chitin pathway
Locus Tag	Gene Name	Function	HMM Status	p-value	Sig.
VP0545	nagZ	β-N-acetylhexosaminidase	NE	0.407	NS
VP0619	chiB	Chitinase	NE	0.624	NS
VP0755	-	β-N-acetylhexosaminidase	NE	0.283	NS
VP0760	chiP	Chitoporin	NE	0.428	NS
VP0802	-	Porin	GD	<0.0001	****
VP0828	nagC	ROK Family Transcriptional Regulator	NE	0.339	NS
VP0829	nagA	GlcNAc-6-P deacetylase	ES	<0.0001	****
VP0831	nagE	GlcNAc-specific PTS IIBC	NE	0.104	NS
VP0832	glnS	Chitodextrinase	ES	NA	NA
VP2338	chiA1	Chitinase	NE	0.875	NS
VP2478	chiS	hybrid His sensor/kinase	NE	<0.0001	****
VP2479	cbp	ABC transporter substrate-binding protein	NE	<0.0001	****
VP2480	-	ABC transporter permease	GD	<0.0001	****
VP2481	-	ABC transporter permease	GD	<0.0001	****
VP2482	-	ABC transporter ATP-binding protein	GD	<0.0001	****
VP2483	-	ABC transporter ATP-binding protein	GD	<0.0001	****
VP2484	-	Cellobiase	NE	<0.0001	****
VP2485	-	Glucosamine Kinase	NE	0.756	NS
VP2486	-	Hexoaminidase Exo I	ES	<0.0001	****
VP2487	-	(GlcNAc)2 Phosphorylase	NE	<0.0001	****
VP2488	-	Phosphoglucomutase	ES	<0.0001	****
VP2635	-	(GlcN)2 PTS IIB	NE	0.164	NS
VP2636	-	(GlcN)2 PTS IIC	NE	0.98	NS
VP2637	-	(GlcN)2 PTS IIA	GD	0.746	NS
VPA0038	nagB	GlcN-6-P deaminase	GD	0.0002	***
VPA0055	chiA2	Chitinase	NE	0.455	NS
VPA1177	chiA	Chitinase	NE	0.8161	NS

## Sheet: T2SS, LOL pathway
Locus Tag	Gene Name	Function	HMM Status	p-value	Sig.
VP0122	gspC	T2SS Inner-membrane platform protein	ES	0.0699	NS
VP0133	gspD	T2SS Outer-membrane secretin	ES	0.0039	**
VP0134	gspE	T2SS Secretion ATPase	ES	0.0005	***
VP0135	gspF	T2SS Inner-membrane platform protein	ES	0.0016	**
VP0136	gspG	T2SS Major pseudopilin	ES	0.0075	**
VP0137	gspH	T2SS Minor pseudopilin	NE	1	NS
VP0138	gspI	T2SS Minor pseudopilin	ES	0.1074	NS
VP0139	gspJ	T2SS Minor pseudopilin	ES	0.2848	NS
VP0140	gspK	T2SS Minor pseudopilin	ES	0.0087	**
VP0141	gspL	T2SS Inner-membrane platform protein	ES	0.6352	NS
VP0741	lolB	Outer-membrane chaperone	ES	NA	NA
VP0977	lolC	ABC permease	ES	NA	NA
VP0978	lolD	ABC ATP-binding protein	ES	NA	NA
VP0979	lolE	ABC permease	ES	NA	NA
VP1106	lolA	Periplasmic chaperone	ES	NA	NA
VP2706	gspM	Inner-membrane platform protein	NE	0.2939	NS

## Sheet: Vp1236, others
Locus Tag	Gene Name	Function	HMM Status	p-value	Sig.
VP0854	tfoS	Membrane-bound transcriptional regulator	NE	0.000457	***
VP0917	clpP	Protease	GD	0.06533	NS
VP0918	clpX	Unfoldase	NE	0.54234	NS
VP1013	clpS	Protease Adapter Protein	GA	0.060657	NS
VP1014	clpA	Unfoldase	GD	5.9e-05	****
VP1236	-	MurR/RpiR Family Transcriptional Regulator	ES	1.6e-05	****
VP1697	opaM	AI synthase	NE	0.095409	NS
VP1698	luxN	AI Sensor	NE	0.416756	NS
VP2009	luxO	QS Response Regulator	NE	0.730857	NS
VP2098	luxU	Quorum Sensing HPt Protein	ES	NA	NA
VP2516	opaR	QS Master Regulator	NE	0.694376	NS
VPA0710	cqsS	CAI-1 HK Sensor	NE	1	NS
VPA0711	cqsA	CAI-1 Synthase	NE	1	NS
VPA1220	luxQ	HK Sensor	NE	0.137747	NS
