# Supplementary material for: Functional genomics of chitin degradation by Vibrio parahaemolyticus reveals finely integrated metabolic contributions to support environmental fitness
Source: PLoS Genet. 2025 Mar 3;21(3):e1011370. doi: 10.1371/journal.pgen.1011370 (PMC11906056; doi:10.1371/journal.pgen.1011370)
Supplement: S3 Data — (XLSX) [file pgen.1011370.s003.xlsx]

## Sheet: vp0802, chiP
Strains	T30-36	T30-T48	T66-T72	T72-T78			Statistical significance was calculated using unpaired t-test (n=3)
WT/VSV105	*	*	N/A	N/A			Legend:	*: p<0.05	**: p<0.01	ns = not significant		N/A = not applicable
Dvp0802/VSV105	N/A	N/A	*	ns
DchiP/VSV105	N/A	N/A	*	*
Dvp0802DchiP/VSV105	ns	ns	ns	ns
Strains	T30-36	T30-T48	T48-T54	T66-T72	T72-T78
WT/VSV105	*	*	N/A	N/A	N/A
Dvp0802/VSV105	N/A	N/A	ns	*	ns
Dvp0802/VSV105-vp0802	N/A	N/A	**	*	N/A
Strains	T30-36	T30-T48	T66-T72	T72-T78
WT/VSV105	*	*	N/A	N/A
DchiP/VSV105	N/A	N/A	*	*
DchiP/VSV105-chiP	ns	ns	*	N/A
Strains	T30-36	T30-T48	T66-T72	T72-T78
WT/VSV105	*	*	N/A	N/A
Dvp0802DchiP/VSV105	ns	ns	ns	ns
Dvp0802DchiP/VSV105-vp0802	ns	ns	*	N/A
Dvp0802DchiP/VSV105-chiP	ns	ns	*	N/A

## Sheet: Spent Media
Strains	T6-T18	T18-T24	T24-T30
WT/VSV105	ns	**	**
∆hexR/VSV105	ns	ns	**
∆hexR/VSV105-hexR	*	N/A	N/A
WT/VSV105-hexR	**	N/A	N/A
Statistical significance was calculated using unpaired t-test (n=3)
Legend:	*: p<0.05	**:p<0.01	ns: not significant		N/A: not applicable

## Sheet: HexR mutant Colloidal Chitin GC
Strains	T6-T24	T24-30	T30-T48
WT/VSV105	*	ns	*
∆hexR/VSV105	*	*	ns
∆hexR/VSV105-hexR	ns	ns	**
Statistical significance was calculated using unpaired t-test (n=3)
Legend	*: p<0.05	**: p<0.01	ns: not significant
