# Supplementary material for: Functional genomics of chitin degradation by Vibrio parahaemolyticus reveals finely integrated metabolic contributions to support environmental fitness
Source: PLoS Genet. 2025 Mar 3;21(3):e1011370. doi: 10.1371/journal.pgen.1011370 (PMC11906056; doi:10.1371/journal.pgen.1011370)
Supplement: S4 Data — (XLSX) [file pgen.1011370.s004.xlsx]

## Sheet: Predicted VP1236 binding sites 
Locus Tag	Name: Function	Position relative to TSS	Score	Sequence
VP2157	gapA: NAD-dependent glyceraldehyde-3-phosphate dehydrogenase	-55	5.1	TGTAATTTTACTACC
VP2829	gpmM: 2,3-bisphosphoglycerate-independent phosphoglycerate mutase	-91	5.2	TGTAGTAAAATTACG
VP2761	ppc: phosphoenolpyruvate carboxylase	-174	4.9	TGTAATTAATTTTCA
VP1070	ygaW: putative inner membrane protein	-150	4.3	GGTTATTAATTTACA
VPA0987	nirB: nitrite reductase [NAD(P)H] large subunit	-84	4.9	TGTAATTGATTTACA
VP0671	pepD: aminoacyl-histidine dipeptidase	-255	5.7	TGTAATTAAATTACA
VP0583	aceB: malate synthase	-305	5.5	TGTAATTAAATTACG
VP0370	mtlA: mannitol-specific IIC/IIB/IIA component, PTS system	-211	4.5	TGTTATTAAGTTACA
VPA0922	pntA: NAD(P) transhydrogenase alpha subunit	-227	4.6	AGTATTTAAATTACA
VP2731	pgi: glucose-6-phosphate isomerase	-138	4.7	TGAAAAAAAATTACA
VP0992	pflA: pyruvate formate-lyase activating enzyme	-45	4.9	TGTAATAAAATAACA
VPA1645	glgX: glycogen debranching enzyme	-114	5.1	AGTAATTAAATTACA
VP0239	tpiA: triosephopsphate isomerase	-55	4.4	CGTAGATTTTTTACA
VP0497	grcA: autonomous glycyl radical cofactor	-249	5	TGTAGTAAATTTACA
VP2046	ptsG: glucose-specific IIB/IIC component, PTS system	-291	4.6	TGTATTTTATTTACG
VP0484	gtlB: glutamate synthase [NADPH] large chain	-308	5.2	TGTAACTAAATTACA
		Consensus Sequence Motif:		TGTAAATTAAATTACA
